# Supplementary material for: Rotundic acid improves nonalcoholic steatohepatitis in mice by regulating glycolysis and the TLR4/AP1 signaling pathway
Source: Lipids Health Dis. 2023 Dec 4;22:214. doi: 10.1186/s12944-023-01976-z (PMC10694891; doi:10.1186/s12944-023-01976-z)
Supplement: Supplementary file 3 — Additional file 3. [file 12944_2023_1976_MOESM3_ESM.xls]

## Sheet: Sheet1
Supplementary Table 1. Yield of isolated liver cells
Sample	Yield (X 106 cells/per liver)
	HCs	KCs	HSCs
C	45	1.1	0.7
M	10	3.9	0.3
RA	14.4	5.2	0.6
