# Supplementary material for: Rotundic acid improves nonalcoholic steatohepatitis in mice by regulating glycolysis and the TLR4/AP1 signaling pathway
Source: Lipids Health Dis. 2023 Dec 4;22:214. doi: 10.1186/s12944-023-01976-z (PMC10694891; doi:10.1186/s12944-023-01976-z)
Supplement: Supplementary file 4 — Additional file 4. [file 12944_2023_1976_MOESM4_ESM.xls]

## Sheet: Sheet1
Clean reads quality metrics
Sample	Total Raw	Total Clean	Total Clean	Clean Reads	Clean Reads	Clean Reads
	Reads (Mb)	Reads (Mb)	Bases (Gb)	Q20 (%)	Q30 (%)	Ratio (%)
C	119.94	118.27	11.83	98.56	95.73	98.61
M	119.94	118.36	11.84	98.42	95.29	98.69
RA	117.44	115.83	11.58	98.75	96.37	98.63
Samples: Sample names
Total Raw Reads (Mb): The reads amount before filtering, Unit: Mb
Total Clean Reads (Mb): The reads amount after filtering, Unit: Mb
Total Clean Bases (Gb): The total base amount after filtering, Unit: Gb
Clean Reads Q20 (%): The Q20 value for the clean reads
Clean Reads Q30 (%): The Q30 value for the clean reads
Clean Reads Ratio (%): The ratio of the amount of clean reads
Summary of genome mapping
Sample	Total Clean Reads	Total Mapping Ratio	Uniquely Mapping Ratio
C	118.27	97.62	88.54
M	118.36	97.71	90.01
RA	115.83	97.66	90.5
Sample: Sample name
Total Clean Reads: The amount of clean reads
Total Mapping Ratio: The percentage of mapped reads
Uniquely Mapping Ratio: The percentage of reads that map to only one location of reference.
