# Supplementary material for: Rotundic acid improves nonalcoholic steatohepatitis in mice by regulating glycolysis and the TLR4/AP1 signaling pathway
Source: Lipids Health Dis. 2023 Dec 4;22:214. doi: 10.1186/s12944-023-01976-z (PMC10694891; doi:10.1186/s12944-023-01976-z)
Supplement: Supplementary file 5 — Additional file 5. [file 12944_2023_1976_MOESM5_ESM.xls]

## Sheet: Sheet1
Intersecting DEGs of Control group vs NASH group and NASH group vs RA group
Gene Symbol	log2 (M / C)	log2 (RA / M)
Tmem254b	-0.8921	0.6593
Tgtp2	2.4948	-1.3103
Hist1h4m	-1.3297	-1.5293
Zfp981	1.7973	-1.3858
Ly6c2	5.4512	-3.8662
Mup8	1.0407	-1.1891
Sap18b	-0.6711	-0.7277
Gm4070	4.0154	-1.4944
Gm14308	6.0224	-0.978
Zfp831	3.9069	-1.9069
LOC100044627	-0.7244	-0.8435
Akna	2.8783	-1.035
Zfp967	1.1534	-0.6089
Armcx4	1.2224	-1.3479
Hbb-bs	2.5115	-1.036
Gbp6	2.2581	-1.7169
Gm21188	5.1293	-4.1293
LOC100862455	-0.7244	-0.8435
Evi2	4.5236	-2.5236
Cmtm7	2.0404	-1.3299
Plekho2	2.1387	-0.8526
Gm32280	-0.6196	-1.263
Gm32584	1.7398	-2.4376
Gm38481	-2.6341	1.0765
Chchd10	-0.644	-0.7102
Tubg1	-1.0428	-0.727
Mien1	-0.7709	-1.0142
Ces1d	-0.8827	0.6127
Rexo2	-0.7693	-0.7082
Pld4	2.8265	-1.1972
Adi1	-1.0316	-0.6529
Gm39469	7.3399	-7.3399
Gm39701	2.2519	-2.008
Gm40368	2.9449	-3.0969
Gm40514	1.1085	-2.0211
Gm40814	1.613	-1.2232
Gm40991	1.3648	-0.8685
Golm1	1.8016	-0.6496
Ppif	-0.8564	-0.8974
Slc38a1	3.273	-2.0506
Nckap1l	3.2563	-1.1657
Espl1	2.6323	-1.7843
Gpsm3	2.3561	-1.6781
Coro2a	1.1375	-1.5419
Aldh1l1	-1.3517	-0.8791
Tm6sf1	2.585	-1.4475
Pacs1	1.3814	-0.7467
Cenpf	4.3219	-1.5146
Olr1	3.8074	-3.8074
Fermt3	0.9411	-1.0173
Adamts6	1.111	1.164
Gm45978	0.7566	-0.6864
Gm46008	0.8684	0.7934
Gm46255	0.7664	0.7174
Gm46310	0.8892	0.6767
Epsti1	4.406	-1.3704
Card11	2.5236	-2.7162
Pnrc1	-0.6629	-1.1044
Apol7c	4.9542	-4.9542
E2f8	0.8835	0.6161
Mlec	0.7901	-0.6704
Maob	-0.889	-0.6157
Cyb5r3	-0.7013	-1.1215
Abr	1.6949	-1.1832
Cox6b1	-1.2312	-0.5974
Ly6a	3.1486	-1.8709
Acat2	-1.9564	-0.5977
H2-Q9	0.8664	-0.9894
Aldh7a1	-0.7019	-0.6432
Rpl10	-0.9812	-0.6577
D17H6S56E-5	2.9896	-1.315
Tars	-0.871	-0.5885
Rpl31	-0.6537	-0.6373
Slc13a3	3.0036	-1.3413
Adh1	-1.6497	-0.5881
Adh5	-1.0862	-0.8626
Cfd	5.7763	-2.6153
Alas2	-0.6501	-0.7101
Aldh1a1	-1.1585	-0.7506
Akr1c20	-1.3916	-0.6515
Alpk3	1.3479	-2.2224
Steap4	2.0714	-0.8061
Ang	0.9225	-0.6638
Slc25a5	-1.1053	-0.6868
Anxa3	1.7896	-1.5265
Prdx3	-0.9728	-0.6513
Cd5l	2.9712	-0.8406
Aprt	-0.7606	-0.9086
Arg1	-1.604	-0.6492
Arhgdib	2.2117	-1.4412
Arntl	-0.9494	-0.8624
Arpc1b	0.6328	-1.0666
Art2b	3.585	-1.5261
Ass1	-1.8676	-0.6192
Atox1	-0.7804	-0.9192
Atp5g1	-1.3186	-0.7617
Atp5j	-1.0028	-1.1443
Baat	-0.6154	-0.8581
Bach2	0.964	0.9002
Bag1	-0.8935	-0.7492
Bet1	-1.0055	-0.6015
Bhmt	-1.601	-0.6794
Bik	0.8803	-0.5893
Prdm1	3.6439	-3.0589
Zfp36l2	0.6713	-0.6935
C1qa	2.1575	-1.1052
C1qb	2.5951	-1.433
C1qbp	-1.0716	-0.6814
C1qc	2.5857	-1.2336
Ciita	3.3116	-1.7791
Anxa2	2.5551	-1.3876
Calm1	-0.6461	-0.832
Calm2	-0.8869	-0.5859
Capg	3.737	-1.1047
Car3	-2.3069	-0.6677
Cat	-0.8538	-0.6776
Casp3	-0.7362	-0.6715
Runx1	1.8745	-0.8074
Runx3	4.0875	-2.7655
Ccna2	1.3847	-1.4671
Cct3	-0.611	-0.5945
Cct6a	-0.7482	-0.5968
Cct7	-0.8026	-0.8798
Cd14	4.6397	-1.6397
Cd37	2.8194	-1.3219
Entpd1	2.48	-0.9865
Cd44	2.3633	-1.0841
Cd53	2.8074	-1.0911
Cd6	4.9069	-1.9069
Cd63	1.6383	-0.8159
Cd68	2.8722	-1.2437
Cfl1	-0.6534	-1.099
Socs3	1.5275	-0.6601
Socs1	2.2051	-1.7901
Coro1a	3.6521	-2.237
Ccr2	4.9696	-2.7472
Ccr5	1.6909	-1.0923
Cnbp	-1.3243	-0.6301
Plk3	-1.1978	0.8081
Cnn2	1.1096	-1.3132
Col14a1	0.6805	0.8196
Col1a1	3.9594	-0.8439
Dmbt1	-1.6464	1.3913
Cry1	-1.2491	-1.3277
Csf1r	2.5659	-0.971
Csf2ra	2.1441	-1.0728
Csf2rb2	4.5969	-1.9189
Csf3r	3.2888	-1.7038
Vcan	1.4854	-1.8074
Csrp1	1.1605	-0.8556
Ctss	3.614	-2.0904
Cx3cr1	5.7004	-1.7004
Cyb561	1.1826	-0.6781
Cyba	3.8041	-2.2975
Cybb	2.5731	-1.5265
Cycs	-1.55	-0.6793
Cyp21a1	0.8403	-2.0111
Cyp4a10	-0.5862	2.7169
Cyp4a14	-1.3562	4.586
Cd55	-0.871	0.7965
Dbp	3.5932	1.2177
Dmpk	1.8952	-0.8561
Dok1	2.122	-2.3026
Dyrk1b	0.5972	-0.6382
Egr1	-1.0745	0.8787
Emb	4.5546	-2.7472
Adgre1	2.0444	-0.657
Eno1	-1.1995	-0.5861
Epb41l3	3.5699	-1.8694
Erbb4	-0.8237	0.8265
Esd	-1.0146	-0.7051
Ces1e	-0.7886	0.6917
Chchd2	-1.0873	-0.7196
Evl	3.1916	-1.4416
Cd300c2	3.4517	-1.9542
Fabp2	1.2571	-1.264
Fabp1	-1.0395	-0.6178
Fas	0.9649	-0.872
Fcer1g	2.7661	-2.3067
Fcgr3	3.1769	-1.7579
Fes	0.9879	-0.8504
Fgl2	4.3219	-2.2713
Fgr	2.296	-1.0197
Fkbp4	-0.9418	-0.9336
Fkbp8	-0.6381	-0.5883
Foxm1	1.9069	-2.0995
Lpin1	-1.7868	1.0503
Flt1	-1.0995	1.1535
Fos	-0.6702	-1.3298
Fpr2	3.7489	-3.3339
Ftl1	-0.8822	-0.8058
Gas6	0.6565	-0.7541
Gas7	0.9961	-0.8758
Gbp2b	2.8515	-2.1271
Gbp2	4.0565	-3.0767
Gda	-0.6052	-0.8527
Gfpt1	-0.6208	-0.8031
Gnai2	0.7458	-0.6254
Gng2	2.6724	-2.6724
Gngt2	2.4739	-1.6804
Lilr4b	3.0356	-1.1403
Lilrb4a	2.6526	-1.2499
Gpr65	4.375	-1.7312
Cmklr1	2.7682	-1.1983
Gpx1	-0.7323	-0.7511
Aes	-1.0808	-0.6708
Gsta2	-1.4398	-1.1504
Gsta3	-2.133	-0.682
Gsta4	-0.9106	-0.8191
Gstm3	1.0576	-2.2327
Gstm6	-1.236	-0.9257
Gsto1	-1.3085	-0.7078
H2-Aa	5.2796	-3.3097
H2-Ab1	5.4167	-2.8874
H2-D1	1.3744	-0.8225
H2-Eb1	6.0887	-3.4062
H2-K1	0.922	-0.6132
H2-M2	6.6147	-3.8074
H2-DMa	4.0128	-2.4983
H2-DMb1	5.0156	-2.9846
H2-Q4	1.3176	-0.6041
H2-Q7	1.0612	-1.0007
H2-Q8	0.9842	-1.4901
H2-T10	1.8074	-1.0875
H2-T22	0.6259	-1.5462
H3f3a	-0.7935	-0.8154
Hadh	-0.7981	-0.6216
Hsd17b10	-0.8682	-0.5989
Hars	-0.8079	-0.6913
Hck	3.585	-1.3262
Hcls1	2.2922	-1.6215
Hcn3	-1.1193	0.7119
Ptpn6	0.6936	-1.0675
Hdgf	-1.0139	-0.7263
Hes1	2.1148	-0.6401
Foxq1	-0.8325	0.7886
Hmox1	1.3344	-0.8745
Hp	1.7193	-1.2874
Hpd	-0.8593	-0.7908
Hpx	1.3168	-1.0298
Hrh2	4.1699	-4.1699
Rida	-1.0548	-1.0947
Hspa8	-0.9594	-1.3136
Hspa1b	-1.7771	-0.6383
Hsp90aa1	0.5973	-1.4037
Hspe1	-0.8478	-1.1033
Irf8	2.7196	-1.3007
Cxcl10	2.1108	-2.6133
Ifi203	1.1193	-0.7678
Ifi47	1.0912	-1.4761
Ifngr2	1.173	-0.638
Ifrd1	-0.6436	0.5871
Igfbp2	0.6901	0.6818
Il18bp	1.6	-1.2829
Igtp	1.7034	-1.3244
Cd74	5.9873	-3.9749
Il10ra	3.274	-1.4353
Il1b	2.8413	-2.8413
Il1rn	4.3626	-2.585
Il18r1	5.1293	-3.5443
Il2rb	4.0732	-1.8002
Il2rg	4.3671	-1.9197
Inpp5d	2.2955	-0.8804
Irf1	0.9018	-1.5328
Acod1	6.8202	-3.2966
Itga4	2.2252	-1.4123
Itgal	2.8925	-0.9235
Itgam	3.7442	-2.2587
Itgax	6.0224	-3.1479
Itgb2	4.2016	-1.9487
Itgb7	6.2384	-1.2384
Kcna2	2.4374	-1.3219
Kcnj10	2.511	-1.3093
Napsa	4.5546	-5.5546
Kif21b	2.4288	-1.0418
Klra2	3.094	-1.094
Laptm5	3.2244	-1.4786
Arhgef2	2.3155	-1.2996
Lck	3.0506	-1.9511
Lcn2	6.6554	-5.4193
Lcp2	3.0549	-1.591
Lepr	1.8625	1.3505
Lfng	1.8667	-1.2818
Lgals3	5.0761	-2.8955
Lgals9	-0.9528	-0.5921
Lipg	-1.2248	0.6647
Rps2	-0.7416	-0.6741
Psmb9	0.7466	-1.3016
Psmb8	0.8243	-1.3934
Lpl	3.8211	-0.6889
Lrmp	1.8745	-1.25
Lsp1	4.602	-2.709
Ltb	5	-3.1255
Ly6e	2.6134	-1.2394
Card14	-1.056	0.7481
Tlr7	3.143	-1.2044
Tlr8	3	-1.415
Bbc3	-0.7323	-0.8387
Cd180	3.3322	-1.4391
Ly86	3.7327	-1.9622
Ly9	3.4448	-1.9143
Erdr1	1.6869	-0.7954
Lyz2	4.1912	-2.9214
Lyz1	5.8896	-3.112
Mafg	0.5905	-0.6335
Marco	4.3194	-1.8199
Abcc1	2.3626	-1.2955
Mea1	-0.6765	-0.9084
Mfge8	2.8908	-0.6078
Cxcl9	3.5884	-3.6444
Mki67	2.6394	-1.696
Marcksl1	1.4659	-1.2986
Mdh2	-1.0435	-0.7044
Mdh1	-0.9097	-0.7184
Gbp4	1.431	-1.1091
Clec4d	5.3923	-5.3923
Mpeg1	2.4402	-1.5624
Cited2	-0.6706	-1.0936
Grpel1	-1.0649	0.734
Myc	-1.3796	0.8031
Myo5a	3.433	-2.7549
Naca	-0.8855	-0.6755
Ncf1	2.6038	-1.6038
Ndufa2	-1.0229	-0.9641
Nedd8	-0.8175	-0.8243
Nedd9	1.5464	-0.8917
Nfatc2	5.0444	-2.237
Nfil3	-0.9924	-0.9937
Nfkb2	0.8427	-0.8495
Nfkbie	1.4898	-1.263
Nipsnap1	-0.9655	-0.677
Nme2	-1.0896	-0.837
Npas2	-0.7911	-0.7475
Npc1	0.6861	0.6672
Npdc1	1.3348	-1.0086
Slc11a1	2.9475	-1.2235
Nrp1	0.9269	0.6532
Ntrk2	5.7097	-0.9312
Oaz1	-0.7103	-0.7144
Fxyd5	3.2548	-1.9069
Orm1	1.109	-1.6095
Orm2	3.8305	-4.0443
Orm3	3.4403	-2.0476
P2rx7	1.901	-1.1063
P2ry1	0.7608	0.8141
P4ha1	-1.0981	0.7486
Per3	1.0111	0.7425
Cfp	1.7932	-0.6692
Pfn1	-0.8218	-0.5941
Pgam1	-0.7636	-0.7546
Pgk1	-1.3599	-0.7553
Pik3c2g	-1.2046	0.7151
Pik3cd	3.273	-1.715
Pira2	3.0492	-1.3863
Pira6	6.1085	-5.1085
Pirb	3.4126	-1.5777
Pitx3	-1.2734	-1.7033
Pkm	2.1391	-1.3918
Prkcb	2.0324	-1.0161
Prkcd	1.5163	-0.6645
Plaur	2.4854	-2.2224
Plcb2	4.2095	-1.9615
Pnp	-0.9289	-0.6832
Sept4	-1.2543	0.9469
Ppard	-1.6612	-1.1625
Ppp1ca	-0.8222	-0.679
Srgn	1.3456	-1.1949
Procr	3.3607	-3.0128
Psmb4	-0.9282	-0.7951
Pstpip2	-1.1025	-1.2996
Ptafr	4.5607	-2.2388
Pter	-0.6572	-1.0026
Hexim1	-0.6335	-0.717
Ptma	-0.826	-0.6995
Tmsb10	2.6876	-2.6331
Tmsb4x	2.5139	-1.9699
Sirpa	3.6264	-1.7648
Ptprc	3.5942	-1.1931
Ttc36	-1.3778	-0.7018
Pxmp2	-0.7785	-0.7726
Rac2	3.3543	-1.7694
Rad51b	3.975	-0.7852
Rab34	-1.8667	1.3388
Ran	-0.8728	-0.6645
Rasgrp1	2.8244	-1.5514
Rbl1	0.8974	-0.815
Relb	2.433	-1.2524
Rgn	-0.6841	-0.9502
Rgs2	2.6374	-1.2838
Rnf7	-0.7293	-1.0616
Rorc	-1.291	-0.6618
Rpl26	-0.8938	-0.8652
Rpl27	-0.9556	-1.0028
Rpl29	-0.7537	-0.7857
Rpl30	-0.7932	-0.6036
Rpl32	-1.1464	-0.6397
Rpl36a	-0.8989	-0.7069
Rpl6	-0.8301	-0.8022
Rpl7	-0.9213	-0.742
Rpl9	-0.6147	-0.7994
Rps14	-0.8312	-0.9984
Rps17	-1.0201	-0.6493
Rps19	-0.6692	-0.9775
Rps3a1	-0.739	-0.7582
Rps7	-0.7417	-0.7583
Rps8	-0.6626	-0.8836
S100a10	-0.8972	-0.747
S100a11	1.5078	-1.2675
S100a9	2.8156	-4.8745
Saa1	4.8164	-5.1575
Saa2	5.611	-5.689
Saa3	5.153	-4.9964
Saa4	1.6865	-1.0718
Scd2	1.628	-0.8976
Ccl5	5.7901	-4.7505
Ccl6	3.1	-1.8473
Selenbp1	-1.1643	-0.738
Sell	4.7188	-1.7802
Selplg	4.8138	-1.624
Sema4d	3.8	-2.2498
Spi1	2.926	-1.3251
Sh3bp1	2.8244	-1.6545
Sla	3.0356	-1.5502
Slc1a3	3.7726	-1.5502
Slc8a1	1.2433	-1.0636
Slfn1	3.585	-2.848
Slfn2	2.7876	-1.6881
Slpi	4.7004	-1.6009
Sumo3	-0.6745	-0.7256
Soat1	2.4215	-0.889
Sod2	-0.6009	-0.6771
Sorl1	1.7251	-1.0919
Serpina3g	3.0501	-1.4651
Zbtb7c	-0.6017	0.6003
Spn	4.8074	-2.8074
Spp1	4.4401	-2.0871
Sephs2	-0.9781	-0.6641
Src	2.215	-1.4374
Pknox2	2.1699	0.9839
Stat1	1.2503	-1.0411
Stk10	1.8794	-0.8794
Hmgcs1	-3.0625	-0.8164
Samd9l	1.0336	-0.819
Syk	3.0768	-1.6845
Tifa	1.5886	-1.645
Hk3	3.0055	-2.0055
Tifab	2.8074	-1.8074
Tapbpl	1.0046	-0.5933
Tagln2	1.2283	-0.8818
Chrm5	-0.861	1.0146
Skp1a	-0.7425	-0.8166
Mlx	-0.8212	-0.6496
She	-0.7294	0.7965
Neurl3	1.7244	-1.078
Traf3ip3	1.4854	-2.0704
Psd4	1.2739	-0.7334
Rassf2	2.7472	-1.5546
Adgb	2.8826	-1.9758
Calhm6	3.3161	-1.8103
Mfsd4b1	0.7896	0.5997
Pdxk	-0.7528	-0.8656
Socs2	1.042	0.8585
Cep290	1.1096	-1.1876
Stk17b	1.1255	-1.1699
Ehd4	0.985	-1.0458
Clp1	-0.9935	-0.7897
BGIG10090_44982	6.3399	-2.7549
BGIG10090_45048	3.3923	-4.3923
Arhgap9	3.3785	-1.9456
Lgalsl	-0.8297	-1.0059
Prdx2	-0.9399	-0.599
Arrb2	0.8831	-0.8664
Ppp1r9b	1.463	-1.0431
Scrn2	-0.6436	-0.7461
Cisd3	-0.6883	-0.6223
Arl5c	2.8365	-3.6439
Cd300a	2.7472	-1.1396
Cd300ld	1.8119	-0.828
Fbf1	0.9655	-0.7334
Inmt	-1.0099	-0.6275
Ifi27l2b	3.3949	-0.6848
Serpina10	0.5942	-0.6337
Tgfb1	1.3326	-0.6478
Tgtp1	2.9199	-2.9364
Thy1	2.926	-2.078
Tlr1	3.8074	-3.0704
Tlr4	2.4594	-0.9569
Tlr6	2.7726	-1.2701
Arl11	4.2479	-3.2479
Tnf	6.3038	-5.3038
Tnfaip2	0.7328	-1.1884
Tnfaip3	2.0965	-2.0363
Tnfrsf18	0.87	-0.6574
Tnfsf12	1.7004	-0.6148
Top2a	2.4894	-2.1898
Tpi1	-1.2836	-0.6591
Tpm2	1.0544	-0.8804
Traf1	4.8329	-2.511
Tpt1	-1.0139	-0.6789
Rpl13a	-1.01	-0.7006
Tuba1c	-1.1678	-0.8547
Tubb2a	-0.8405	-0.6584
Tyrobp	3.3476	-1.5669
Ubc	-0.8194	-0.6815
Ube2l3	-0.7016	-0.6678
Ucp2	2.27	-1.6111
Ugdh	-0.7663	-0.6973
Uck1	-0.7032	-0.646
Vav1	3.5663	-1.7432
Vcam1	2.6024	-1.1526
Vdr	5.4594	-5.4594
Otulinl	3.1325	-2.585
Vill	2.5629	-2.4374
Vim	2.6593	-1.6245
Apol9a	0.6832	-0.8383
Sun2	0.8836	0.6259
Was	2.9228	-1.7529
Slc37a1	3.2135	-0.6834
Trerf1	1.4232	-0.9758
Ticam2	3.663	-2.663
Myof	4.3219	-1.8957
Ywhag	-0.6051	-0.7007
Rab7b	3.6439	-1.8365
Arhgap30	3.1375	-2.0902
Zfp90	1.0224	-1.1155
Proser2	-0.8255	-0.7159
Tubb4b	-0.7238	-0.7609
Paxx	-0.6971	-0.8773
Obp2a	1.3372	0.7776
Ikzf1	2.8531	-0.8329
Ikzf3	3.6245	-1.6245
Cytip	3.3923	-1.3049
Cenpe	4	-3
Gbp5	3.213	-2.6724
Gbp7	1.6241	-1.1472
Ttc39a	4.5025	-1.878
Themis2	2.6976	-0.9718
Man1c1	1.3283	-1.1478
Insig1	-2.5077	-0.8366
Plac8	3.5454	-2.4695
Trafd1	0.6122	-0.7162
Pilra	3.1155	-1.4988
Adap1	1.9879	-0.7655
Creb5	2.7004	-1.8931
Arhgap25	2.1864	-0.7683
A2ml1	-0.9456	-2.1699
Clec12a	3.5469	-1.7655
Atp1a3	2.9542	-1.7063
Fgl1	1.1974	-1.8454
Ces1f	-0.9478	0.8372
Tat	-1.7485	-1.1514
Plcg2	3.3825	-1.1454
Gramd1b	4.4406	-1.502
Rab8b	0.9243	-0.643
Gbp9	2.1397	-1.0566
Gm4924	1	-1.0825
Trhde	-0.9765	1
Cd52	3.8509	-3.1634
Serpina3f	2.7395	-1.6643
Fyb	2.3996	-1.1213
Kctd12	1.338	-0.6948
Mab21l2	-0.8102	1.077
Pebp1	-0.8737	-0.8035
Pcbp1	-0.6264	-0.5961
Dazap2	-0.6266	-0.7497
Neurl1b	1.7472	-1.0952
Taf10	-0.6565	-0.7331
Tlr2	3.6171	-2.1123
Ubd	7.983	-4.6611
Zeb2	1.7577	-0.9594
Atp8b4	1.2895	-1.372
Tctex1d4	-2.313	1.6033
Rims3	3.0875	-1.3505
E2f2	1.0345	-0.6668
Nfkbid	3.0589	-2.0589
Abcc12	6.2384	-1.779
Rbbp7	-0.6387	-0.7881
Myo1g	3.6189	-1.5194
Tox	-0.8206	1.0862
Aldh1a7	-1.183	-0.8965
Axl	2.7186	-1.0742
Fgd2	2.6262	-1.6262
Map3k1	0.7193	-0.6193
Orc4	-0.6979	0.6159
Psma4	-0.7808	-0.6381
Slc7a11	5.6724	-2.8651
Acmsd	-1.7773	-1.7442
Ppia	-1.5057	-0.6149
Abca13	1.0747	0.715
Sh3pxd2b	1.8524	-1.3785
Rpl23a	-0.9669	-0.8377
Lsm12	-0.7915	-0.7108
Ccnb1	4.4263	-2.1043
Abat	-0.6068	-0.5904
Clec4a2	3.0297	-2.4448
Cops6	-0.6849	-0.7149
Zfp608	0.9908	-0.6317
Eif2s3x	-0.6765	-0.6274
Nfasc	0.8227	-0.958
Orai2	2.8745	-2.237
Clec4a1	2.0339	-1.7824
Gcdh	-0.8167	-0.6166
Tspan32	3.7004	-2.241
Rps3	-0.6643	-0.6115
Aoah	4.7115	-2.574
Sec23b	-0.7402	-0.6051
Podxl	-0.6215	0.8231
Rps11	-0.7328	-0.7022
Pla2g7	5.3219	-1.9373
Add3	-1.1769	0.8457
Msrb1	-0.9609	-0.588
Rps26	-0.9116	-1.0114
Abca3	-0.8125	0.6961
Abcc5	1.4414	-0.6529
Nrep	-0.7741	0.737
Eif5a	-1.2284	-0.7508
Prex1	1.8005	-1.2235
Vsig4	1.6762	-0.6169
Tmtc2	0.8001	0.5913
Tlr13	3.1699	-1.2313
Atp5o	-1.4897	-0.5891
Rtcb	-0.5929	-0.609
Serp1	-1.1357	-0.9152
Slco1a4	-0.8791	0.6726
D10Jhu81e	-0.672	-0.8227
Bag3	-1.076	-0.7692
Pde7b	-0.6493	0.616
Dnajc12	-1.0934	0.8243
Timm13	-0.9955	-0.647
Mlf2	-0.8672	-0.6455
Pik3cg	3.2854	-1.7004
Trim12c	1.1644	-1.1769
Galm	-0.6443	-0.6277
Cacna2d4	-1.1414	1.1414
A630001G21Rik	4	-4
Pik3r5	6.2479	-2.341
2023-03-03	-0.7829	0.5887
Rasal3	5.3576	-2.1876
C530008M17Rik	-1.2996	1.5475
Enpp6	2.8012	-1.1668
Arl4c	2.215	-1.4374
Apol10b	4.2826	-4.1756
Xkrx	3.8948	-1.7655
Ksr2	1.7063	-1.2538
Gars	-0.6222	-0.6108
Dgkh	0.8015	1.0408
Tmem106c	0.641	-0.6213
Mreg	-0.7234	-0.822
AB124611	2.8074	-1.4063
Tlr12	1.1382	-0.6828
Pglyrp4	-4.2479	4.0875
Iqgap3	2	-1.4854
Vmn2r96	-0.7935	0.7019
Mettl21c	-1.2194	1.3626
Zfp992	1.3103	-1.0716
Fam222a	-1.848	-0.9234
Gm1966	3.0255	-1.6234
Sp140	2.2685	-1.1733
Atp11a	1.772	-0.9498
Hs6st2	-0.8038	0.9107
Bok	0.9472	-0.8797
Parp8	2.3626	-1.3286
Txndc17	-0.7097	-1.0202
Pcdh12	-0.8349	0.8886
Col5a3	0.6891	-0.6552
Rasa4	2.8745	-2
Icos	3.0444	-2.7225
Rnf5	-0.7303	-0.7515
Snx3	-0.6978	-0.666
Sept1	3.1964	-3.1964
Rfk	-0.8878	-0.9264
Irgm2	1.124	-1.1553
Arhgap27	2.1043	-1.2168
Mefv	4.1293	-2.8074
Wdfy4	2.8613	-0.8855
Apbb1ip	3.2352	-1.6107
Cyp2c67	-0.7208	0.6528
Atp8b2	1	-1.0566
Prdx5	-0.7215	-0.9237
Eif3i	-1.0455	-0.6953
Rcan1	-1.1931	-0.7118
Parp14	1.2979	-0.6115
Gbp3	2.1085	-1.5236
Ctps2	0.6992	-0.7955
Samhd1	1.0677	-1.136
Set	-0.7736	-0.5966
Plek	3.9281	-2.6386
Zfp386	0.7506	-0.6511
Ccl24	2.143	-1.5986
Pitpnb	-0.6098	-0.7417
Txnip	0.7877	-0.8196
Ptges3	-0.6839	-0.6283
Gltp	2.663	-1.9022
Ivd	-0.746	-0.6494
Sult1b1	-0.7877	-0.9928
Rab9	-0.9405	-0.866
B4galt6	2	-1.2345
Copz1	-1.0081	-0.6143
Suclg1	-1.0927	-0.7483
Gabarap	-0.6755	-0.9831
Elf4	2.9569	-0.9359
Clec4e	6.585	-4.585
Fgf21	2.9153	0.6247
Clec7a	4.2711	-1.9943
Gpr132	6.2095	-1.8875
Dnajb2	-0.6324	-0.5905
Ly6i	4.858	-5.6653
Cxcl14	3.2515	-1.5995
Rps27	-0.7376	-0.9227
Mrps31	-0.7854	-0.7756
Park7	-0.8832	-0.6848
Atp5j2	-1.3894	-0.6625
Zmynd15	1.3923	-1.585
Slc15a2	0.7892	-0.6972
Fmnl1	2.8845	-2.0614
Rhbg	1.6818	-0.8405
Sh3kbp1	2.3219	-1.1155
Zbp1	2.2193	-1.4736
Pdcd1lg2	4.585	-1.1255
Chst11	4.2479	-1.2479
Akr1a1	-0.8424	-0.6797
Smpd3	2.8531	-0.8209
Sqor	-0.697	-0.6101
Ndufs5	-0.713	-0.7889
Il21r	5.0875	-2.7655
Cd274	2.4557	-1.6308
C130026I21Rik	2.5236	-1.8231
Gpr52	-0.6658	0.9024
Gm12185	3	-3
Gpx4	-0.6449	-0.7474
Gbp10	2.2889	-2.0665
Fam124a	1.1005	0.8339
LOC630751	2.4739	-2.4387
Gm12250	1.8688	-1.3479
Gbp11	1.3983	-0.6402
Gpr35	2.4493	-1.8278
Parvg	5.143	-2.9206
Moap1	4.8074	-4.8074
Nif3l1	-0.6872	-0.7214
Pmepa1	1.3811	-1.2224
Slc15a3	2.5009	-0.9527
Tmem176b	1.2056	-1.0269
Ifi30	2.2259	-1.8759
Cndp2	-0.738	-0.6168
Tmem176a	1.114	-0.9828
Ethe1	-1.4121	-0.8411
Eif3f	-0.6082	-0.5871
Cxcl16	1.9483	-1.2401
Cox7b	-0.9224	-1.172
Nop10	-0.8632	-0.776
Lage3	-0.7067	-1.0745
Sec61b	-1.1064	-1.2494
Atp6v1g2	2.737	-5.3219
Pno1	-1.1067	-0.9553
Nicn1	-0.6153	-0.7253
Sec11c	0.6688	-0.9522
Inafm1	1.1106	-0.9524
Ndufc1	-0.9224	-1.5824
Iscu	-0.6065	-0.864
Prelid3b	-0.7831	-0.6679
Ahnak	1.2321	-0.6103
Rps23	-0.6897	-0.8195
Rpl15	-0.7759	-0.7048
Rpl36al	-1.0487	-0.8169
Mrpl51	-0.782	-0.7311
Ndufb3	-0.6297	-0.7676
Ppdpf	-0.8524	-0.8228
Lamtor1	-0.7336	-0.6029
Pomp	-0.7493	-1.0215
Gm7694	1.5406	-1.2879
Uqcrh	-0.8331	-0.723
Cmpk1	-0.6204	-0.962
Abi3	1.2762	-0.9626
Eef1d	-0.7592	-0.6049
Uqcrfs1	-1.2795	-0.6728
Unc93a2	1.6254	0.7535
9930111J21Rik1	1.9655	-1.0252
Bin2	1.9403	-1.5648
Eif4e3	2.494	-1.2716
Naa16	-0.8361	0.6208
Ndufb7	-1.035	-0.7653
Slc25a23	-1.0008	-0.7039
Lap3	-0.7509	-0.7511
Khdc3	3.585	-3.585
Rpl11	-0.9243	-0.8534
Oxct1	1.8182	-1.3656
Dynlrb1	-0.7954	-1.0597
Rps10	-0.9131	-0.7385
2310039H08Rik	-0.7138	-1.0029
Rpl14	-0.7724	-0.9318
Atp5e	-1.5752	-0.8829
Rplp2	-0.9448	-0.8131
Plekho1	1.4129	-1.2801
Rpl39	-0.8917	-0.8818
Rpl37	-0.9856	-0.79
Zfand4	-2.0401	-0.8171
Nudt7	-0.9509	0.6811
Uqcrb	-0.7791	-1.3571
Slc25a30	2.0493	1.1854
Mrfap1	-0.752	-0.7936
Rnf125	-0.5885	-1.0567
Elob	-1.0077	-0.7592
Wfdc2	1.9055	-1.1587
Plgrkt	1.0568	-0.6258
Sfr1	-0.7079	-1.0173
Limd2	1.039	-1.6043
Lrrc28	-0.6524	1.0358
Rpl4	-0.905	-0.6714
Ppa1	-1.039	-0.7544
Atp5g2	-0.9095	-0.7894
Rpl41	-1.134	-0.7313
Nifk	-0.9668	-0.7814
Bphl	-0.6664	-0.7019
Hist1h2bc	-0.8212	-0.9348
Mid1ip1	-1.5432	-0.7066
Rtraf	-1.0668	-0.8436
Dynll2	-0.7334	-0.7691
Eif3h	-0.8715	-0.7466
Rnaset2b	0.9622	-0.6253
Ndufa5	-1.099	-1.0258
Mturn	1.5384	-1.1234
Ncapd2	-1.3833	1.1522
Ndufa8	-0.7582	-0.8215
Rpl34	-1.1553	-0.7198
Samm50	-0.8293	-0.7075
Fitm1	-0.6821	-0.7885
Ms4a6d	2.415	-2
Chmp2a	-1.0302	-0.8711
Eif1b	-0.7579	-1.206
Smdt1	-0.7375	-1.0196
Chac1	1.3297	0.6374
Ptms	-0.7645	-1.0489
Ubl7	-0.694	-0.5911
Rwdd2a	-1.8458	1.0852
Avpi1	-1.7325	-1.0987
Bst2	1.2615	-0.871
Ndufaf1	-0.6976	-0.7618
2010003K11Rik	1.6363	-0.7791
Rsc1a1	0.6763	-1.5252
Degs2	3.0356	-2.5502
Cyp4f16	2.0704	-0.9623
Atp5mpl	-1.4479	-1.0559
Derl3	2.0214	-1.0298
Ckap2l	3.585	-2.585
Arhgap45	1.7395	-0.6765
Nos1ap	1.16	-0.9841
Nolc1	-0.943	-0.7747
Dennd1c	4.8074	-1.5594
4931406C07Rik	-0.7475	-0.5894
Arhgap19	1.6027	-1.3576
Scara5	2.2891	-0.7322
Tbc1d9	3.406	-0.7737
Alpk1	1.8715	-1.1812
Acy3	-0.5897	-0.923
Atp5h	-1.257	-0.7069
Dram1	5.5392	-2.1468
Osbpl3	2.078	-0.7885
Etnppl	-2.1948	-0.7717
Osgin1	0.6448	-0.7739
Fam219a	0.6674	-0.5907
Cars2	-0.7058	-0.6468
Cotl1	1.9694	-1.2085
Cyp4f18	4.6865	-2.4386
Nkg7	6.5699	-3.5699
Cyth4	3.8469	-2.0168
Palld	-0.6069	-0.9136
Tmem173	1.858	-2
Aldh1b1	-1.1407	-1.475
Naalad2	-1.251	0.8639
Kctd17	1.2388	-0.9028
2023-03-01	4.2977	-1.6347
Swi5	-1.3879	-0.8009
Glrx5	-1.1	-0.6954
Clec4a3	3.1197	-2.5723
Setd7	0.6679	-0.6334
1700034J05Rik	1	0.7142
Ms4a6c	5.079	-1.9414
Sh3bgrl3	1.5571	-2.1652
Irak3	4.4594	-1.2115
Nfam1	3.0179	-0.7399
Vsir	1.4461	-1.197
Hvcn1	3.1538	-1.8319
Sash3	2.8908	-1.8319
Uba7	1.5321	-0.787
Gpcpd1	0.8216	0.7864
Exoc3l4	2.0224	-1.5629
Gale	-1.3772	-1.3026
Spatc1	3.0297	-3.0297
Batf2	2.1255	-2.7776
Gvin1	2.7817	-1.1164
Rhoh	6.2668	-3.2668
Slamf8	7.1085	-3.2016
Kbtbd11	2.2095	-1.4021
Taf1d	-0.9244	0.6405
Slamf7	3.5078	-3.5078
Rps25	-0.7944	-0.6204
Gbp8	4.1052	-2.399
Rap2a	-0.871	-0.6902
Arhgap15	1.0388	-0.8315
Stard3nl	0.742	-0.713
Fads1	-1.4938	0.6281
Ppp1r18	2.585	-1.442
Creld2	0.5855	-1.1814
2410131K14Rik	0.6796	-0.8343
Rps9	-0.741	-0.6506
Cyfip2	2.7004	-1.3785
Ssbp4	1.8074	-1.1944
Lrg1	1.4508	-0.6432
Chmp5	-0.6491	-0.7045
Urah	-1.0772	-0.7737
Adgrf1	-0.7626	1.3942
Elp4	-0.6668	0.5965
Lbh	1.6881	-0.7015
Rps27a	-0.8723	-0.6498
Ccdc88b	4.5078	-2.4203
Mvp	0.6083	-0.9576
Gmip	0.9503	-0.6747
Aacs	-2.743	1.2565
Mettl27	0.8954	-0.5959
Apobec3	2.7462	-1.4716
Gpr146	0.7011	0.6238
Pacsin3	-0.5863	-0.8098
Igsf6	1.447	-0.7222
Gpr84	1.5502	-1.4996
Tlr9	2.6067	-1.1592
Gimap3	6.5999	-1.8995
Lamtor2	-1.0253	-0.7783
Plekha2	1.696	-0.696
Trps1	2.2977	-1.3591
Glrx	-1.0083	-1.0568
Gpnmb	8.1548	-2.9454
Gabarapl2	-0.6615	-0.6354
Dock2	3.3154	-1.7087
Krt23	4.3808	0.923
Prg4	1.5766	-0.7497
BGIG10090_45105	0.9419	-1.0021
