# Supplementary material for: Rotundic acid improves nonalcoholic steatohepatitis in mice by regulating glycolysis and the TLR4/AP1 signaling pathway
Source: Lipids Health Dis. 2023 Dec 4;22:214. doi: 10.1186/s12944-023-01976-z (PMC10694891; doi:10.1186/s12944-023-01976-z)
Supplement: Supplementary file 6 — Additional file 6. [file 12944_2023_1976_MOESM6_ESM.xls]

## Sheet: Sheet1
Supplementary Table 4. Top 10 Hub Genes of Transcriptome
Rank	Name	Degree	Full name
1	Src	17	Rous sarcoma oncogene
2	Tlr4	10	Toll-like receptor 4
2	Rac2	10	Rac family small GTPase 2
2	Tnf	10	Tumor necrosis factor
5	Syk	9	Spleen tyrosine kinase
6	Plcg2	8	Phospholipase C, gamma 2
6	H2-Eb1	8	Histocompatibility 2, class II antigen E beta
6	Vcam1	8	Vascular cell adhesion molecule 1
6	Vav1	8	Vav 1 oncogene
6	Cxcl10	8	Chemokine (C-X-C motif) ligand 10
