# Supplementary material for: Rotundic acid improves nonalcoholic steatohepatitis in mice by regulating glycolysis and the TLR4/AP1 signaling pathway
Source: Lipids Health Dis. 2023 Dec 4;22:214. doi: 10.1186/s12944-023-01976-z (PMC10694891; doi:10.1186/s12944-023-01976-z)
Supplement: Supplementary file 7 — Additional file 7. [file 12944_2023_1976_MOESM7_ESM.xls]

## Sheet: Overview
Overview of quantitative results
Sample	Peptide number	Protein number
C	14212	2910
M	15894	3351
RA	14650	3011

## Sheet: allpeptides summary
Sequence	Modifications	Mass	Mass Fractional Part	Protein Groups	Proteins	Unique (Groups)	Unique (Proteins)	Acetyl (Protein N-term)	Oxidation (M)	Missed cleavages	Retention time	Calibrated retention time	Charges	PEP	MS/MS scan number	Score	Delta score	Intensity
AAAAAAAAAAAAAAAGAAGK	Unmodified	1467.78	0.77939	1376	sp|P55012|S12A2_MOUSE	yes	yes	0	0	0	88.216	88.216	2	9.74e-08	59009	58.712	46.511	0
AAAAAAAAAAGAAGGR	Acetyl (Protein N-term)	1239.63	0.631997	3481	sp|Q8CCS6|PABP2_MOUSE	yes	yes	1	0	0	90.482	90.733	2	8.75e-10	62178	94.09	87.814	64069000
AAAAAASHLNLDALR	Acetyl (Protein N-term)	1505.8	0.79504	3539	sp|Q8CH72|TRI32_MOUSE	yes	yes	1	0	0	107.61	107.11	2	9.46e-05	55295	67.136	62.796	0
AAAAAAVAGAGR	Unmodified	955.52	0.519927	3972	sp|Q8VD62|CK068_MOUSE	yes	yes	0	0	0	24.487	24.538	2	0.0061358	11109	56.043	34.372	1329000
AAAAAGGAPGPAPGPSR	Acetyl (Protein N-term)	1416.71	0.710976	3722	sp|Q8K3M5|CABL2_MOUSE	yes	yes	1	0	0	43.49	43.49	2	4.26e-10	24198	86.497	81.123	4504700
AAAAGALAPGPLPDLAAR	Unmodified	1601.89	0.88894	1961	sp|Q3TW96|UAP1L_MOUSE	yes	yes	0	0	0	95.571	94.97	2	5.65e-13	45744	83.54	57.248	6084100
AAAAGAVVASAASGPAEGK	Acetyl (Protein N-term)	1596.81	0.810749	3537	sp|Q8CH25|SLTM_MOUSE	yes	yes	1	0	0	93.842	93.707	2	1.61e-81	63562	197.75	189.84	246730000
AAAALQLR	Acetyl (Protein N-term)	854.497	0.497401	3144	sp|Q8BJZ4|RT35_MOUSE	yes	yes	1	0	0	45.209	44.454	2	0.0060462	25321	69.176	21.601	30044000
AAAAQLSLTQLSSGNPVYEK	Acetyl (Protein N-term)	2089.07	0.0691488	1204	sp|P42567|EPS15_MOUSE	yes	yes	1	0	0	122.86	122.9	2;3	3.31e-136	87825	221.91	214.67	38463000
AAAATGLR	Acetyl (Protein N-term)	771.424	0.423902	4663	sp|Q9CQZ5|NDUA6_MOUSE	yes	yes	1	0	0	49.867	49.011	2	0.00063684	28708	109.01	22.218	10497000
AAAAVASAASSCR	Unmodified	1191.57	0.56662	1432	sp|P58404|STRN4_MOUSE	yes	yes	0	0	0	23.526	23.379	2	0.00090463	10062	65.043	60.527	13914000
AAAAVVEFQR	Acetyl (Protein N-term)	1102.58	0.577108	3018	sp|Q8BG32|PSD11_MOUSE	yes	yes	1	0	0	96.557	96.808	2	5.05e-07	66889	157.99	141.66	67754000
AAAAVVVPAEWIK	Acetyl (Protein N-term)	1365.77	0.765637	274	sp|B1AZI6|THOC2_MOUSE	yes	yes	1	0	0	137.93	137.91	2	0.00011313	98558	69.03	62.126	141730000
AAAAYEHLK	Acetyl (Protein N-term)	1014.51	0.513445	5241	sp|Q9EP69|SAC1_MOUSE	yes	yes	1	0	0	62.074	62.074	2	0.00040905	38213	103.55	91.591	8097300
AAADLTALVR	Unmodified	999.571	0.571294	2133	sp|Q4KL35|MAGIX_MOUSE	yes	yes	0	0	0	82.083	81.958	2	0.01775	54350	67.207	43.834	92415000
AAADTLQGPMQAAYR	Unmodified	1562.75	0.751126	2047	sp|Q3UJB9|EDC4_MOUSE	yes	yes	0	0	0	70.311	70.563	2	0.0011206	45633	54.898	45.098	0
AAAEGLMSLLR	Unmodified	1130.61	0.611779	196	sp|A2A6Q5|CDC27_MOUSE	yes	yes	0	0	0	119.72	119.87	2	0.018735	85481	52.247	37.103	2729600
AAAELLQSQGSQAGGSQTLK	Unmodified	1943.99	0.991233	5656	sp|Q9R1T4|SEPT6_MOUSE	yes	yes	0	0	0	58.656	58.607	2	2.81e-25	36783	109.5	105.25	6022400
AAAFGPDQSLLSPVHVLDLEPR	Unmodified	2331.22	0.222295	4993	sp|Q9D6Z0|ALKB7_MOUSE	yes	yes	0	0	0	128.37	128.57	2;3	6.13e-08	91437	63.225	62.758	27577000
AAAFIQR	Unmodified	775.434	0.434072	3211	sp|Q8BPE4|TM177_MOUSE	yes	yes	0	0	0	36.218	35.94	2	0.046826	18581	88.734	34.209	121850000
AAAITSDLLESLGR	Unmodified	1415.76	0.762008	2434	sp|Q62009|POSTN_MOUSE	yes	yes	0	0	0	119.17	119.47	2	2.21e-05	84519	85.163	69.344	10123000
AAALCNVCELSGK	Unmodified	1391.65	0.65372	283	sp|B2RXC1|TPC11_MOUSE	yes	yes	0	0	0	64.417	64.27	2	4.5e-05	40105	101.53	91.996	12974000
AAALEFLNR	Unmodified	1003.55	0.54508	2299	sp|Q60864|STIP1_MOUSE	yes	yes	0	0	0	89.412	88.961	2	0.014781	39076	78.264	64.672	13704000
AAALLAAESAVVTLAK	Unmodified	1497.88	0.876644	300	sp|D3Z6P0|PDIA2_MOUSE	yes	yes	0	0	0	128.64	128.67	2	6.42e-09	92539	93.424	86.52	50016000
AAALVLQTIWGYK	Unmodified	1432.81	0.807836	1107	sp|P30999|CTND1_MOUSE	yes	yes	0	0	0	131.67	131.93	2	0.0037416	93888	54.343	49.127	4440600
AAAMANNLQK	Unmodified	1030.52	0.522964	4028	sp|Q8VH51|RBM39_MOUSE	yes	yes	0	0	0	25.196	25.196	2	0.00037711	10345	106.6	87.642	123960000
AAAPCIIFFDELDSLAPSR	Unmodified	2092.03	0.0299265	4459	sp|Q99LC9|PEX6_MOUSE	yes	yes	0	0	0	152.51	152.52	2	0.004474	111029	33.248	31.685	4403000
AAAPVQAVEPTPASPWTQR	Unmodified	1976.01	0.0115743	5413	sp|Q9JJY4|DDX20_MOUSE	yes	yes	0	0	0	79.868	80.069	2	7.4e-14	52601	82.449	74.938	11466000
AAAQLLQSQAQQSGAQQTK	Unmodified	1956	0.0024662	3397	sp|Q8C1B7|SEP11_MOUSE	yes	yes	0	0	0	46.825	46.825	2;3	7.69e-20	26696	113.54	111.87	57803000
AAASPVCGSQASAVGASSPPAPAPAPAAGLGR	Acetyl (Protein N-term)	2842.4	0.40319	267	sp|A9JSM3|TM238_MOUSE	yes	yes	1	0	0	82.197	82.549	3	5.96e-14	55558	53.197	51.431	0
AAASTDYYK	Unmodified	988.45	0.450176	1144	sp|P35486|ODPA_MOUSE	yes	yes	0	0	0	26.485	26.485	2	0.025681	11285	61.78	49.543	3466000
AAATFNPELITHILDGSPENTR	Unmodified	2366.19	0.186638	5613	sp|Q9R0H0|ACOX1_MOUSE	yes	yes	0	0	0	127.9	128	2;3;4	5.05e-277	93956	267.22	260.62	11772000000
AAATFNPELITHILDGSPENTRR	Unmodified	2522.29	0.287749	5613	sp|Q9R0H0|ACOX1_MOUSE	yes	yes	0	0	1	120.34	120.04	3;4	3.02e-08	65008	63.447	61.348	15050000
AAATLSFGPER	Acetyl (Protein N-term)	1160.58	0.582587	2879	sp|Q80TM9|NISCH_MOUSE	yes	yes	1	0	0	97.483	97.228	2	8.07e-05	67197	98.898	73.66	6904000
AAATTVQEYLK	Unmodified	1193.63	0.629203	2481	sp|Q62468|VILI_MOUSE	yes	yes	0	0	0	70.644	70.39	2	0.0019746	45114	75.416	62.84	7627500
AAAVGIAQVVISR	Unmodified	1253.75	0.74557	4354	sp|Q925N2|SFXN2_MOUSE	yes	yes	0	0	0	87.944	87.995	2	0.00020597	59564	90.412	70.735	34376000
AAAVSLENVLLDVK	Unmodified	1440.82	0.818795	2751	sp|Q6ZPF4|FMNL3_MOUSE;sp|A2APV2|FMNL2_MOUSE	yes	no	0	0	0	128.22	128.36	2	0.0036296	92164	47.774	45.354	21855000
AAAVVDPQQSVVMR	Acetyl (Protein N-term);Oxidation (M)	1527.77	0.771527	1219	sp|P43883|PLIN2_MOUSE	yes	yes	1	1	0	76.757	77.059	2	2.69e-07	51426	98.942	76.404	79870000
AAAVVDPQQSVVMR	Acetyl (Protein N-term)	1511.78	0.776612	1219	sp|P43883|PLIN2_MOUSE	yes	yes	1	0	0	91.581	91.632	2	2.27e-17	62732	141.13	133.62	599630000
AAAYDLLVEMVK	Unmodified	1321.7	0.695174	2765	sp|Q6ZQ93|UBP34_MOUSE	yes	yes	0	0	0	135.01	135.11	2	0.0036519	94730	62.088	53.388	5216500
AACGAVLLAELLER	Unmodified	1484.8	0.802099	4117	sp|Q91W98|S15A4_MOUSE	yes	yes	0	0	0	145.28	145.23	2;3	1.75e-10	104601	122.64	90.964	34924000
AACQEAQVFGNQLIPPNAQVK	Unmodified	2282.15	0.14775	5331	sp|Q9ESW4|AGK_MOUSE	yes	yes	0	0	0	97.638	97.112	2;3	0.005414	47457	27.523	26.417	24584000
AADFQLHTHVNDGTEFGGSIYQK	Unmodified	2534.18	0.182615	2307	sp|Q60931|VDAC3_MOUSE	yes	yes	0	0	0	78.985	79.086	3;4	1.75e-28	51429	89.47	88.401	49170000
AADGQCSLPASWR	Unmodified	1417.64	0.640847	5486	sp|Q9JMF7|DOPP1_MOUSE	yes	yes	0	0	0	68.093	68.094	2	0.00031233	42285	82.069	77.895	7747000
AADGQCSLPASWR	Acetyl (Protein N-term)	1459.65	0.651412	5486	sp|Q9JMF7|DOPP1_MOUSE	yes	yes	1	0	0	89.393	89.494	2	1.65e-06	58889	116.19	108.32	19163000
AADGTGVVGGGAVGGGLPK	Acetyl (Protein N-term)	1580.82	0.815835	566	sp|O55229|CHKB_MOUSE	yes	yes	1	0	0	81.449	81.803	2	5.8e-05	53576	53.362	47.988	7230700
AADGYVKPQIK	Unmodified	1188.65	0.650273	1203	sp|P42232|STA5B_MOUSE	yes	yes	0	0	1	31.403	31.008	2	0.033231	15872	61.577	37.488	1498200
AADHLKPFLDDSTLR	Unmodified	1697.87	0.873684	4318	sp|Q922U1|PRPF3_MOUSE	yes	yes	0	0	1	74.936	75.088	2;3	3.78e-06	49219	76.158	65.732	42087000
AADKDTCFSTEGPNLVTR	Unmodified	1980.92	0.921104	780	sp|P07724|ALBU_MOUSE	yes	yes	0	0	1	63.68	63.68	2;3	0.00079739	39547	52.814	47.423	12413000
AADLLAYIHK	Unmodified	1113.62	0.618244	4328	sp|Q923J1|TRPM7_MOUSE	yes	yes	0	0	0	90.042	90.042	2;3	0.0087409	60484	68.626	58.971	13390000
AADLQIQMTK	Oxidation (M)	1133.58	0.575059	499	sp|O35855|BCAT2_MOUSE	yes	yes	0	1	0	36.905	36.905	2	0.00093066	19301	91.549	65.432	3772400
AADLQIQMTK	Unmodified	1117.58	0.580144	499	sp|O35855|BCAT2_MOUSE	yes	yes	0	0	0	60.318	60.318	2	8.31e-06	36710	121.36	96.122	18039000
AADMGNPVGQSGLGMAYLYGR	Unmodified	2126.99	0.987744	5834	sp|Q9Z2G6|SE1L1_MOUSE	yes	yes	0	0	0	110.72	110.87	2	1.82e-61	78210	168.79	167.28	15920000
AADMLSGPR	Unmodified	916.444	0.443651	3553	sp|Q8CHT0|AL4A1_MOUSE	yes	yes	0	0	0	41.565	41.565	2	0.025681	22736	61.78	42.685	9828700
AADTIGYPVMIR	Oxidation (M)	1321.67	0.670022	3395	sp|Q8C196|CPSM_MOUSE	yes	yes	0	1	0	88.199	88.317	1;2	4.48e-08	51921	129.82	124.36	12962000000
AADTIGYPVMIR	Unmodified	1305.68	0.675107	3395	sp|Q8C196|CPSM_MOUSE	yes	yes	0	0	0	100.27	100.2	1;2;3	5.63e-86	60260	301.78	263.62	43052000000
AADVDCLTLGQYMQPTK	Unmodified	1909.89	0.891384	4484	sp|Q99M04|LIAS_MOUSE	yes	yes	0	0	0	99.935	99.935	2	6.38e-30	68435	137.61	129.05	0
AADWLFSADVNR	Unmodified	1363.65	0.652064	4455	sp|Q99LB7|SARDH_MOUSE	yes	yes	0	0	0	110.41	109.93	2	1.01e-06	55590	125.54	120.08	67535000
AAEAAINILK	Unmodified	1012.59	0.591695	5683	sp|Q9WTX2|PRKRA_MOUSE	yes	yes	0	0	0	75.011	75.349	2	0.00073529	49111	98.048	71.606	199830000
AAEAGADLVMLDNFKPEELHPTAATLK	Unmodified	2851.44	0.442595	4175	sp|Q91X91|NADC_MOUSE	yes	yes	0	0	1	112.69	112.49	3;4	1.72e-09	78419	44.6	42.931	41567000
AAEAGADLVMLDNFKPEELHPTAATLK	Oxidation (M)	2867.44	0.437509	4175	sp|Q91X91|NADC_MOUSE	yes	yes	0	1	1	103.65	103.51	3	4.52e-28	71269	76.799	74.48	0
AAEALLATCQEGQKPEILAR	Unmodified	2168.13	0.125952	2131	sp|Q4FZC9|SYNE3_MOUSE	yes	yes	0	0	1	77.664	77.664	3	1.01e-21	50427	98.175	93.418	5853500
AAEFLQMLEAIK	Unmodified	1362.72	0.721723	3718	sp|Q8K3J5|ZN131_MOUSE	yes	yes	0	0	0	145.84	145.89	2	0.0015426	106336	70.438	58.38	9760500
AAEIGYEDPINPTYEATNAMYHR	Unmodified	2625.18	0.180566	5696	sp|Q9WU79|PROD_MOUSE	yes	yes	0	0	0	94.514	94.514	3	1.27e-15	64048	75.773	72.242	19079000
AAEILYQLALK	Unmodified	1231.72	0.717624	1050	sp|P27046|MA2A1_MOUSE	yes	yes	0	0	0	111.73	111.66	2	1e-05	77862	121.9	104.69	85088000
AAELIANSLATAGDGLIELR	Unmodified	1997.08	0.0793195	1592	sp|P67778|PHB_MOUSE	yes	yes	0	0	0	134.26	134.32	2;3	6.61e-210	98249	249.16	239.17	3598900000
AAEMLLFGK	Unmodified	978.521	0.520839	5714;2800	sp|Q9WUR2|ECI2_MOUSE;sp|Q78JN3|ECI3_MOUSE	no	no	0	0	0	98.21	97.868	1;2	6.66e-05	48346	137.62	87.971	2280800000
AAEMLLFGK	Oxidation (M)	994.516	0.515753	5714;2800	sp|Q9WUR2|ECI2_MOUSE;sp|Q78JN3|ECI3_MOUSE	no	no	0	1	0	87.568	87.018	2	0.0028002	33851	93.649	78.007	115890000
AAEVANAAEFIR	Unmodified	1260.65	0.64625	5361	sp|Q9JI39|ABCBA_MOUSE	yes	yes	0	0	0	80.09	80.09	2	0.0005816	52410	88.021	73.786	4920400
AAFAVDPQAPTLGSEPMMLGSPTSPK	Acetyl (Protein N-term)	2641.28	0.276775	3885	sp|Q8R4R6|NUP35_MOUSE	yes	yes	1	0	0	136.76	137.01	3	7.33e-09	97902	50.271	49.845	8309000
AAFCLEELMMTNPHNHLYCQQYAEVK	Unmodified	3196.42	0.423867	4709	sp|Q9CRD2|EMC2_MOUSE	yes	yes	0	0	0	115.29	115.35	3;4	4.86e-49	80736	115.01	113.64	44911000
AAFENQMSVMR	Unmodified	1282.58	0.579827	3467	sp|Q8CBQ5|P4K2B_MOUSE	yes	yes	0	0	0	71.343	71.595	2	0.00061014	46438	94.465	76.992	10961000
AAFFVTLDESEQGYREEDPEASIDSYAK	Unmodified	3166.43	0.425484	1730	sp|P97742|CPT1A_MOUSE	yes	yes	0	0	1	116.28	116.22	3	2.45e-06	82653	35.158	33.87	8534800
AAFGCSGTWLATVEQR	Unmodified	1752.83	0.825353	2007	sp|Q3U821|WDR75_MOUSE	yes	yes	0	0	0	110.13	109.98	2;3	1.02e-08	77563	91.657	89.27	27363000
AAFGILSYEHR	Acetyl (Protein N-term)	1304.65	0.651335	214	sp|A2AGH6|MED12_MOUSE	yes	yes	1	0	0	114.83	114.56	2	2.52e-06	81175	145.46	125.8	26955000
AAFGLSEAGFNTACLTK	Unmodified	1756.85	0.84542	3679	sp|Q8K2B3|SDHA_MOUSE	yes	yes	0	0	0	107.14	107.15	2;3	3.45e-48	74522	181.51	155.21	2903300000
AAFIDNMNQYTR	Oxidation (M)	1458.66	0.656163	2785	sp|Q71RI9|KAT3_MOUSE	yes	yes	0	1	0	56.377	55.876	2	0.00098396	33052	69.03	61.164	14989000
AAFIDNMNQYTR	Unmodified	1442.66	0.661248	2785	sp|Q71RI9|KAT3_MOUSE	yes	yes	0	0	0	82.314	82.615	2	3.08e-07	53161	142.08	129.08	114470000
AAFLGQR	Unmodified	761.418	0.418422	2750	sp|Q6ZPE2|MTMR5_MOUSE	yes	yes	0	0	0	42.737	42.688	2	0.038688	24595	91.584	74.657	7545000
AAFLQSLVEDR	Unmodified	1247.65	0.651001	1995	sp|Q3U2P1|SC24A_MOUSE	yes	yes	0	0	0	109.27	109.42	2	2.79e-09	77104	159.99	85.149	114080000
AAFLSEQLQPLSR	Unmodified	1458.78	0.783078	2482	sp|Q62470|ITA3_MOUSE	yes	yes	0	0	0	98.099	97.845	2	1.65e-05	67546	113.52	90.638	39469000
AAFLSSLTDVR	Unmodified	1178.63	0.629537	2102	sp|Q3UVL4|VPS51_MOUSE	yes	yes	0	0	0	103.99	103.74	2	0.00059312	72592	94.767	78.096	9244400
AAFLTGR	Unmodified	734.408	0.407523	1302	sp|P50427|STS_MOUSE	yes	yes	0	0	0	47.808	47.369	1;2	0.028365	27443	111.73	88.204	327790000
AAFQLGSPWR	Unmodified	1131.58	0.582528	1242	sp|P47738|ALDH2_MOUSE	yes	yes	0	0	0	99.153	98.999	1;2	3.09e-12	67853	174.41	167.19	3010200000
AAFQSQYK	Unmodified	941.461	0.460681	2987	sp|Q810A7|DDX42_MOUSE	yes	yes	0	0	0	31.39	30.835	2	0.033276	15237	93.374	76.447	0
AAFTAFEEVQLPR	Unmodified	1477.76	0.756529	5065	sp|Q9D8X2|CC124_MOUSE	yes	yes	0	0	0	113.46	113.61	2	3.61e-05	80490	102.87	82.288	10912000
AAGAAAALAFLNQESR	Acetyl (Protein N-term)	1601.82	0.816169	4550	sp|Q9CPP0|NPM3_MOUSE	yes	yes	1	0	0	148.69	148.63	2	6.2e-25	107917	141.85	135.37	74736000
AAGALLAR	Unmodified	741.45	0.449723	414	sp|O09172|GSH0_MOUSE	yes	yes	0	0	0	38.143	37.894	2	0.0257	21184	79.451	16.473	28705000
AAGAQIQGMK	Unmodified	973.501	0.5015	2432	sp|Q61941|NNTM_MOUSE	yes	yes	0	0	0	29.41	29.134	1;2	2.07e-09	13960	236.21	196	6908300000
AAGAQIQGMK	Oxidation (M)	989.496	0.496415	2432	sp|Q61941|NNTM_MOUSE	yes	yes	0	1	0	28.037	27.482	2	0.011036	12610	67.897	65.179	0
AAGAQVVAVSR	Unmodified	1027.58	0.577442	4165	sp|Q91X52|DCXR_MOUSE	yes	yes	0	0	0	32.803	32.275	2	2.51e-06	16435	126.19	110.06	55464000
AAGCDFNNVVK	Unmodified	1193.55	0.549907	1343	sp|P52760|RIDA_MOUSE	yes	yes	0	0	0	50.408	50.408	2	0.007019	29435	63.32	40.634	0
AAGFPTASVCR	Unmodified	1135.54	0.544428	2251	sp|Q5U5V2|HYKK_MOUSE	yes	yes	0	0	0	53.788	53.739	2	0.010133	32942	59.265	53.303	9080500
AAGFSSSPSWEGR	Unmodified	1337.6	0.600028	2712	sp|Q6PGC1|DHX29_MOUSE	yes	yes	0	0	0	63.86	63.988	2	2.12e-07	40370	120.87	116.56	36323000
AAGGAVSTPAPGK	Unmodified	1082.57	0.572023	324	sp|E9Q5C9|NOLC1_MOUSE	yes	yes	0	0	0	21.383	21.364	2	5.25e-10	7541	127.56	105.57	402510000
AAGHQLSPELFQQQAQEAAATQLGLK	Unmodified	2734.4	0.403842	1316	sp|P51175|PPOX_MOUSE	yes	yes	0	0	0	114.63	114.48	2;3	5.81e-46	81262	111.55	105.97	135780000
AAGPGLGSVAMGPR	Unmodified	1239.64	0.639391	246	sp|A2BH40|ARI1A_MOUSE	yes	yes	0	0	0	66.045	66.098	2	4.2e-05	41625	71.879	66.78	25369000
AAGPGLGSVAMGPR	Oxidation (M)	1255.63	0.634305	246	sp|A2BH40|ARI1A_MOUSE	yes	yes	0	1	0	49.743	49.448	2	0.012151	29818	41.621	33.211	0
AAGPQSSGAAVSAAAYPDSPVELPAR	Unmodified	2439.2	0.203016	4673	sp|Q9CR22|TMM42_MOUSE	yes	yes	0	0	0	84.709	84.815	2;3	5.95e-41	56746	98.766	94.46	12842000
AAGPQSSGAAVSAAAYPDSPVELPAR	Acetyl (Protein N-term)	2481.21	0.213581	4673	sp|Q9CR22|TMM42_MOUSE	yes	yes	1	0	0	99.329	99.23	2;3	4.55e-49	67899	115.79	109	37722000
AAGSIASAQKPPAGK	Unmodified	1352.74	0.741213	1052	sp|P27546|MAP4_MOUSE	yes	yes	0	0	1	18.644	18.898	3	0.00085063	6402	51.726	38.718	1789900
AAGTAPSGAHTEPWTFVVVK	Unmodified	2025.03	0.0319754	5233	sp|Q9DCX8|IYD1_MOUSE	yes	yes	0	0	0	96.375	96.311	2;3	1.87e-151	65375	219.96	204.77	956810000
AAGTAPSGAHTEPWTFVVVKDPDMK	Unmodified	2611.27	0.274073	5233	sp|Q9DCX8|IYD1_MOUSE	yes	yes	0	0	1	94.228	94.234	3;4	1.02e-18	64249	77.689	75.344	92289000
AAGTCGVLLR	Unmodified	1016.54	0.543699	5001	sp|Q9D773|RM02_MOUSE	yes	yes	0	0	0	51.496	51.447	2	0.00077681	31472	97.277	71.421	87950000
AAGTLYTYPENWR	Acetyl (Protein N-term)	1582.74	0.741607	5051	sp|Q9D8N0|EF1G_MOUSE	yes	yes	1	0	0	114.82	114.92	2	1.42e-23	79499	168.98	159.18	264160000
AAGTSNYWEDLRK	Acetyl (Protein N-term)	1551.73	0.731771	645	sp|O88630|GOSR1_MOUSE	yes	yes	1	0	1	88.678	88.524	2;3	1.83e-45	59707	191.48	174.28	323630000
AAGVGPGASVGSNPR	Unmodified	1295.66	0.658212	5535	sp|Q9QXY1|ZO3_MOUSE	yes	yes	0	0	0	28.389	28.34	2	4.19e-09	14129	117.2	107.69	128150000
AAGVSVEPFWPGLFAK	Unmodified	1674.88	0.876978	1257	sp|P47955|RLA1_MOUSE	yes	yes	0	0	0	142.5	142.32	2	0.0014492	81821	51.771	49.468	60028000
AAGVVLEMIR	Unmodified	1057.6	0.595401	5670	sp|Q9WTM5|RUVB2_MOUSE	yes	yes	0	0	0	96.851	96.597	2	6.52e-06	66426	122.96	101.99	183770000
AAHGGSAASSALK	Acetyl (Protein N-term)	1168.58	0.58365	2656	sp|Q6P5G6|UBXN7_MOUSE	yes	yes	1	0	0	25.734	25.686	2	2.3e-18	11912	164.48	141.36	14488000
AAHIFNESLVCHQIR	Unmodified	1793.9	0.899521	1235	sp|P46735|MYO1B_MOUSE	yes	yes	0	0	0	68.528	68.273	2;3;4	6.19e-38	43330	176.89	171.84	574020000
AAHLMDVAGNK	Oxidation (M)	1141.56	0.554992	3710	sp|Q8K370|ACD10_MOUSE	yes	yes	0	1	0	20.444	20.52	2;3	0.00019451	7865	103.08	77.462	38632000
AAHLMDVAGNK	Unmodified	1125.56	0.560078	3710	sp|Q8K370|ACD10_MOUSE	yes	yes	0	0	0	35.509	35.325	2;3	1.19e-05	19372	120.86	108.27	1113000000
AAHLSYGR	Acetyl (Protein N-term)	915.456	0.456264	4937	sp|Q9D2N9|VP33A_MOUSE	yes	yes	1	0	0	41.523	41.477	2	0.00094474	22998	150.88	134.37	17843000
AAHSIDTLGSASAR	Unmodified	1355.68	0.679341	2951	sp|Q80XL6|ACD11_MOUSE	yes	yes	0	0	0	32.719	32.719	3	5.62e-06	16239	73.219	68.304	6155200
AAHYFGMK	Unmodified	923.432	0.432358	3787	sp|Q8R0X7|SGPL1_MOUSE	yes	yes	0	0	0	42.144	41.748	2	0.062456	23995	57.177	46.947	49407000
AAHYGLEAQPSEWTAVTR	Unmodified	1985.96	0.959539	3581	sp|Q8CII9|CRLF2_MOUSE	yes	yes	0	0	0	82.351	82.706	2	2.25e-10	54348	77.221	69.902	0
AAIAAAAAAAAAK	Unmodified	1040.6	0.597843	4683	sp|Q9CR57|RL14_MOUSE	yes	yes	0	0	0	49.837	49.67	2	5.99e-11	30161	129.82	75.332	672250000
AAIAQALAGEVSVVPPSR	Unmodified	1734.96	0.962833	2052	sp|Q3UKJ7|SMU1_MOUSE	yes	yes	0	0	0	101.32	101.19	2;3	1.78e-42	70315	164.53	159.77	93371000
AAIAQLNGK	Unmodified	884.508	0.507966	3407	sp|Q8C2Q3|RBM14_MOUSE	yes	yes	0	0	0	34.625	34.478	2	0.0053328	17675	93.429	66.174	23592000
AAIHQILTENTPVFEQLSVPQR	Unmodified	2490.32	0.323072	2915	sp|Q80VL1|TDRKH_MOUSE	yes	yes	0	0	0	111.18	111.18	3	2.12e-34	77382	106.86	99.765	14522000
AAIMVSGR	Unmodified	803.432	0.432358	3729	sp|Q8K441|ABCA6_MOUSE	yes	yes	0	0	0	33.634	33.079	2	0.023875	16899	82.529	55.362	10285000
AAITVEHLAIK	Unmodified	1164.69	0.686658	5378	sp|Q9JIK5|DDX21_MOUSE	yes	yes	0	0	0	64.826	64.78	2	0.00017388	40393	117.14	95.985	171870000
AAKPGANSTTDAVLLNK	Unmodified	1669.9	0.899899	858	sp|P11881|ITPR1_MOUSE	yes	yes	0	0	1	44.605	44.104	2;3	1.18e-08	24255	91.401	79.2	47342000
AALAAAGGAGGGGGGAGSR	Unmodified	1384.68	0.680738	330	sp|E9Q6B2|CC85C_MOUSE	yes	yes	0	0	0	22.744	22.796	2	0.0006855	9700	48.907	44.391	15777000
AALAALAK	Unmodified	727.459	0.459225	4198	sp|Q91Y63|S13A3_MOUSE	yes	yes	0	0	0	39.663	39.588	2	0.032945	21288	69.998	25.388	59061000
AALCHFCIDMLNAK	Unmodified	1662.77	0.768038	5096	sp|Q9DB05|SNAA_MOUSE	yes	yes	0	0	0	98.39	98.396	2;3	9.05e-08	67691	109	104.52	22631000
AALDGTPGMIGYGMAK	Oxidation (M)	1567.74	0.73745	3280	sp|Q8BVI4|DHPR_MOUSE	yes	yes	0	1	0	74.907	75.261	2	1.01e-08	48405	86.214	80.132	36850000
AALEALGSCLNNK	Unmodified	1359.68	0.681649	4829	sp|Q9CZN7|GLYM_MOUSE	yes	yes	0	0	0	76.25	76.277	2;3	9.34e-23	49231	168.05	140.37	2961100000
AALEALLGGGEQAYR	Unmodified	1517.78	0.783806	2053	sp|Q3UKU4|FA83F_MOUSE	yes	yes	0	0	0	105.61	105.61	2	0.00045401	72914	61.444	45.503	5727500
AALEAQNALHNIK	Unmodified	1391.75	0.752112	5756	sp|Q9Z0H4|CELF2_MOUSE	yes	yes	0	0	0	55.567	55.718	2;3	0.00026427	34598	87.719	87.719	8653800
AALEAQNALHNMK	Oxidation (M)	1425.7	0.703447	1078	sp|P28659|CELF1_MOUSE	yes	yes	0	1	0	30.851	30.851	2;3	1.9e-05	14689	102.97	94.919	19692000
AALEAQNALHNMK	Unmodified	1409.71	0.708533	1078	sp|P28659|CELF1_MOUSE	yes	yes	0	0	0	50.718	50.718	2;3	2.01e-07	29591	121.21	114.77	99420000
AALEASVLR	Unmodified	928.534	0.53418	2005	sp|Q3U6U5|GTPB6_MOUSE	yes	yes	0	0	0	60.568	60.568	2	0.012696	37029	81.95	55.567	20752000
AALFLQTLK	Unmodified	1003.61	0.606617	2092	sp|Q3USH5|SFSWA_MOUSE	yes	yes	0	0	0	99.405	99.205	2	0.045666	66891	52.549	42.52	4826000
AALGQGVAPVHTQK	Unmodified	1375.76	0.757198	384	sp|O08784|TCOF_MOUSE	yes	yes	0	0	0	32.681	32.126	2;3	1.29e-07	16115	106.32	97.913	49726000
AALGSSSQNVTEYVVR	Acetyl (Protein N-term)	1721.86	0.858428	1931	sp|Q3THK3|T2FA_MOUSE	yes	yes	1	0	0	101.42	101.53	2	5.42e-33	70205	147.12	138.08	0
AALGYNILTQEEAQSVYDAK	Unmodified	2183.07	0.0746281	3643	sp|Q8K182|CO8A_MOUSE	yes	yes	0	0	0	108.08	108.08	2	3.69e-05	74924	47.75	40.333	0
AALIQHMER	Oxidation (M)	1083.55	0.549513	2019	sp|Q3UEG6|AGT2_MOUSE	yes	yes	0	1	0	19.823	19.823	2	0.011951	6343	63.816	50.779	1696800
AALIQHMER	Unmodified	1067.55	0.554598	2019	sp|Q3UEG6|AGT2_MOUSE	yes	yes	0	0	0	37.118	36.878	2;3	0.0031671	19096	66.299	49.628	383560000
AALLDQIR	Unmodified	898.524	0.523616	4201	sp|Q91YD9|WASL_MOUSE	yes	yes	0	0	0	71.801	72.053	2	0.042146	46805	65.246	20.493	8444900
AALLLDQYR	Unmodified	1061.59	0.586944	3230	sp|Q8BRK9|MA2A2_MOUSE	yes	yes	0	0	0	81.78	82.082	2	0.022291	52762	63.816	45.376	8612600
AALLNFDEFAVSK	Unmodified	1423.73	0.734731	2667	sp|Q6P9Q4|FHOD1_MOUSE	yes	yes	0	0	0	121.5	121.8	2	0.00055502	86299	70.438	66.265	14621000
AALLQLLAQHQPQDDPK	Unmodified	1885.01	0.00576066	2567	sp|Q69ZA1|CDK13_MOUSE	yes	yes	0	0	0	101.49	101.04	3	0.0017568	48728	32.152	24.443	3020700
AALLTGR	Unmodified	700.423	0.423173	2162;1303	sp|P50428|ARSA_MOUSE;sp|Q571E4|GALNS_MOUSE	no	no	0	0	0	36.157	35.707	2	0.019665	19737	119.57	25.159	87271000
AALNALQPPEFR	Unmodified	1325.71	0.709185	2804	sp|Q78T54|VMA21_MOUSE	yes	yes	0	0	0	92.879	92.443	2	9.51e-18	41914	174.42	157.8	111490000
AALNAVR	Unmodified	713.418	0.418422	1652	sp|P70441|NHRF1_MOUSE	yes	yes	0	0	0	25.068	25.019	2	0.039956	11486	91.14	10.04	5121000
AALNQALEMK	Oxidation (M)	1103.56	0.564494	3123	sp|Q8BIX9|FICD_MOUSE	yes	yes	0	1	0	46.592	46.643	2	0.033742	27589	43.958	23.219	2243500
AALPDLTK	Unmodified	827.475	0.475269	4226	sp|Q91YW3|DNJC3_MOUSE	yes	yes	0	0	0	58.584	58.606	1;2	0.0077226	36926	101.54	63.814	1423900000
AALQALR	Unmodified	741.45	0.449723	318	sp|E9Q414|APOB_MOUSE	yes	yes	0	0	0	40.364	39.809	2	0.0129	21968	126.16	0	984190000
AALQELLSK	Unmodified	971.565	0.565146	1553	sp|P62852|RS25_MOUSE	yes	yes	0	0	0	85.911	86.137	2	3.15e-05	57966	120.76	81.55	3839100000
AALSGANVLTLIEK	Unmodified	1398.81	0.80823	4251	sp|Q91ZX7|LRP1_MOUSE	yes	yes	0	0	0	121.29	121.39	2;3	1.46e-06	86590	100.11	89.99	484440000
AALSGLLHR	Unmodified	936.551	0.550499	4398	sp|Q99JY0|ECHB_MOUSE	yes	yes	0	0	0	63.156	62.977	1;2	2.84e-37	38424	199.7	164.77	9576700000
AALTIIR	Unmodified	756.486	0.485774	2241	sp|Q5SYD0|MYO1D_MOUSE	yes	yes	0	0	0	62.435	62.288	2	0.053215	38442	85.359	8.513	28903000
AALTLTPSAVNK	Unmodified	1184.68	0.676488	5074	sp|Q9D924|ISCA1_MOUSE	yes	yes	0	0	0	62.912	62.813	2	1.94e-06	38938	123.67	88.13	34154000
AALTMFSTIIR	Oxidation (M)	1238.67	0.669294	1321	sp|P51658|DHB2_MOUSE	yes	yes	0	1	0	100.02	99.97	2	0.00059885	69786	83.081	76.705	17704000
AALVDINCVK	Unmodified	1101.59	0.58523	5496	sp|Q9QUJ7|ACSL4_MOUSE	yes	yes	0	0	0	69.993	69.993	2	0.0053423	44047	74.841	66.84	25662000
AALVVLENYYK	Unmodified	1281.7	0.696889	2975	sp|Q80Z96|VANG1_MOUSE	yes	yes	0	0	0	101.01	100.76	2	0.0002655	70124	115.7	92.023	9785100
AALYIIGDK	Unmodified	962.544	0.543683	2750	sp|Q6ZPE2|MTMR5_MOUSE	yes	yes	0	0	0	78.249	78.355	2	0.028473	51581	60.102	40.615	18487000
AAMAVGGAGGSR	Acetyl (Protein N-term);Oxidation (M)	1061.49	0.492392	3579	sp|Q8CIG8|ANM5_MOUSE	yes	yes	1	1	0	31.705	31.405	2	0.0043972	16066	42.083	35.11	2356700
AAMEALQSQALHATSQQPLR	Unmodified	2150.09	0.0902354	3544	sp|Q8CHH9|SEPT8_MOUSE	yes	yes	0	0	0	81.26	81.106	3	1.3e-07	53733	54.834	48.331	0
AAMEPIVISAK	Oxidation (M)	1144.62	0.616196	1035	sp|P26039|TLN1_MOUSE	yes	yes	0	1	0	54.187	53.231	2	0.0069365	31989	55.776	48.166	34710000
AAMEPIVISAK	Unmodified	1128.62	0.621281	1035	sp|P26039|TLN1_MOUSE	yes	yes	0	0	0	72.454	72.3	2	0.0067747	46493	64.121	49.886	183810000
AAMFPETLDEGMQIPSTQFDAAHPTNVQR	Oxidation (M)	3217.48	0.480848	1798	sp|Q02248|CTNB1_MOUSE	yes	yes	0	1	0	104.61	104.41	3	2.4e-24	70032	73.936	71.037	44156000
AAMFPETLDEGMQIPSTQFDAAHPTNVQR	Unmodified	3201.49	0.485933	1798	sp|Q02248|CTNB1_MOUSE	yes	yes	0	0	0	115.46	115.33	3;4	2.04e-62	81857	117.96	115.1	195500000
AAMGLGAQGLILSR	Unmodified	1356.75	0.754755	3262	sp|Q8BU33|ILVBL_MOUSE	yes	yes	0	0	0	98.911	98.917	2	3.35e-05	68102	74.789	58.016	11348000
AAMIVNQLSK	Oxidation (M)	1089.59	0.58523	1799	sp|Q02257|PLAK_MOUSE	yes	yes	0	1	0	45.958	45.624	2	4.19e-05	25663	117.7	103.2	57312000
AAMIVNQLSK	Unmodified	1073.59	0.590315	1799	sp|Q02257|PLAK_MOUSE	yes	yes	0	0	0	62.329	62.106	2	6.36e-06	37589	123.11	85.563	258310000
AAMIWIVGEYAER	Unmodified	1507.75	0.749335	5131;484	sp|Q9DBG3|AP2B1_MOUSE;sp|O35643|AP1B1_MOUSE	no	no	0	0	0	125.54	125.75	2	3.61e-05	88802	102.87	96.186	60108000
AAMIWIVGEYAER	Oxidation (M)	1523.74	0.74425	5131;484	sp|Q9DBG3|AP2B1_MOUSE;sp|O35643|AP1B1_MOUSE	no	no	0	1	0	107.66	107.56	2	0.0029217	74528	51.939	45.035	30478000
AAMLGDAIMVAK	Acetyl (Protein N-term);2 Oxidation (M)	1263.62	0.620295	2309	sp|Q60936|COQ8A_MOUSE	yes	yes	1	2	0	97.14	96.815	2	0.00010457	46932	88.338	77.339	18292000
AAMLGDAIMVAK	Acetyl (Protein N-term);Oxidation (M)	1247.63	0.62538	2309	sp|Q60936|COQ8A_MOUSE	yes	yes	1	1	0	124.9	124.85	2	6.74e-05	57829	90.614	81.352	191800000
AAMLGDAIMVAK	Acetyl (Protein N-term)	1231.63	0.630465	2309	sp|Q60936|COQ8A_MOUSE	yes	yes	1	0	0	140.59	140.53	1;2	8.23e-05	80806	90.614	85.398	1336100000
AAMLPGAR	Unmodified	785.422	0.421793	5153	sp|Q9DBR1|XRN2_MOUSE	yes	yes	0	0	0	38.351	38.073	2	0.021413	20189	86.472	52.734	35210000
AAMYDIISSPTK	Unmodified	1295.64	0.643139	2608	sp|Q6KCD5|NIPBL_MOUSE	yes	yes	0	0	0	82.977	83.278	2	0.029291	53807	45.28	38.233	0
AANATMATSGSAR	Acetyl (Protein N-term);Oxidation (M)	1265.57	0.567014	4068	sp|Q91VC3|IF4A3_MOUSE	yes	yes	1	1	0	25.811	25.746	2	3.71e-07	11852	118.76	103.62	169690000
AANATMATSGSAR	Acetyl (Protein N-term)	1249.57	0.572099	4068	sp|Q91VC3|IF4A3_MOUSE	yes	yes	1	0	0	39.653	39.389	2	1.26e-11	22288	133.88	123.59	1267500000
AANATTNPSQLLPLELVDK	Acetyl (Protein N-term)	2036.08	0.0789852	1530	sp|P62322|LSM5_MOUSE	yes	yes	1	0	0	143.18	143.16	2;3	4.96e-36	103537	148.26	143.73	48684000
AANEAGYFNEEMAPIEVK	Oxidation (M)	1997.9	0.904057	3305	sp|Q8BWT1|THIM_MOUSE	yes	yes	0	1	0	84.029	84.029	2	2.35e-15	55581	101.28	97.3	12929000
AANLEMFK	Unmodified	922.458	0.458238	4037	sp|Q8VHR5|P66B_MOUSE	yes	yes	0	0	0	73.42	73.42	2	0.0061131	47014	103.74	83.952	13264000
AANLLLDFTNPDR	Unmodified	1458.75	0.746692	3200	sp|Q8BN21|VRK2_MOUSE	yes	yes	0	0	0	121.65	121.96	2	0.00096762	86251	64.104	56.738	14423000
AANLYASSPHSEFLDYVNAPIGK	Unmodified	2463.21	0.207039	3779	sp|Q8R0N6|HOT_MOUSE	yes	yes	0	0	0	106.13	105.66	2;3	1.19e-30	52224	96.881	95.566	248400000
AANNGALPPDLSYIVR	Unmodified	1669.88	0.878769	4877	sp|Q9D0M3|CY1_MOUSE	yes	yes	0	0	0	106.73	106.49	2;3	3.72e-10	75210	101.42	96.048	838640000
AANNISSLLTK	Unmodified	1130.63	0.629537	1734	sp|P97770|THUM3_MOUSE	yes	yes	0	0	0	79.049	79.403	2	3.75e-05	51662	119.27	100.32	5846500
AANPGCFLEDFVR	Unmodified	1494.69	0.692548	2894	sp|Q80UJ7|RB3GP_MOUSE	yes	yes	0	0	0	130.02	130.07	2	0.04515	93647	35.037	31.175	3905700
AANSFNPNWSLK	Unmodified	1347.66	0.657149	322	sp|E9Q555|RN213_MOUSE	yes	yes	0	0	0	85.216	85.671	2	0.019173	56685	49.333	36.9	0
AANSLEAFIFETQDK	Unmodified	1682.82	0.815166	5432	sp|Q9JKR6|HYOU1_MOUSE	yes	yes	0	0	0	126.6	126.65	2;3	5.95e-06	89391	83.823	78.282	19276000
AANVLEGVCGLQPGDR	Unmodified	1654.81	0.809703	3025	sp|Q8BGA8|ACSM5_MOUSE	yes	yes	0	0	0	87.771	87.838	2;3	1e-27	58463	155.2	150.98	374340000
AANVLITR	Unmodified	856.513	0.513051	4374	sp|Q99J95|CDK9_MOUSE	yes	yes	0	0	0	43.399	43.35	2	0.036097	25225	68.371	35.372	11229000
AAPAAAAAMAPPGPR	Oxidation (M)	1334.68	0.676504	3187	sp|Q8BMF4|ODP2_MOUSE	yes	yes	0	1	0	31.239	30.99	2;3	1.99e-07	15218	100.22	92.612	528020000
AAPAAAAAMAPPGPR	Unmodified	1318.68	0.68159	3187	sp|Q8BMF4|ODP2_MOUSE	yes	yes	0	0	0	49.582	49.523	2;3	7.41e-12	28743	122.39	118.72	2018500000
AAPAACFAGPPAAPAK	Unmodified	1466.73	0.734019	1063	sp|P28033|CEBPB_MOUSE	yes	yes	0	0	0	55.02	55.02	2	2.58e-08	33334	79.614	35.482	18603000
AAPAAYDASDTHLQILGK	Unmodified	1840.93	0.931927	510	sp|O35969|GAMT_MOUSE	yes	yes	0	0	0	78.237	78.391	3	5.4e-10	51079	76.378	72.42	53616000
AAPAPPGCHQNGVIR	Unmodified	1543.77	0.767779	328	sp|E9Q634|MYO1E_MOUSE	yes	yes	0	0	0	28.508	28.561	3	0.059583	13265	24.53	15.83	0
AAPDILIATPGR	Unmodified	1193.68	0.676822	4284	sp|Q921N6|DDX27_MOUSE	yes	yes	0	0	0	80.335	80.737	2	7.86e-05	51532	79.283	69.628	33928000
AAPEATLCLR	Unmodified	1100.56	0.564829	1895	sp|Q32NY4|CNNM3_MOUSE	yes	yes	0	0	0	61.973	62.124	2	0.037026	39297	48.981	43.761	10103000
AAPFTLEYR	Unmodified	1066.54	0.544745	5024	sp|Q9D819|IPYR_MOUSE	yes	yes	0	0	0	83.553	83.755	2	0.02329	55438	63.216	55.284	49948000
AAPGGASPTIFSR	Unmodified	1230.64	0.635685	4883	sp|Q9D0S9|HINT2_MOUSE	yes	yes	0	0	0	64.161	64.114	2	2.77e-05	40389	105.95	67.713	720090000
AAPGPVSPEAPFDPSKPPVIEGFSPTVYSNPEGFK	Acetyl (Protein N-term)	3653.79	0.792981	4620	sp|Q9CQJ1|HIG2A_MOUSE	yes	yes	1	0	1	133.09	133.3	3	3.86e-29	93388	62.02	61.841	19003000
AAPGSGTSTFSFAPPSK	Unmodified	1608.78	0.778386	2891	sp|Q80U93|NU214_MOUSE	yes	yes	0	0	0	77.308	77.71	2	0.0020798	49289	42.633	36.156	7435000
AAPISCHVQVAHEK	Unmodified	1545.77	0.772196	4163	sp|Q91X44|GCKR_MOUSE	yes	yes	0	0	0	24.937	24.888	2;3	4.67e-06	11377	76.759	69.855	9008600
AAPLIVEVFNK	Unmodified	1199.69	0.691409	3108	sp|Q8BHZ4|ZN592_MOUSE	yes	yes	0	0	0	114.16	114.31	2	0.0094478	81122	60.255	43.877	14463000
AAPLSLCALTAVDQSVLLLKPEAK	Unmodified	2507.4	0.403296	2427	sp|Q61838|PZP_MOUSE	yes	yes	0	0	1	143.77	143.82	2;3	2.95e-44	104682	107.75	107.49	43999000
AAPPQLQALLQAVNK	Acetyl (Protein N-term)	1602.91	0.909341	5410	sp|Q9JJW0|PXMP4_MOUSE	yes	yes	1	0	0	148.86	148.82	2	6.96e-07	87192	90.412	75.25	32830000
AAPPQLQALLQAVNK	Unmodified	1560.9	0.898776	5410	sp|Q9JJW0|PXMP4_MOUSE	yes	yes	0	0	0	126.99	126.96	2;3	7.3e-10	69933	119.25	113.88	219540000
AAPQLFR	Acetyl (Protein N-term)	843.46	0.460287	4375	sp|Q99J99|THTM_MOUSE	yes	yes	1	0	0	93.244	93.346	2	0.016319	62937	64.776	27.218	302160000
AAPQLPMEELVSLSK	Oxidation (M)	1627.85	0.849109	686	sp|O89020|AFAM_MOUSE	yes	yes	0	1	0	96.143	96.145	2	0.0021329	65362	44.691	40.47	4206300
AAPQLPMEELVSLSK	Unmodified	1611.85	0.854194	686	sp|O89020|AFAM_MOUSE	yes	yes	0	0	0	126.19	126.49	2	0.022636	89674	32.152	29.072	5380200
AAPQSPSVPK	Unmodified	980.529	0.529095	4536	sp|Q99P88|NU155_MOUSE	yes	yes	0	0	0	26.575	26.576	2	0.0008379	12504	96.143	70.204	99364000
AAPSCAIMISTYEFGK	Unmodified	1744.82	0.816428	5047	sp|Q9D8K8|S2539_MOUSE	yes	yes	0	0	0	106.77	106.52	2	0.0048232	74880	39.338	36.477	4847700
AAPVLLR	Acetyl (Protein N-term)	780.486	0.485774	2737	sp|Q6TEK5|VKORL_MOUSE	yes	yes	1	0	0	89.921	90.123	2	0.01278	60349	67.741	41.632	34466000
AAPVTGGMGAVLMR	Oxidation (M)	1345.68	0.684626	5510	sp|Q9QX47|SON_MOUSE	yes	yes	0	1	0	74.109	73.955	2	0.0012821	47832	50.897	38.629	8220200
AAPVTGGMGAVLMR	Unmodified	1329.69	0.689712	5510	sp|Q9QX47|SON_MOUSE	yes	yes	0	0	0	87.095	86.941	2	3.3e-15	58510	134.56	123.64	25563000
AAQAPPLPAAPPNTDAVASTQTALLQK	Unmodified	2641.41	0.40753	1408	sp|P56873|ZNRD2_MOUSE	yes	yes	0	0	0	95.804	95.549	3	6.1e-06	65731	41.047	36.724	0
AAQAVSLLR	Acetyl (Protein N-term)	969.561	0.56073	3143	sp|Q8BJY1|PSMD5_MOUSE	yes	yes	1	0	0	107.84	107.79	2	0.00048641	74528	101.65	69.326	15681000
AAQDFCQLVAQQQR	Unmodified	1661.79	0.794388	4473	sp|Q99LJ8|NGBR_MOUSE	yes	yes	0	0	0	78.167	78.569	2	2.38e-10	50033	120.84	114.01	9808100
AAQDFFSTCR	Unmodified	1201.52	0.518607	1660	sp|P70697|DCUP_MOUSE	yes	yes	0	0	0	70.436	70.436	2	0.0042413	44500	78.513	65.723	8607200
AAQIGAHTLSGACLDPAAFK	Unmodified	1998	0.999295	4272	sp|Q921G7|ETFD_MOUSE	yes	yes	0	0	0	87.501	87.347	2;3	4.18e-70	58725	180.41	174.29	283030000
AAQLAIR	Unmodified	741.45	0.449723	1564	sp|P62911|RL32_MOUSE;sp|P17932|RL32P_MOUSE	yes	no	0	0	0	37.435	36.33	2	0.023032	19549	105.27	23.006	10121000
AAQLCGAGMAAVVEK	Unmodified	1474.73	0.727219	944	sp|P17710|HXK1_MOUSE	yes	yes	0	0	0	72.082	71.928	2	1.34e-05	46158	71.781	61.427	42767000
AAQLGFGGVYVR	Unmodified	1236.66	0.661506	5006	sp|Q9D7B6|ACAD8_MOUSE	yes	yes	0	0	0	92.458	92.203	2	0.00013665	62792	105.46	82.819	91145000
AAQMCGAGMAAIVEK	Unmodified	1506.7	0.69929	4116	sp|Q91W97|HKDC1_MOUSE	yes	yes	0	0	0	75.545	75.391	2	7.01e-05	49038	71.98	65.503	0
AAQMLQSPK	Unmodified	972.506	0.506251	3249	sp|Q8BTT6|DIEXF_MOUSE	yes	yes	0	0	0	31.824	31.727	2	0.036124	15880	63.076	37.938	0
AAQSLLNK	Unmodified	843.481	0.481417	2408	sp|Q61655|DD19A_MOUSE	yes	yes	0	0	0	32.488	32.39	2	0.042146	16258	65.246	23.817	10065000
AAQTSVAYGCIK	Unmodified	1267.62	0.623072	4870	sp|Q9D0I9|SYRC_MOUSE	yes	yes	0	0	0	46.297	45.796	2	0.00052668	25578	89.301	79.979	9553700
AASAAAATTSPAPR	Unmodified	1241.64	0.636414	2174	sp|Q5DU09|ZN652_MOUSE	yes	yes	0	0	0	20.233	20.233	2	1.52e-05	6648	90.412	83.282	2543100
AASAAATAAASAATAASAASGSPGSGEGSAGGEK	Acetyl (Protein N-term)	2762.26	0.259087	2462	sp|Q62318|TIF1B_MOUSE	yes	yes	1	0	0	106.92	106.99	3	2.87e-131	73911	153.64	152.71	115660000
AASAQAPSSSPGNIR	Unmodified	1412.7	0.700805	654	sp|O88735|MAP7_MOUSE	yes	yes	0	0	0	26.672	26.55	2	0.018846	12613	33.265	25.9	8636400
AASAWCCLR	Acetyl (Protein N-term)	1135.49	0.490284	1925	sp|Q3TFQ1|SPRY7_MOUSE	yes	yes	1	0	0	98.202	98.156	2	8.57e-05	67733	130.75	119.99	14688000
AASAWLEAGLAR	Unmodified	1214.64	0.640771	2549	sp|Q66GT5|PTPM1_MOUSE	yes	yes	0	0	0	95.512	95.061	2	9.11e-06	44167	119.39	101.25	30501000
AASAWLEAGLAR	Acetyl (Protein N-term)	1256.65	0.651335	2549	sp|Q66GT5|PTPM1_MOUSE	yes	yes	1	0	0	135.6	135.4	2	0.00024318	76625	71.176	58.545	17238000
AASDIAMTELPPTHPIR	Unmodified	1818.93	0.929819	1516	sp|P62259|1433E_MOUSE	yes	yes	0	0	0	75.381	75.733	2;3	2.48e-10	47890	82.59	74.465	0
AASDLQIAASTFTSFGK	Unmodified	1713.86	0.857365	5181	sp|Q9DC50|OCTC_MOUSE	yes	yes	0	0	0	126.82	126.93	2;3	5.98e-79	90535	199.08	166.78	194020000
AASEWLLR	Unmodified	944.508	0.507966	4698	sp|Q9CRA7|ATP5S_MOUSE	yes	yes	0	0	0	86.089	86.391	2	0.0013788	57503	117.1	93.077	111570000
AASGAPLRPATVLGTMEMGR	Oxidation (M)	2001.01	0.0135649	3518	sp|Q8CG76|ARK72_MOUSE	yes	yes	0	1	1	77.371	77.556	3	1.45e-19	45177	90.718	86.078	40015000
AASGAPLRPATVLGTMEMGR	Unmodified	1985.02	0.0186503	3518	sp|Q8CG76|ARK72_MOUSE	yes	yes	0	0	1	96.632	96.505	3	0.0044192	66355	26.993	23.132	22474000
AASGFNATEDAQTLR	Unmodified	1550.73	0.732499	1713	sp|P97429|ANXA4_MOUSE	yes	yes	0	0	0	60.506	60.506	2	3.54e-05	37094	75.316	61.57	0
AASGGAALASPGPGSGSGTPTGSGGK	Unmodified	2055.98	0.982125	1980	sp|Q3U0S6|RAIN_MOUSE	yes	yes	0	0	0	34.536	34.04	2;3	1.21e-26	18375	87.511	83.414	10290000
AASGLLSIGLR	Unmodified	1056.63	0.629143	3962	sp|Q8VCW8|ACSF2_MOUSE	yes	yes	0	0	0	98.645	98.479	2	4.2e-06	67996	141.08	115.87	253360000
AASGSALLWPR	Unmodified	1127.61	0.608742	5102	sp|Q9DB29|IAH1_MOUSE	yes	yes	0	0	0	87.161	87.161	2	4.68e-56	57976	212.82	156.56	31815000
AASGSFPLLVEGSWGPDPPK	Acetyl (Protein N-term)	2053.02	0.0156566	1887	sp|Q2EMV9|PAR14_MOUSE	yes	yes	1	0	0	145.98	145.91	2	6.77e-06	103788	57.366	53.269	3109900
AASIFGGAKPVDTAAR	Unmodified	1530.82	0.815441	3034	sp|Q8BGD9|IF4B_MOUSE	yes	yes	0	0	1	58.43	58.13	2;3	0.0051964	35493	34.395	27.03	9024900
AASIQNTVQNLR	Unmodified	1313.71	0.705162	3267	sp|Q8BUH8|SENP7_MOUSE	yes	yes	0	0	0	68.733	68.733	2	1.94e-06	43227	123.67	99.599	20390000
AASITSEVFNK	Unmodified	1165.6	0.597903	4254	sp|Q920B9|SP16H_MOUSE	yes	yes	0	0	0	70.607	70.909	2	1.65e-05	44090	144.55	137.53	68374000
AASLEAVSYAIDSLK	Unmodified	1536.8	0.803539	5816	sp|Q9Z223|MOC2B_MOUSE	yes	yes	0	0	0	127.9	128.1	2	0.0058206	89513	45.873	39.187	0
AASLGSSQPSRPHVGEAATATK	Unmodified	2122.08	0.0766938	1312	sp|P51125|ICAL_MOUSE	yes	yes	0	0	1	29.347	28.947	3	1.24e-05	12816	53.625	50.386	3507500
AASLHWTSER	Unmodified	1156.56	0.56252	4778	sp|Q9CXV1|DHSD_MOUSE	yes	yes	0	0	0	42.791	42.612	1;2;3	6.01e-158	24667	262.32	224.81	3637400000
AASLSGDCSLVNELFR	Unmodified	1737.84	0.835584	4734	sp|Q9CWQ3|ATP23_MOUSE	yes	yes	0	0	0	128.88	129.01	2	3.56e-10	91739	101.53	92.484	14584000
AASQGYTVAR	Unmodified	1022.51	0.514508	5834	sp|Q9Z2G6|SE1L1_MOUSE	yes	yes	0	0	0	24.298	24.323	2	0.000201	9666	128.03	53.734	145310000
AASSCFLMACEK	Unmodified	1373.58	0.577778	4274	sp|Q921H9|COA7_MOUSE	yes	yes	0	0	0	70.412	70.666	2	0.02468	44824	44.511	37.145	17876000
AASSIDQFSIR	Unmodified	1193.6	0.604051	5552	sp|Q9QYE6|GOGA5_MOUSE	yes	yes	0	0	0	75.604	75.756	2	0.0023083	49792	73.435	62.075	23491000
AASSLFSAK	Unmodified	880.465	0.465432	5375	sp|Q9JIH2|NUP50_MOUSE	yes	yes	0	0	0	52.099	52.25	2	0.013091	31764	89.08	24.368	0
AASSVPETPTAVPAASSSSWDTYYQPR	Unmodified	2825.31	0.314417	5801	sp|Q9Z1Q2|ABHGA_MOUSE	yes	yes	0	0	0	95.885	96.054	2;3	3.05e-51	66604	98.299	91.936	58310000
AASSVTAGVASSLSEK	Unmodified	1463.75	0.746752	1126	sp|P33215|NEDD1_MOUSE	yes	yes	0	0	0	62.594	62.845	2	0.0053624	39965	40.014	33.11	12913000
AASTYSLDILYSGSGILR	Unmodified	1885.98	0.978543	371	sp|O08601|MTP_MOUSE	yes	yes	0	0	0	130.28	130.48	2	0.0046772	91399	36.127	32.792	1674800
AASWVHFDNLK	Unmodified	1286.64	0.640771	1350	sp|P53569|CEBPZ_MOUSE	yes	yes	0	0	0	83.48	82.979	2	0.0068931	36429	99.439	74.019	4907500
AATAAVPGAAAGR	Acetyl (Protein N-term)	1124.59	0.593821	3556	sp|Q8CHW4|EI2BE_MOUSE	yes	yes	1	0	0	51.747	51.45	2	0.00031074	31331	59.731	47.568	7678300
AATASPGAGR	Acetyl (Protein N-term)	899.446	0.446094	4688	sp|Q9CR62|M2OM_MOUSE	yes	yes	1	0	0	22.163	22.163	2	0.00085957	8030	76.282	63.015	4039700
AATETNLPLLFLPVHR	Unmodified	1791	0.0043041	2400	sp|Q61586|GPAT1_MOUSE	yes	yes	0	0	0	125.67	125.72	2;3	8.82e-20	90281	130.27	125.79	35615000
AATEWGVDQVVVELVGSK	Unmodified	1885.98	0.978543	2039	sp|Q3UHQ6|DOP2_MOUSE	yes	yes	0	0	0	144.5	144.45	2	6.54e-13	105100	80.316	77.842	3756400
AATFFHTHWPER	Unmodified	1498.71	0.710582	5408	sp|Q9JJQ0|PIGB_MOUSE	yes	yes	0	0	0	74.286	74.286	3	0.0010965	47691	55.261	49.179	5039800
AATIIATSEGSLWGLDR	Unmodified	1759.91	0.910463	865	sp|P12367|KAP2_MOUSE	yes	yes	0	0	0	117.82	118.12	2	1.21e-25	83311	145.46	125.22	40688000
AATINHHR	Unmodified	918.478	0.478397	464	sp|O35488|S27A2_MOUSE	yes	yes	0	0	0	17.623	17.623	2	1.1e-10	4758	178.3	148.92	9687500
AATIPVSQISTIAGSK	Unmodified	1542.86	0.861722	3849	sp|Q8R322|GLE1_MOUSE	yes	yes	0	0	0	85.963	85.538	2	0.0021035	36396	46.892	41.177	9365000
AATLLEQVTSSVR	Unmodified	1373.75	0.751443	2131	sp|Q4FZC9|SYNE3_MOUSE	yes	yes	0	0	0	111.06	111.21	2	6.89e-11	78528	132.79	116.13	6479800
AATLSLQR	Unmodified	858.492	0.492316	980	sp|P21271|MYO5B_MOUSE	yes	yes	0	0	0	44.322	43.97	2	0.0073858	24571	102	54.153	29775000
AATQFWR	Unmodified	878.44	0.439886	786	sp|P08003|PDIA4_MOUSE	yes	yes	0	0	0	65.449	65.46	2	0.01476	40020	124.34	96.461	1096700000
AATSGVPSIYAPSIYTHLSPAK	Unmodified	2230.16	0.163384	4420	sp|Q99KG5|LSR_MOUSE	yes	yes	0	0	0	96.895	97.146	3	0.00012329	67316	31.912	30.335	10136000
AAVAVPNR	Unmodified	796.456	0.455536	1322	sp|P51660|DHB4_MOUSE	yes	yes	0	0	0	26.71	26.71	2	0.020616	11387	132.09	85.012	19612000
AAVAVPNRPPDAVLR	Unmodified	1544.88	0.87871	1322	sp|P51660|DHB4_MOUSE	yes	yes	0	0	1	61.77	61.686	2;3	5.22e-31	40132	175.01	152.52	7042200000
AAVAWANQNR	Unmodified	1099.55	0.55229	3684	sp|Q8K2D3|EDC3_MOUSE	yes	yes	0	0	0	41.693	41.038	2	0.0058654	22772	88.37	73.432	0
AAVAWEAGKPLSIEEIEVAPPK	Unmodified	2304.24	0.236548	1071	sp|P28474|ADHX_MOUSE	yes	yes	0	0	1	108.45	108.45	2;3	2.9e-21	75108	82.56	80.578	112360000
AAVCTTLK	Unmodified	862.458	0.458238	5596	sp|Q9QZW0|AT11C_MOUSE	yes	yes	0	0	0	28.818	28.669	2	0.024032	14203	82.279	50.343	47069000
AAVDAGFVPNDMQVGQTGK	Unmodified	1903.91	0.909811	4458	sp|Q99LC5|ETFA_MOUSE	yes	yes	0	0	0	85.069	84.902	2	3.82e-14	56277	90.442	86.906	45661000
AAVDAMTR	Unmodified	833.407	0.406537	5723	sp|Q9WV68|DECR2_MOUSE	yes	yes	0	0	0	27.302	27.302	2	0.052709	11884	60.91	37.839	8794700
AAVDSFYLLYR	Acetyl (Protein N-term)	1358.69	0.687052	3253	sp|Q8BTX9|HSDL1_MOUSE	yes	yes	1	0	0	146.88	146.86	2	8.18e-07	106922	131.82	112.86	37192000
AAVEEGIVLGGGCALLR	Unmodified	1683.9	0.89779	1577	sp|P63038|CH60_MOUSE	yes	yes	0	0	0	109.49	109.47	2;3	5.75e-26	76936	148.57	127.51	7396900000
AAVENLPTFLVELSR	Unmodified	1657.9	0.903921	1607	sp|P70168|IMB1_MOUSE	yes	yes	0	0	0	145.93	145.73	2	0.032688	84654	31.04	31.04	21362000
AAVETLGVPCFLGGMSR	Unmodified	1763.87	0.869861	3262	sp|Q8BU33|ILVBL_MOUSE	yes	yes	0	0	0	123.78	123.98	2	0.00016703	86230	62.203	54.078	6981000
AAVFNHFISDGVK	Unmodified	1403.72	0.719749	709	sp|P01027|CO3_MOUSE	yes	yes	0	0	0	78.752	78.629	2;3	4.96e-46	51154	194.86	175.73	1523800000
AAVGMVLPPK	Unmodified	981.568	0.568123	667	sp|O88876|DHRS3_MOUSE	yes	yes	0	0	0	63.77	63.57	2	0.019609	38857	63.216	52.052	0
AAVGPPQQQVR	Acetyl (Protein N-term)	1191.64	0.63602	2825	sp|Q7TMV1|RN139_MOUSE	yes	yes	1	0	0	46.436	46.436	2	1.81e-06	26570	121.73	113.32	20036000
AAVGSGAMEASTK	Unmodified	1178.56	0.560137	3527	sp|Q8CGF5|TMM56_MOUSE	yes	yes	0	0	0	27.295	27.295	2	0.0078739	11905	48.527	42.525	3311800
AAVGVGGSTAAAGAGAVSSGALEPGSTTAAHR	Acetyl (Protein N-term)	2750.36	0.358348	5621	sp|Q9R0M8|S35A2_MOUSE	yes	yes	1	0	0	82.412	82.613	3;4	1.77e-87	54608	131.03	127.66	28132000
AAVIAVTR	Unmodified	799.492	0.491587	1351	sp|P53657|KPYR_MOUSE	yes	yes	0	0	0	37.863	37.585	2	0.014811	20427	93.162	43.036	51432000
AAVIGDVIR	Unmodified	912.539	0.539266	5378	sp|Q9JIK5|DDX21_MOUSE	yes	yes	0	0	0	69.618	69.14	2	0.045666	43901	52.549	26.134	52239000
AAVIGLTK	Unmodified	771.485	0.485439	3610	sp|Q8JZV9|BDH2_MOUSE	yes	yes	0	0	0	46.942	46.993	2	0.028996	28022	72.038	28.82	27165000
AAVLDHLR	Unmodified	893.508	0.5083	3554	sp|Q8CHT3|INT5_MOUSE	yes	yes	0	0	0	42.538	42.211	2	0.028458	23210	73.208	46.245	33216000
AAVLFATDIAAR	Unmodified	1217.68	0.676822	2958	sp|Q80Y44|DDX10_MOUSE	yes	yes	0	0	0	94.948	94.347	2	0.02278	45288	45.28	38.018	4422500
AAVLWELHKPFTIEDIEVAPPK	Unmodified	2502.35	0.352247	698	sp|P00329|ADH1_MOUSE	yes	yes	0	0	1	121.44	121.59	2;3;4	8.84e-22	85444	84.166	83.353	168000000
AAVLYVMDLSEQCGHGLK	Unmodified	1989.97	0.965218	4497	sp|Q99ME9|NOG1_MOUSE	yes	yes	0	0	0	102.06	101.96	2;3	4.19e-13	70183	88.385	80.522	11513000
AAVMHDILDMMPEGIK	Unmodified	1769.85	0.851434	4547	sp|Q99PV0|PRP8_MOUSE	yes	yes	0	0	0	125.34	125.49	2;3	1.22e-12	89848	112.03	109.37	32904000
AAVMVHQLSK	Oxidation (M)	1098.59	0.585564	1798	sp|Q02248|CTNB1_MOUSE	yes	yes	0	1	0	24.334	24.286	2;3	2.45e-08	10790	161.51	145.92	101490000
AAVMVHQLSK	Unmodified	1082.59	0.590649	1798	sp|Q02248|CTNB1_MOUSE	yes	yes	0	0	0	31.148	30.951	2;3	5.5e-08	15760	160.33	142.94	1356800000
AAVPSAVHLPR	Acetyl (Protein N-term)	1158.65	0.650942	2020	sp|Q3UFF7|LYPL1_MOUSE	yes	yes	1	0	0	77.707	77.861	2	9.07e-07	50989	124.67	97.78	122830000
AAVPSGASTGIYEALELR	Unmodified	1803.94	0.936678	936;937	sp|P17183|ENOG_MOUSE;sp|P21550|ENOB_MOUSE;sp|P17182|ENOA_MOUSE	no	no	0	0	0	114.37	114.33	2;3	4.44e-27	81089	133.32	129.1	311000000
AAVPTPAK	Unmodified	753.438	0.438489	804	sp|P09405|NUCL_MOUSE	yes	yes	0	0	0	21.147	21.198	2	0.0041599	8367	107.9	65.026	46708000
AAVSHWQQQSYLDSGIHSGATTTAPSLSGK	Unmodified	3084.49	0.49009	1798	sp|Q02248|CTNB1_MOUSE	yes	yes	0	0	0	75.041	74.887	3;4	2.97e-76	48456	117.21	114.58	82684000
AAVTMSVSGR	Acetyl (Protein N-term)	1019.51	0.506979	2739	sp|Q6URW6|MYH14_MOUSE	yes	yes	1	0	0	70.266	70.012	2	0.0074405	44841	69.672	59.385	0
AAVTVNSAK	Acetyl (Protein N-term)	901.487	0.486896	4890	sp|Q9D110|MTHFS_MOUSE	yes	yes	1	0	0	38.269	38.019	2	0.00011791	21330	113.74	90.669	81246000
AAVTWSR	Acetyl (Protein N-term)	831.424	0.423902	5714	sp|Q9WUR2|ECI2_MOUSE	yes	yes	1	0	0	72.853	72.699	2	0.049369	46822	86.472	58.366	0
AAVVTSPPPTTAPHK	Unmodified	1472.8	0.798728	5549	sp|Q9QYC0|ADDA_MOUSE	yes	yes	0	0	0	27.807	27.86	2;3	0.00073122	12852	43.03	35.9	6282000
AAVWEITGAEFSR	Unmodified	1435.71	0.709579	1709	sp|P97386|DNLI3_MOUSE	yes	yes	0	0	0	108.74	108.74	2	1.76e-05	75416	85.536	75.999	0
AAWEVDSGR	Unmodified	989.457	0.456658	1225	sp|P45952|ACADM_MOUSE	yes	yes	0	0	0	48.47	48.47	2	0.015255	27880	76.815	73.885	11446000
AAWNALQDEVGR	Unmodified	1328.65	0.647313	2152	sp|Q505D7|OPA3_MOUSE	yes	yes	0	0	0	85.317	85.317	2	2.87e-07	56576	144.1	135.97	18783000
AAWNLGLQPLATEAR	Unmodified	1609.86	0.85764	4455	sp|Q99LB7|SARDH_MOUSE	yes	yes	0	0	0	111.9	112.05	2	2.4e-17	79268	142.45	135.97	28662000
AAWWPEFSANK	Unmodified	1305.61	0.614222	5258	sp|Q9EPL9|ACOX3_MOUSE	yes	yes	0	0	0	112.17	112.24	2	0.00066113	78100	93.561	83.331	47617000
AAYDAFNSWK	Unmodified	1171.53	0.529823	3294	sp|Q8BWF0|SSDH_MOUSE	yes	yes	0	0	0	88.011	87.856	2	6.84e-05	59298	130.98	124.95	40533000
AAYFGIYDTAK	Unmodified	1218.59	0.592089	1329	sp|P51881|ADT2_MOUSE	yes	yes	0	0	0	86.454	86.648	1;2	1.17e-06	57818	196.88	159.32	4856900000
AAYFGVYDTAK	Unmodified	1204.58	0.576439	1276	sp|P48962|ADT1_MOUSE	yes	yes	0	0	0	76.976	76.976	2	0.017933	49714	52.735	46.788	15507000
AAYLNMSEDPSHPSMALNTR	Unmodified	2204	0.999037	2698	sp|Q6PDQ2|CHD4_MOUSE	yes	yes	0	0	0	80.447	79.87	2;3	8.97e-17	34274	81.003	74.887	67806000
AAYLQNLNSADLLK	Unmodified	1532.82	0.819857	2238	sp|Q5SX40|MYH1_MOUSE	yes	yes	0	0	0	103.1	102.72	2	1.25e-14	71653	131.66	117.58	119150000
AAYLTSLNSADLLK	Unmodified	1478.8	0.798059	2237	sp|Q5SX39|MYH4_MOUSE	yes	yes	0	0	0	106.74	106.74	2	1.25e-07	73798	106.58	98.712	13596000
AAYPDLENPPLIVTPSQQPK	Unmodified	2177.14	0.136834	4870	sp|Q9D0I9|SYRC_MOUSE	yes	yes	0	0	0	101.77	102.02	2	0.00047764	71075	46.356	44.948	9655200
AAYQVAALPR	Unmodified	1058.59	0.587279	1343	sp|P52760|RIDA_MOUSE	yes	yes	0	0	0	62.284	62.287	2	5.52e-06	39210	123.86	108	1065400000
ACADATLSQITNNIDPVGR	Unmodified	2014.97	0.974203	1557	sp|P62874|GBB1_MOUSE	yes	yes	0	0	0	108.14	108.12	2;3	1.56e-58	74913	179.46	170.8	241160000
ACALSIAESCRPGDK	Unmodified	1633.76	0.755225	3679	sp|Q8K2B3|SDHA_MOUSE	yes	yes	0	0	1	53.309	53.309	2	0.0034171	31814	56.514	48.804	0
ACDEGHIIPK	Unmodified	1138.54	0.544093	5343	sp|Q9JHI5|IVD_MOUSE	yes	yes	0	0	0	29.671	29.671	2	0.0085756	13780	68.847	41.366	3188100
ACDLWEQILR	Unmodified	1302.64	0.639056	258	sp|A3KMP2|TTC38_MOUSE	yes	yes	0	0	0	127.14	127.45	2	0.015673	90884	60.754	53.781	10658000
ACEQPLGYICK	Unmodified	1337.61	0.610793	2426	sp|Q61830|MRC1_MOUSE	yes	yes	0	0	0	69.874	70.08	2	0.0020061	44910	75.229	73.462	32268000
ACFLSETVK	Unmodified	1053.52	0.516481	4215	sp|Q91YP0|L2HDH_MOUSE	yes	yes	0	0	0	66.296	66.416	2	0.0025517	42145	102.62	78.591	664190000
ACGANLPENFSISQIFSQAMAAR	Oxidation (M)	2498.17	0.168228	1132	sp|P34914|HYES_MOUSE	yes	yes	0	1	0	137.3	137.3	2	1.73e-05	97928	46.953	41.826	3314200
ACGDSTLTQITAGLDPVGR	Unmodified	1930.94	0.94184	1559	sp|P62880|GBB2_MOUSE	yes	yes	0	0	0	114.02	114.07	2;3	9.08e-195	80974	252.76	250.28	729080000
ACGEFVFLMDR	Unmodified	1343.6	0.600228	4415	sp|Q99KC8|VMA5A_MOUSE	yes	yes	0	0	0	117.33	117.48	2	0.0021102	83656	74.611	70.894	3649700
ACGLNFADLMGR	Unmodified	1323.61	0.606376	2480	sp|Q62465|VAT1_MOUSE	yes	yes	0	0	0	116.5	116.66	2	1.94e-06	82858	123.67	119.42	75332000
ACGLVASNLNLK	Acetyl (Protein N-term)	1300.68	0.680921	915	sp|P16045|LEG1_MOUSE	yes	yes	1	0	0	106.23	106.08	2	0.021751	73347	40.475	33.502	0
ACGNFGIPCELR	Unmodified	1392.63	0.62784	5208	sp|Q9DCL9|PUR6_MOUSE	yes	yes	0	0	0	86.836	87.138	2	0.00069274	58129	81.709	79.406	10835000
ACGVLETIR	Unmodified	1017.53	0.527715	980	sp|P21271|MYO5B_MOUSE	no	no	0	0	0	63.58	63.586	2	0.039035	40055	61.78	20.205	0
ACHPYFPLQDIVVSPPLDSLTLER	Unmodified	2766.41	0.405087	4162	sp|Q91X34|BAAT_MOUSE	yes	yes	0	0	0	143.66	143.59	3	9.11e-45	83053	108.08	108.08	61486000
ACIPQSFTVDSSK	Unmodified	1438.68	0.67623	2945	sp|Q80X90|FLNB_MOUSE	yes	yes	0	0	0	68.224	68.676	2	0.040828	44477	62.162	59.502	7549800
ACIPVGLLGK	Unmodified	1026.59	0.589587	4284	sp|Q921N6|DDX27_MOUSE	yes	yes	0	0	0	88.586	88.586	2	0.05141	59444	46.001	39.966	5491300
ACIRPEISR	Unmodified	1100.58	0.576062	1061	sp|P27808|MGAT1_MOUSE	yes	yes	0	0	1	31.13	30.63	3	0.019884	14175	53.404	37.814	46745000
ACLAEAITLVESTHTR	Unmodified	1770.89	0.893433	3441	sp|Q8C7H1|MMAA_MOUSE	yes	yes	0	0	0	106.43	106.48	2;3	6.96e-92	74804	211.13	202.88	203060000
ACLGCMGAGPGR	Oxidation (M)	1221.51	0.505282	4184	sp|Q91XD7|CREL1_MOUSE	yes	yes	0	1	0	25.75	25.295	2	0.019948	10955	40.015	38.128	6495900
ACLGCMGAGPGR	Unmodified	1205.51	0.510367	4184	sp|Q91XD7|CREL1_MOUSE	yes	yes	0	0	0	44.957	44.202	2	0.00077019	25386	79.201	77.047	110150000
ACLYAGVK	Unmodified	880.448	0.447674	903	sp|P15105|GLNA_MOUSE	yes	yes	0	0	0	43.959	43.835	2	0.035291	24803	68.787	38.945	108560000
ACNVVHEFTDAVIR	Unmodified	1629.79	0.793325	5244	sp|Q9EP75|CP4FE_MOUSE	yes	yes	0	0	0	98.878	98.808	2;3	4.64e-15	67683	134.14	115.73	852240000
ACPHVWFER	Unmodified	1200.55	0.549847	3384;3682	sp|Q8K2C8|GPAT4_MOUSE;sp|Q8C0N2|GPAT3_MOUSE	no	no	0	0	0	67.429	67.53	2;3	0.0039834	42981	61.78	57.251	68099000
ACPLLANDNILHHLPK	Unmodified	1824.97	0.966873	4538	sp|Q99PG0|AAAD_MOUSE	yes	yes	0	0	0	92.398	92.279	2;3;4	1.14e-24	62537	144.18	135.39	1046200000
ACQGMSAVIHTAAAIDPLGAASR	Oxidation (M)	2283.11	0.109985	2412	sp|Q61694|3BHS5_MOUSE	no	no	0	1	0	89.295	88.948	3	4.57e-06	41007	43.841	40.873	18861000
ACQGMSAVIHTAAAIDPLGAASR	Unmodified	2267.12	0.11507	2412	sp|Q61694|3BHS5_MOUSE	no	no	0	0	0	115.81	115.71	3	1.73e-22	81273	85.805	83.699	32124000
ACQIFVR	Unmodified	892.459	0.458907	4862	sp|Q9D0E1|HNRPM_MOUSE	yes	yes	0	0	0	51.416	51.294	2	0.02441	31077	99.384	74.752	296980000
ACQQAQVHANLK	Unmodified	1366.68	0.677567	3626	sp|Q8K0H1|S47A1_MOUSE	yes	yes	0	0	0	20.907	20.552	3	0.0010113	7377	55.721	49.773	15411000
ACQSIYPLHDVFVR	Unmodified	1703.85	0.845361	1697	sp|P97351|RS3A_MOUSE	yes	yes	0	0	0	96.072	96.157	2;3	2.32e-17	66373	148.52	142.8	905250000
ACSAIHAVNLR	Unmodified	1210.62	0.624075	5392	sp|Q9JJ28|FLII_MOUSE	yes	yes	0	0	0	43.045	42.996	2;3	1.4e-19	24898	183.03	174.62	87069000
ACSAPGGLVPSEKPPTMSQAQPSIPR	Unmodified	2662.32	0.320706	2942	sp|Q80X80|C2C2L_MOUSE	yes	yes	0	0	1	76.008	76.459	3	4.97e-10	50642	57.735	56.702	11352000
ACTELGIR	Unmodified	918.459	0.459301	1833	sp|Q05920|PYC_MOUSE	yes	yes	0	0	0	44.336	44.286	2	0.026001	25841	78.77	43.414	6036400
ACTIAIR	Unmodified	803.432	0.432358	5613	sp|Q9R0H0|ACOX1_MOUSE	yes	yes	0	0	0	38.706	38.574	2	0.0089648	21117	139.92	102.27	2361400000
ACTIAVR	Unmodified	789.417	0.416708	5515	sp|Q9QXD1|ACOX2_MOUSE	yes	yes	0	0	0	28.07	28.07	2	0.055981	12593	83.614	43.042	177570000
ACVDTALENLSTLK	Unmodified	1533.77	0.770858	962	sp|P19096|FAS_MOUSE	yes	yes	0	0	0	103.12	103.02	2	2.73e-10	70933	119.87	101.14	46476000
ACVTYFPR	Unmodified	1012.48	0.480036	5125	sp|Q9DBD5|PELP1_MOUSE	yes	yes	0	0	0	62.581	62.832	2	0.028643	39801	72.789	61.426	22221000
ACVVHGSDLK	Unmodified	1084.53	0.533529	3993;2723	sp|Q6PIE5|AT1A2_MOUSE;sp|Q8VDN2|AT1A1_MOUSE	no	no	0	0	0	22.135	22.135	3	0.01617	8049	38.567	23.894	2591300
ADAATSFLR	Unmodified	950.482	0.482145	1800	sp|Q02357|ANK1_MOUSE	yes	yes	0	0	0	66.246	66.597	2	0.0031575	42799	100.02	47.301	16456000
ADAEVITFPK	Acetyl (Protein N-term)	1131.58	0.58119	5332	sp|Q9ESX5|DKC1_MOUSE	yes	yes	1	0	0	105.5	105.5	2	0.004774	72885	53.237	35.418	2326400
ADAGFVYSEAVASHYMR	Unmodified	1872.85	0.846483	610	sp|O70589|CSKP_MOUSE	yes	yes	0	0	0	97.274	97.125	2;3	4.44e-68	67273	197.88	182.69	104750000
ADAMTLDGGTMFDAGKPPYK	Unmodified	2084.95	0.954713	788	sp|P08071|TRFL_MOUSE	yes	yes	0	0	1	91.715	91.46	3	2.35e-05	62307	56.081	53.912	11917000
ADAWLLR	Unmodified	843.46	0.460287	5075	sp|Q9D938|TM160_MOUSE	yes	yes	0	0	0	86.036	86.387	2	0.0064395	58516	151.17	95.732	116360000
ADCTITMADSDLLALMTGK	Oxidation (M)	2041.94	0.937014	1119	sp|P32020|NLTP_MOUSE	yes	yes	0	1	0	137.57	137.58	2;3	4.89e-36	106156	148.15	146.46	3384400000
ADCTITMADSDLLALMTGK	2 Oxidation (M)	2057.93	0.931928	1119	sp|P32020|NLTP_MOUSE	yes	yes	0	2	0	107.8	107.9	2;3	1.07e-28	76046	133.78	132.51	432120000
ADCTITMADSDLLALMTGK	Unmodified	2025.94	0.942099	1119	sp|P32020|NLTP_MOUSE	yes	yes	0	0	0	148.69	148.65	2;3	7.55e-39	108391	152.32	148.46	5452000000
ADDAPAMAAGFPFALR	Unmodified	1619.78	0.776612	1063	sp|P28033|CEBPB_MOUSE	yes	yes	0	0	0	126.93	127.13	2	0.0023816	88495	45.614	42.417	3487300
ADDGFQLLLMTPK	Oxidation (M)	1463.73	0.733016	3900	sp|Q8R5K4|NOL6_MOUSE	yes	yes	0	1	0	116.82	117.02	2	0.00060968	82603	63.185	54.078	8571600
ADDGFQLLLMTPK	Unmodified	1447.74	0.738102	3900	sp|Q8R5K4|NOL6_MOUSE	yes	yes	0	0	0	128.77	128.98	2	0.0011372	92088	63.185	59.323	28249000
ADEAYLIGR	Unmodified	1006.51	0.50836	1833	sp|Q05920|PYC_MOUSE	yes	yes	0	0	0	63.901	63.901	2	0.0048937	39671	94.309	73.684	49592000
ADFAQACQDAGVR	Unmodified	1407.62	0.620112	1833	sp|Q05920|PYC_MOUSE	yes	yes	0	0	0	52.516	52.516	2	0.00016325	31096	92.295	80.376	25348000
ADFCIIHYAGK	Unmodified	1293.62	0.617593	3980;2429	sp|Q8VDD5|MYH9_MOUSE;sp|Q61879|MYH10_MOUSE	no	no	0	0	0	77.649	78.003	2;3	5.61e-06	50495	124.42	108.48	889300000
ADFGFTVNK	Unmodified	997.487	0.486896	4455	sp|Q99LB7|SARDH_MOUSE	yes	yes	0	0	0	75.894	75.743	2	3e-05	49328	131.62	113.47	6448300000
ADFVLAANSYDLAIK	Unmodified	1609.84	0.835173	461	sp|O35465|FKBP8_MOUSE	yes	yes	0	0	0	114.35	114.32	2	5.94e-18	80350	148.57	142.3	221530000
ADGALLPIGVVK	Unmodified	1151.69	0.691409	877	sp|P13597|ICAM1_MOUSE	yes	yes	0	0	0	98.64	98.189	2	0.00095013	46384	76.255	55.467	70040000
ADGGGGVYSGTPWK	Unmodified	1350.62	0.620429	2554	sp|Q68ED3|PAPD5_MOUSE	yes	yes	0	0	0	67.158	67.158	2	6.16e-07	42084	102.5	97.003	46834000
ADGLWGLQK	Unmodified	986.519	0.51853	209	sp|A2ADF7|S2534_MOUSE	yes	yes	0	0	0	83.217	83.269	2	0.055093	55820	55.908	27.731	0
ADGQLPFPCSYPSR	Acetyl (Protein N-term)	1635.74	0.735141	5421	sp|Q9JK92|HSPB8_MOUSE	yes	yes	1	0	0	106.27	106.07	2	2.11e-05	72629	68.283	67.094	6936100
ADGSGSVVLR	Unmodified	959.504	0.503609	4251	sp|Q91ZX7|LRP1_MOUSE	yes	yes	0	0	0	34.066	34.066	2	0.0088712	17188	101.38	61.113	0
ADHQPLTEASYVNLPTIALCNTDSPLR	Unmodified	2995.47	0.470935	886	sp|P14206|RSSA_MOUSE	yes	yes	0	0	0	120.22	120.44	2;3	1.97e-117	84546	177.6	174.56	219310000
ADHSAAVENQLSGYLLR	Unmodified	1842.92	0.922425	4092	sp|Q91VS8|FARP2_MOUSE	yes	yes	0	0	0	97.097	97.348	2;3	1.82e-79	67459	204.52	199.3	41994000
ADHSSENAFVFGGPFLTDESSLLAFPEATEEEK	Unmodified	3570.63	0.631454	2489	sp|Q63880|EST3A_MOUSE	yes	yes	0	0	0	147.6	147.6	3	0.032963	107923	12.914	0	12352000
ADHSTLLFHLK	Unmodified	1280.69	0.687721	1026	sp|P24721|ASGR2_MOUSE	yes	yes	0	0	0	71.279	71.228	2;3	7.63e-18	45698	179.57	158.8	2140800000
ADIAIPMQK	Oxidation (M)	1001.52	0.521567	2872	sp|Q9EQ21|HEPC_MOUSE;sp|Q80T19|HEPC2_MOUSE	yes	no	0	1	0	47.563	47.267	2	0.0094293	28919	70.816	58.609	32345000
ADIAIPMQK	Unmodified	985.527	0.526652	2872	sp|Q9EQ21|HEPC_MOUSE;sp|Q80T19|HEPC2_MOUSE	yes	no	0	0	0	64.221	64.174	2	0.005223	40249	93.649	80.07	74361000
ADIDKLNIDSIIQR	Acetyl (Protein N-term)	1654.89	0.889	1580	sp|P63087|PP1G_MOUSE	yes	yes	1	0	1	123.39	123.7	2	6.08e-08	87685	117.2	105.7	38800000
ADIFVDPVLHTACALDIK	Unmodified	1997.03	0.0291982	2389	sp|Q61543|GSLG1_MOUSE	yes	yes	0	0	0	123.57	123.73	2;3	7e-19	88517	112.74	106.22	44069000
ADIGVAMGIVGSDVSK	Oxidation (M)	1533.77	0.770858	3993	sp|Q8VDN2|AT1A1_MOUSE	yes	yes	0	1	0	75.348	75.286	2;3	1.68e-10	49168	101.8	67.408	447490000
ADIGVAMGIVGSDVSK	Unmodified	1517.78	0.775944	3993	sp|Q8VDN2|AT1A1_MOUSE	yes	yes	0	0	0	99.93	99.839	2;3	1.82e-13	68326	112.34	109.95	1581300000
ADIIAALK	Unmodified	813.496	0.496004	3185	sp|Q8BMD6|TM260_MOUSE	yes	yes	0	0	0	78.026	78.255	2	0.03372	52015	69.598	37.663	41393000
ADILQVGLR	Unmodified	983.576	0.57638	4010	sp|Q8VE62|PAIP1_MOUSE	yes	yes	0	0	0	87.453	87.303	2	0.011151	56911	83.948	69.185	27675000
ADIWLIR	Unmodified	885.507	0.507237	3302	sp|Q8BWQ1|UD2A3_MOUSE	yes	yes	0	0	0	105.07	104.65	2	0.011865	53357	135.87	47.131	2948500000
ADKDQASDGLSSALLILYLDSAR	Unmodified	2421.24	0.238733	1977	sp|Q3TZZ7|ESYT2_MOUSE	yes	yes	0	0	1	145.82	145.82	3	3.89e-31	105083	103.02	100.38	12864000
ADKPLSIHPQGIK	Unmodified	1402.79	0.793249	658	sp|O88783|FA5_MOUSE	yes	yes	0	0	1	39.868	39.313	2;3	0.0017457	21480	54.276	33.237	86698000
ADKVPSLTQTVENIGAELK	Unmodified	2012.08	0.0789852	2194	sp|Q5IRJ6|ZNT9_MOUSE	yes	yes	0	0	1	125.65	125.8	3	9.86e-05	90318	54.834	48.698	5862400
ADLATMMAMRR	Oxidation (M)	1281.6	0.599182	1352	sp|P53690|MMP14_MOUSE	yes	yes	0	1	1	78.185	78.185	2	0.03268	50814	47.844	31.494	10944000
ADLAVAIVYPLVK	Unmodified	1370.82	0.817338	5298	sp|Q9ERA6|TFP11_MOUSE	yes	yes	0	0	0	125.47	125.77	2	0.052785	88906	33.424	28.877	3902000
ADLECTKPAAR	Unmodified	1230.6	0.602671	709	sp|P01027|CO3_MOUSE	yes	yes	0	0	1	19.94	19.94	3	0.023	6470	42.21	33.103	1357800
ADLGALELWR	Unmodified	1142.61	0.608408	2719	sp|Q6PHU5|SORT_MOUSE	yes	yes	0	0	0	119.81	119.97	2	0.0003669	85671	143.5	126.59	27289000
ADLGGSEVGVSQAPWHLPK	Unmodified	1946.98	0.985025	2611	sp|Q6NSR3|ADCK2_MOUSE	yes	yes	0	0	0	91.602	91.854	2;3	1.08e-14	63254	83.758	70.056	48279000
ADLIAYLK	Unmodified	905.522	0.522219	1561	sp|P62897|CYC_MOUSE	yes	yes	0	0	0	100.02	99.543	1;2	0.028315	47444	116.9	44.954	1003500000
ADLINNLGTIAK	Unmodified	1241.7	0.697951	845;785	sp|P11499|HS90B_MOUSE;sp|P07901|HS90A_MOUSE	no	no	0	0	0	94.007	93.572	2	0.00014148	44582	106.54	74.946	1241900000
ADLLGIVSELQLK	Unmodified	1397.81	0.812981	3721	sp|Q8K3K8|OPTN_MOUSE	yes	yes	0	0	0	146.07	146.12	2	0.00096762	106532	64.104	52.845	6935200
ADLPTGATTSAPVMLR	Unmodified	1599.83	0.829042	2456	sp|Q62230|SN_MOUSE	yes	yes	0	0	0	82.769	83.097	2	0.00048544	54545	60.489	44.944	37567000
ADLTALFLPR	Unmodified	1115.63	0.633895	5392	sp|Q9JJ28|FLII_MOUSE	yes	yes	0	0	0	126.65	126.91	2	3.1e-11	90047	167.67	152.53	18694000
ADMFSLKPPGTDGVDNSQSGHPAR	Unmodified	2483.15	0.149935	2084	sp|Q3UQ84|SYTM_MOUSE	yes	yes	0	0	1	74.237	74.083	3;4	4.6e-65	47847	137.72	136.57	70797000
ADMGGAATICSAIVSAAK	Oxidation (M)	1708.81	0.812406	4573	sp|Q9CPY7|AMPL_MOUSE	yes	yes	0	1	0	95.107	94.853	2	3.12e-15	65032	100.45	96.229	58966000
ADMGGAATICSAIVSAAK	Unmodified	1692.82	0.817491	4573	sp|Q9CPY7|AMPL_MOUSE	yes	yes	0	0	0	105.39	105.14	2;3	4.03e-49	73749	171.71	166.04	1148900000
ADMVIEAVFEDLGVK	Oxidation (M)	1650.82	0.817474	3198	sp|Q8BMS1|ECHA_MOUSE	yes	yes	0	1	0	148.36	148.36	2	0.0011109	106523	50.305	42.986	5721200
ADNCHSHPAVFSEILR	Unmodified	1851.87	0.868615	1855	sp|Q08481|PECA1_MOUSE	yes	yes	0	0	0	77.787	77.787	3	0.04422	50589	15.807	3.0822	8282100
ADNPVLELLLR	Acetyl (Protein N-term)	1293.73	0.729251	3368	sp|Q8C0C7|SYFA_MOUSE	yes	yes	1	0	0	160.35	160.4	2	3.02e-06	116992	142.1	137	15691000
ADNSATGFGTGTR	Unmodified	1253.56	0.563643	1716	sp|P97449|AMPN_MOUSE	yes	yes	0	0	0	31.559	31.559	2	0.010424	15309	46.704	42.909	4147600
ADPQEAINCLMR	Oxidation (M)	1432.64	0.643884	5096	sp|Q9DB05|SNAA_MOUSE	yes	yes	0	1	0	70.129	70.431	2	0.00014496	45135	95.273	72.182	38525000
ADPQEAINCLMR	Unmodified	1416.65	0.648969	5096	sp|Q9DB05|SNAA_MOUSE	yes	yes	0	0	0	97.763	97.614	2	6.7e-08	66568	129.34	118.4	24919000
ADPSLLGFSVNASSER	Unmodified	1648.81	0.805664	2749	sp|Q6Y7W8|GGYF2_MOUSE	yes	yes	0	0	0	103.77	103.27	2	0.029601	52252	30.072	27.407	2380200
ADPSQPPSELGYTWNIPVR	Unmodified	2126.04	0.0432684	927	sp|P16406|AMPE_MOUSE	yes	yes	0	0	0	111.57	111.64	2;3	6.11e-16	78487	100.97	98.083	150550000
ADQELLMYSHDNIICGITSVAFSR	Unmodified	2739.3	0.299636	1559	sp|P62880|GBB2_MOUSE	yes	yes	0	0	0	142.48	142.52	3	1.25e-25	103666	81.763	78.402	21333000
ADQELMTYSHDNIICGITSVSFSK	Unmodified	2715.25	0.252017	1557	sp|P62874|GBB1_MOUSE	yes	yes	0	0	0	120.64	120.84	3	4.75e-07	83726	40.177	38.306	3280200
ADQIPLYPVR	Acetyl (Protein N-term)	1212.65	0.650273	1760	sp|P98195|ATP9B_MOUSE	yes	yes	1	0	0	108.09	108.07	2	0.0060297	73752	50.108	44.073	12056000
ADRDESSPYAAMLAAQDVAQR	Unmodified	2264.05	0.0491584	1517	sp|P62264|RS14_MOUSE	yes	yes	0	0	1	92.93	92.93	3	1.83e-05	62804	55.128	49.314	10571000
ADRDQYELLCLDNTR	Unmodified	1880.87	0.868675	4276	sp|Q921I1|TRFE_MOUSE	yes	yes	0	0	1	85.359	85.359	3	0.0022378	56664	42.708	39.452	4093000
ADRPSFYTIYVEEPDSAGHSSGPVSAGVIK	Unmodified	3135.51	0.514908	2598	sp|Q6DYE8|ENPP3_MOUSE	yes	yes	0	0	1	95.793	95.538	3;4	1.69e-86	65658	130.25	125.92	50061000
ADSINKPFAQR	Unmodified	1245.65	0.646584	2756	sp|Q6ZPR5|NSMA3_MOUSE	yes	yes	0	0	1	33.761	33.462	3	0.0019591	17475	68.847	54.911	60464000
ADSLLLTAVK	Unmodified	1029.61	0.607011	5671	sp|Q9WTN3|SRBP1_MOUSE	yes	yes	0	0	0	85.586	85.414	2	0.00074794	57559	97.813	80.345	16259000
ADSVVVLLCR	Unmodified	1130.61	0.611779	5264	sp|Q9EPU0|RENT1_MOUSE	yes	yes	0	0	0	91.022	91.376	2	0.00017786	61087	147.75	137.75	14794000
ADTATTASAASAAASAPNASTDAPPFQLGK	Acetyl (Protein N-term)	2802.33	0.330796	4353	sp|Q925N0|SFXN5_MOUSE	yes	yes	1	0	0	101.71	101.77	2;3	9.31e-177	70862	205.07	203.45	223140000
ADTATTASAASAAASAPNASTDAPPFQLGKPR	Acetyl (Protein N-term)	3055.48	0.484671	4353	sp|Q925N0|SFXN5_MOUSE	yes	yes	1	0	1	91.247	91.602	3	1.58e-193	61261	214.47	210.69	44990000
ADTAWNAVLLR	Unmodified	1228.66	0.656421	3762	sp|Q8R059|GALE_MOUSE	yes	yes	0	0	0	105.25	104.75	2	0.0003759	53361	102.52	89.123	5076100
ADTLDPALLRPGR	Unmodified	1393.77	0.767762	1368	sp|P54775|PRS6B_MOUSE	yes	yes	0	0	1	73.731	73.937	2;3	0.0068438	48204	66.492	58.882	35334000
ADTSSQGALVFLSK	Unmodified	1422.74	0.735459	2179	sp|Q5F2E7|NUFP2_MOUSE	yes	yes	0	0	0	94.401	94.655	2	2.93e-05	63842	77.24	68.932	9727500
ADTTPNGPQGAGAVQFMMTNK	Acetyl (Protein N-term)	2176.99	0.988138	4690	sp|Q9CR67|TMM33_MOUSE	yes	yes	1	0	0	106.92	106.82	2;3	3.11e-07	73004	63.225	58.699	10779000
ADVAFHFNPR	Unmodified	1172.57	0.572691	5440	sp|Q9JL15|LEG8_MOUSE	yes	yes	0	0	0	65.75	65.851	2;3	0.031676	41481	55.314	41.914	0
ADVDAIHEYLLLK	Unmodified	1498.8	0.803145	4086	sp|Q91VN6|DDX41_MOUSE	yes	yes	0	0	0	104.73	104.73	2;3	2.43e-07	72196	119.88	97.388	14455000
ADVGFAMGIAGTDVAK	Unmodified	1521.75	0.749729	352;2727;5615	sp|G5E829|AT2B1_MOUSE;sp|Q6Q477|AT2B4_MOUSE;sp|Q9R0K7|AT2B2_MOUSE	no	no	0	0	0	97.466	97.384	2	2.89e-09	66004	95.073	84.72	52046000
ADVGFAMGIAGTDVAK	Oxidation (M)	1537.74	0.744644	352;2727;5615	sp|G5E829|AT2B1_MOUSE;sp|Q6Q477|AT2B4_MOUSE;sp|Q9R0K7|AT2B2_MOUSE	no	no	0	1	0	79.072	79.45	2	1.61e-06	51631	71.601	62.711	15820000
ADVILSDMAPNATGIR	Unmodified	1642.83	0.834856	4571	sp|Q9CPY0|MRM2_MOUSE	yes	yes	0	0	0	96.124	96.175	2	0.00011129	66488	63.614	51.695	64776000
ADVIQATGDAICIFR	Unmodified	1648.82	0.824291	1860	sp|Q08943|SSRP1_MOUSE	yes	yes	0	0	0	121.9	122.1	2;3	2.4e-17	84768	142.45	134.67	28425000
ADVLDVVVASTVQK	Unmodified	1442.8	0.798059	2961	sp|Q80Y84|KDM5B_MOUSE	yes	yes	0	0	0	115.1	115.25	2	0.0025686	81830	50.305	40.233	2726700
ADVQSIIGLQR	Unmodified	1198.67	0.666986	2462	sp|Q62318|TIF1B_MOUSE	yes	yes	0	0	0	88.042	87.566	2	0.0010306	39806	86.114	53.955	37063000
ADVTPADFSEWSK	Unmodified	1451.66	0.656874	0	Biognosys|iRT-Kit_WR_fusion	yes	yes	0	0	0	93.228	93.126	1;2;3	1.44e-197	63695	326.41	302.42	51125000000
ADVTYAALVVK	Unmodified	1148.64	0.644125	1268	sp|P48441|IDUA_MOUSE	yes	yes	0	0	0	82.251	82.453	2	0.00094102	54522	88.596	65.955	7590600
ADWLDSIRPQK	Unmodified	1327.69	0.688449	2257	sp|Q5XJY4|PARL_MOUSE	yes	yes	0	0	1	89.558	89.032	2;3	0.00013467	39064	141.71	132.35	145330000
ADWMDSAAPLAAYR	Oxidation (M)	1552.7	0.698028	5258	sp|Q9EPL9|ACOX3_MOUSE	yes	yes	0	1	0	90.668	90.593	2	0.00041649	61923	56.569	50.487	35993000
ADWMDSAAPLAAYR	Unmodified	1536.7	0.703113	5258	sp|Q9EPL9|ACOX3_MOUSE	yes	yes	0	0	0	109.35	109.42	2	4.93e-08	77070	112.08	108.77	194440000
ADWSSLSR	Unmodified	920.435	0.435195	970	sp|P19783|COX41_MOUSE	yes	yes	0	0	0	60.509	60.359	2	1.72e-06	36301	171.53	139.77	7434500000
ADWWTNTAHYNR	Unmodified	1533.67	0.674924	4547	sp|Q99PV0|PRP8_MOUSE	yes	yes	0	0	0	74.03	74.416	2;3	3e-07	46697	140.24	137.05	91054000
ADYAQLLEDMQNAFR	Unmodified	1783.82	0.819934	1307	sp|P50516|VATA_MOUSE	yes	yes	0	0	0	148.57	148.52	2	5.29e-20	107930	152	140.08	25506000
ADYLALVFER	Unmodified	1195.62	0.623724	3202	sp|Q8BND5|QSOX1_MOUSE	yes	yes	0	0	0	129.58	129.78	2	0.039492	92794	48.115	28.658	25448000
AEAADLMSLKPK	Oxidation (M)	1288.67	0.669688	4799	sp|Q9CYH2|PXL2A_MOUSE	yes	yes	0	1	1	46.893	46.548	2;3	0.0045826	27731	89.43	78.881	55516000
AEAADLMSLKPK	Unmodified	1272.67	0.674773	4799	sp|Q9CYH2|PXL2A_MOUSE	yes	yes	0	0	1	67.235	67.113	2;3	0.0081146	42941	76.073	62.672	549020000
AEAGAGSATEFQFR	Unmodified	1440.66	0.663357	1591	sp|P63325|RS10_MOUSE	yes	yes	0	0	0	72.119	72.119	2	6.02e-08	45868	111.12	100.57	10989000
AEAGDNLGALVR	Unmodified	1184.61	0.61495	3004	sp|Q8BFR5|EFTU_MOUSE	yes	yes	0	0	0	72.301	72.301	2	0.00047034	45966	90.614	71.989	24109000
AEAISLQMAQCK	Unmodified	1348.65	0.647906	4763	sp|Q9CXF4|TBC15_MOUSE	yes	yes	0	0	0	68.064	68.065	2	0.016839	42173	50.95	43.688	0
AEALASAIASTK	Unmodified	1131.61	0.613553	5005	sp|Q9D7A8|ARMC1_MOUSE	yes	yes	0	0	0	63.029	62.001	2	0.0015426	38797	70.438	61.116	31116000
AEAMQEASEAVPSGMLSVLGQR	Unmodified	2260.08	0.0827667	3859	sp|Q8R3F5|FABD_MOUSE	yes	yes	0	0	0	122.69	122.77	2	7.79e-34	87610	108.96	105.81	36860000
AEATTLHAAPQGAAMAVSTFR	Unmodified	2100.04	0.0422225	3940	sp|Q8VCG4|CO8G_MOUSE	yes	yes	0	0	0	79.909	79.582	2;3	3.89e-32	52371	126.09	121.56	232730000
AEAVQSFLAFIQHLR	Unmodified	1728.93	0.931139	371	sp|O08601|MTP_MOUSE	yes	yes	0	0	0	150.03	150.02	2;3	8.66e-32	108592	174.95	165.38	67608000
AEDGSVIDYELIDQDAR	Unmodified	1907.87	0.874866	779	sp|P07356|ANXA2_MOUSE	yes	yes	0	0	0	100.68	100.43	2	1.31e-25	69815	144.97	137.06	9393100
AEEALAHMGSSVFSGITLTK	Oxidation (M)	2064.02	0.0197557	474	sp|O35604|NPC1_MOUSE	yes	yes	0	1	0	93.443	93.189	3	5.82e-13	63737	78.708	74.16	8207500
AEEALAHMGSSVFSGITLTK	Unmodified	2048.02	0.0248411	474	sp|O35604|NPC1_MOUSE	yes	yes	0	0	0	113	112.85	2;3	4.16e-106	79917	199.99	193.88	66105000
AEEHNIVFMPVIGK	Unmodified	1582.82	0.817749	5298	sp|Q9ERA6|TFP11_MOUSE	yes	yes	0	0	0	96.476	96.482	2;3	2.73e-10	66122	119.87	119.87	108200000
AEEIWQQSVIGDYLAR	Unmodified	1876.93	0.931927	1034	sp|P25976|UBF1_MOUSE	yes	yes	0	0	0	128.69	128.76	2;3	8.98e-25	91314	145.7	136.9	64888000
AEELFLWVPR	Unmodified	1258.67	0.671008	4121	sp|Q91WC0|SETD3_MOUSE	yes	yes	0	0	0	132.72	132.92	2	0.017849	93153	58.699	46.431	5611600
AEELGLPILGVLR	Unmodified	1378.82	0.818401	3941;4273	sp|Q921H8|THIKA_MOUSE;sp|Q8VCH0|THIKB_MOUSE	no	no	0	0	0	145.16	145.06	1;2;3	5.53e-46	84001	194.39	194.39	9466600000
AEENLLLVLGSDMSDR	Unmodified	1760.86	0.861464	3820	sp|Q8R1U1|COG4_MOUSE	yes	yes	0	0	0	130.74	130.8	3	0.047324	92886	15.193	11.215	8509300
AEEVAFWTELLAK	Unmodified	1505.78	0.776596	1014	sp|P23953|EST1C_MOUSE	yes	yes	0	0	0	144.78	144.73	2	6.21e-05	102596	98.942	89.163	205740000
AEEVKQDKDDIINIFSVASGHLYER	Unmodified	2875.44	0.435201	2652	sp|Q6P5E4|UGGG1_MOUSE	yes	yes	0	0	2	119.01	118.95	4	3.18e-49	84784	118.9	116.9	21193000
AEEVLFSAGTFVR	Unmodified	1424.73	0.72998	5237	sp|Q9DD06|RARR2_MOUSE	yes	yes	0	0	0	109.1	109.26	2	0.0023589	76885	56.569	47.375	97382000
AEFFADVVPAVR	Unmodified	1319.69	0.687387	3028	sp|Q8BGB7|ENOPH_MOUSE	yes	yes	0	0	0	111.68	111.83	2	0.0059547	79065	56.205	45.656	2062300
AEFGFDLSHIPR	Unmodified	1387.69	0.688449	5119	sp|Q9DBB8|DHDH_MOUSE	yes	yes	0	0	0	106.47	106.37	2;3	0.00016286	73599	111.79	101.72	19702000
AEFGGLAPNCTVVCLSGQK	Unmodified	2006.96	0.955381	2346	sp|Q61153|IOD1_MOUSE	yes	yes	0	0	0	97.474	97.219	2	8.7e-20	67126	112.74	107.1	22924000
AEFGYCPQENGLWPNLTVK	Unmodified	2222.05	0.0466392	3729	sp|Q8K441|ABCA6_MOUSE	yes	yes	0	0	0	123.2	123.46	2	0.00017965	87300	55.267	53.953	11217000
AEFTSPPSLFK	Unmodified	1222.62	0.623389	5025	sp|Q9D824|FIP1_MOUSE	yes	yes	0	0	0	96.237	95.786	2	0.012248	44652	56.205	49.507	10493000
AEFWLDLQPQAK	Unmodified	1444.74	0.735065	1086	sp|P28867|KPCD_MOUSE	yes	yes	0	0	0	117.46	117.61	2	0.0023535	83601	66.538	53.389	16815000
AEFYFQPWAQEAVCR	Unmodified	1900.86	0.856654	2382	sp|Q61466|SMRD1_MOUSE	yes	yes	0	0	0	123.2	123.51	2	6.72e-05	87039	67.326	61.611	4446000
AEGGLWLR	Unmodified	900.482	0.481751	5244	sp|Q9EP75|CP4FE_MOUSE	yes	yes	0	0	0	80.833	80.556	2	0.0014477	53312	116.73	65.76	156160000
AEGILDVFQTVK	Unmodified	1318.71	0.713267	951	sp|P18052|PTPRA_MOUSE	yes	yes	0	0	0	125.17	125.23	2	0.00066144	88924	83.53	68.431	69997000
AEGILLLVK	Unmodified	954.611	0.611368	310	sp|E9PYK3|PARP4_MOUSE	yes	yes	0	0	0	106.7	106.45	2	0.016024	74735	74.464	61.675	4440800
AEGIVFNTQSTIK	Unmodified	1406.74	0.740544	4411	sp|Q99K67|AASS_MOUSE	yes	yes	0	0	0	75.78	75.91	1;2	4.06e-65	50831	277.63	222.56	4502800000
AEGLLDVFQAVK	Unmodified	1288.7	0.702702	1287	sp|P49446|PTPRE_MOUSE	yes	yes	0	0	0	129.85	130.05	2	0.0055751	92409	57.175	37.516	3777400
AEGLWNLFLPLETDPEK	Unmodified	1971	0.998944	3710	sp|Q8K370|ACD10_MOUSE	yes	yes	0	0	0	154.39	154.41	2	2.31e-16	112833	123.14	116	64148000
AEGLWNLFLPLETDPEKK	Unmodified	2099.09	0.093907	3710	sp|Q8K370|ACD10_MOUSE	yes	yes	0	0	1	148.19	148.16	2;3	9.31e-20	106966	115.57	113.05	619920000
AEGSLPAVVIEIK	Unmodified	1324.76	0.760217	2281	sp|Q60738|ZNT1_MOUSE	yes	yes	0	0	0	102.13	102.31	2	0.00065	71280	68.972	64.82	43931000
AEHDQLLLNYAK	Unmodified	1413.73	0.725229	896	sp|P14733|LMNB1_MOUSE	yes	yes	0	0	0	69.488	69.488	3	0.0028601	43798	47.039	39.283	8170500
AEIAGSIAAHMR	Oxidation (M)	1241.62	0.618655	2226	sp|Q5SUC9|SCO1_MOUSE	yes	yes	0	1	0	31.948	31.649	2	0.0011371	16047	67.656	62.598	9142800
AEIAGSIAAHMR	Unmodified	1225.62	0.623741	2226	sp|Q5SUC9|SCO1_MOUSE	yes	yes	0	0	0	59.128	58.829	2;3	0.00016417	36035	111.63	102.93	15729000
AEIINHLADLLTDQR	Unmodified	1720.91	0.910798	5781	sp|Q9Z110|P5CS_MOUSE	yes	yes	0	0	0	122.68	122.98	2;3	6.91e-06	87261	78.95	68.305	22439000
AEIISLCK	Unmodified	932.5	0.500103	4504	sp|Q99MR6|SRRT_MOUSE	yes	yes	0	0	0	64.228	64.181	2	0.022232	40172	85.161	58.468	55137000
AEIVPVTTTVLDDK	Unmodified	1499.81	0.80829	4273	sp|Q921H8|THIKA_MOUSE	yes	yes	0	0	0	90.283	90.283	2	1.7e-05	60671	89.624	83.729	26209000
AEIYEAFENIYPILK	Unmodified	1811.93	0.934553	1087	sp|P29037|TBP_MOUSE	yes	yes	0	0	0	144.1	144.11	2	5.36e-15	104351	129.15	111.13	42932000
AEIYNSVDQVK	Unmodified	1264.63	0.629931	3953	sp|Q8VCR2|DHB13_MOUSE	yes	yes	0	0	0	54.56	54.46	2	0.0010772	32347	84.479	72.896	25839000
AELCYLTVVTK	Unmodified	1295.68	0.679524	3385	sp|Q8C0Q2|ZHX3_MOUSE	yes	yes	0	0	0	92.866	93.22	2	0.013784	62527	55.261	48.242	35146000
AELLFQGK	Unmodified	904.502	0.501818	357	sp|O08528|HXK2_MOUSE	yes	yes	0	0	0	70.487	70.789	2	0.033282	45204	69.825	42.571	9797800
AELLLSQCPWK	Unmodified	1343.69	0.690757	2922	sp|Q80W14|PR40B_MOUSE	yes	yes	0	0	0	101.84	101.58	2	0.0061819	70771	65.232	37.55	7543700
AELLPTIK	Unmodified	883.538	0.537869	2098	sp|Q3UUQ7|PGAP1_MOUSE	yes	yes	0	0	0	77.395	77.647	2	0.002333	51953	111.95	105.22	87201000
AELNEFLTR	Unmodified	1091.56	0.561123	1563	sp|P62908|RS3_MOUSE	yes	yes	0	0	0	86.008	86.008	2	0.03911	57053	54.784	41.664	64738000
AELQLDLQKPR	Unmodified	1309.74	0.735399	5498	sp|Q9QUM0|ITA2B_MOUSE	yes	yes	0	0	1	64.128	63.473	2;3	3.57e-10	39852	149.96	119.39	22427000
AELQNVDLFHYSK	Unmodified	1562.77	0.772907	5612	sp|Q9R0E2|PLOD1_MOUSE	yes	yes	0	0	0	87.353	87.639	2;3	8.42e-05	57831	70.628	67.87	109520000
AELQTALAHTQQAAR	Unmodified	1607.84	0.837967	4283	sp|Q921M4|GOGA2_MOUSE	yes	yes	0	0	0	51.845	51.781	2;3	2.49e-127	31514	238.02	223.05	271880000
AELSLLR	Unmodified	800.476	0.475603	2144	sp|Q4VBD2|TAPT1_MOUSE	yes	yes	0	0	0	74.812	74.735	2	0.011832	48592	132.09	32.027	86539000
AELSVIFADKPEK	Unmodified	1445.78	0.776596	1192	sp|P41216|ACSL1_MOUSE	yes	yes	0	0	1	81.298	81.298	2;3	0.0045696	53396	47.037	41.142	29758000
AEMICNGILPIDQMR	Unmodified	1759.84	0.841932	2059	sp|Q3UM18|LSG1_MOUSE	yes	yes	0	0	0	110.55	110.66	2	1.55e-06	77556	94.532	90.051	8478200
AEMLDHAVLLQVIQEQQVQQK	Oxidation (M)	2463.28	0.279158	2192	sp|Q5I012|S38AA_MOUSE	yes	yes	0	1	0	104.47	104.37	3	1.15e-29	71919	111.62	104.53	30750000
AEMLDHAVLLQVIQEQQVQQK	Unmodified	2447.28	0.284244	2192	sp|Q5I012|S38AA_MOUSE	yes	yes	0	0	0	113.78	113.88	3	6.47e-50	79524	153.36	150.94	20376000
AEMLEIVQAIYK	Unmodified	1406.75	0.747938	4177	sp|Q91X97|NCALD_MOUSE	yes	yes	0	0	0	132.39	132.44	2	0.00078843	73002	78.903	75.411	20258000
AEMPGNLQHYGR	Oxidation (M)	1387.63	0.630282	3402	sp|Q8C1Y8|CCZ1_MOUSE	yes	yes	0	1	0	30.135	29.74	2	0.00090698	15047	69.721	53.583	2000400
AEMPGNLQHYGR	Unmodified	1371.64	0.635368	3402	sp|Q8C1Y8|CCZ1_MOUSE	yes	yes	0	0	0	47.499	47.204	3	0.00032014	28236	67.93	61.244	4495300
AEMVVPDFSELFK	Oxidation (M)	1526.73	0.732682	5250	sp|Q9EPE9|AT131_MOUSE	yes	yes	0	1	0	135.33	135.51	2	0.0073745	97757	44.511	43.567	34163000
AEMVVPDFSELFK	Unmodified	1510.74	0.737767	5250	sp|Q9EPE9|AT131_MOUSE	yes	yes	0	0	0	145.75	145.64	2	0.00034781	105566	78.814	70.119	360880000
AEPAAPAAPPPPAAPVLTQMPPVPSPSQPPSSK	Unmodified	3181.65	0.648171	4935	sp|Q9D2G2|ODO2_MOUSE	yes	yes	0	0	0	99.512	99.489	3;4	7.24e-22	69342	56.648	55.814	241010000
AEPIDIQTWILGYR	Unmodified	1673.88	0.877707	4227	sp|Q91YX5|LGAT1_MOUSE	yes	yes	0	0	0	143.27	143.3	2;3	3.72e-17	104158	146.79	140.89	174730000
AEPLALIVSHDYK	Unmodified	1454.78	0.77693	318	sp|E9Q414|APOB_MOUSE	yes	yes	0	0	0	92.403	92.271	2;3	1.24e-36	62290	186.16	171	761670000
AEPLYELVTATDFAYSSTVK	Unmodified	2204.09	0.0888812	3065	sp|Q8BH35|CO8B_MOUSE	yes	yes	0	0	0	147.39	147.31	2;3	2.16e-30	106921	124.2	117.16	42521000
AEPPQCTSLAWSADGQTLFAGYTDNLVR	Unmodified	3067.43	0.434549	1597	sp|P68040|RACK1_MOUSE	yes	yes	0	0	0	137.95	138.06	3	2.78e-07	98938	38.588	37.88	6004500
AEPSADLLVNLSR	Unmodified	1383.74	0.735793	5470	sp|Q9JLZ8|SIGIR_MOUSE	yes	yes	0	0	0	102.58	102.53	2	0.033529	71641	40.278	30.623	0
AEPTVTNILK	Unmodified	1084.61	0.612825	4413	sp|Q99K74|MED24_MOUSE	yes	yes	0	0	0	74.471	74.826	2	0.036987	48126	48.998	18.386	31973000
AEQAPEALPHLSPEALGYFR	Unmodified	2195.1	0.101118	3183	sp|Q8BMC4|NOP9_MOUSE	yes	yes	0	0	0	113.8	113.95	3	0.00045156	80648	52.866	50.153	5131500
AEQINQAAGEASAVLAK	Unmodified	1669.86	0.863513	4376	sp|Q99JB2|STML2_MOUSE	yes	yes	0	0	0	80.394	80.394	2	1.21e-12	52645	103.87	91.025	31026000
AEQLASVQYTLPK	Unmodified	1446.77	0.771845	1179	sp|P39447|ZO1_MOUSE	yes	yes	0	0	0	80.38	80.581	2	7.46e-11	53106	134.68	122.63	56928000
AEQPHQHAMYYLR	Unmodified	1642.77	0.767445	5352	sp|Q9JHR7|IDE_MOUSE	yes	yes	0	0	0	42.039	41.739	3	0.0063174	23457	45.28	38.593	0
AERPDGLILGMGGQTALNCGVELFK	Oxidation (M)	2661.33	0.325457	3395	sp|Q8C196|CPSM_MOUSE	yes	yes	0	1	1	122.2	122.19	3	5.86e-13	85459	68.587	63.578	502340000
AERPDGLILGMGGQTALNCGVELFK	Unmodified	2645.33	0.330542	3395	sp|Q8C196|CPSM_MOUSE	yes	yes	0	0	1	131.7	131.77	2;3;4	1.48e-76	93818	154.17	151.12	1728900000
AESFALTMK	Unmodified	996.495	0.495018	3613	sp|Q8JZZ0|UD3A2_MOUSE	yes	yes	0	0	0	74.502	74.728	2	0.00012959	47783	118.71	94.756	835160000
AESFALTMK	Oxidation (M)	1012.49	0.489932	3613	sp|Q8JZZ0|UD3A2_MOUSE	yes	yes	0	1	0	51.868	51.468	2	0.00078743	30987	108.43	81.74	1555900000
AESFLLTMK	Oxidation (M)	1054.54	0.536883	2076	sp|Q3UP75|UD3A1_MOUSE	yes	yes	0	1	0	73.094	73.348	2	0.008975	46813	72.275	56.309	41040000
AESFLLTMK	Unmodified	1038.54	0.541968	2076	sp|Q3UP75|UD3A1_MOUSE	yes	yes	0	0	0	95.404	95.658	2	0.014835	64552	78.098	60.585	193050000
AESLNGNPLFSK	Unmodified	1275.65	0.645916	994	sp|P22315|HEMH_MOUSE	yes	yes	0	0	0	76.404	76.674	2	0.00071918	50880	80.17	67.902	398100000
AESPVFVQTDKPIYK	Unmodified	1720.9	0.903587	2427	sp|Q61838|PZP_MOUSE	yes	yes	0	0	1	66.655	66.957	2;3	4.13e-06	43224	98.943	88.518	148330000
AESPVFVQTDKPIYKPGQIVK	Unmodified	2343.28	0.283833	2427	sp|Q61838|PZP_MOUSE	yes	yes	0	0	2	74.218	74.67	3;4	5.63e-18	49187	81.016	80.146	40451000
AETFTFHSDICTLPEK	Unmodified	1894.88	0.877114	780	sp|P07724|ALBU_MOUSE	yes	yes	0	0	0	85.623	85.623	3	0.0065911	56800	28.166	24.91	8995500
AETILPQLLK	Unmodified	1124.68	0.68051	3218	sp|Q8BQJ6|TRM2_MOUSE	yes	yes	0	0	0	106.64	106.39	2	0.024397	74787	59.908	53.873	0
AETLMTVTDPVHDIAFAPNLGR	Unmodified	2367.19	0.189281	3836	sp|Q8R2U0|SEH1_MOUSE	yes	yes	0	0	0	120.51	120.66	2;3	2.35e-67	86106	163.85	156.1	53467000
AETLSGLGDASAAGAAAVSSAASETGTR	Acetyl (Protein N-term)	2520.19	0.193968	298	sp|D3YXK2|SAFB1_MOUSE	yes	yes	1	0	0	126.65	126.86	2;3	6.33e-157	89739	203.82	195.71	271120000
AETMTVSSLAIR	Unmodified	1277.66	0.664937	5836	sp|Q9Z2H5|E41L1_MOUSE	yes	yes	0	0	0	81.787	81.893	2	0.00075244	54324	79.492	72.76	17212000
AETNMVWYDWMK	Oxidation (M)	1588.67	0.669036	288	sp|B7ZMP1|XPP3_MOUSE	yes	yes	0	1	0	112.65	112.77	2	0.00094806	83890	69.352	64.594	38644000
AETNMVWYDWMK	Unmodified	1572.67	0.674121	288	sp|B7ZMP1|XPP3_MOUSE	yes	yes	0	0	0	129.73	129.88	2	0.020833	92323	46.069	44.99	13710000
AETQSQPHVLSAELLTPGVQGVR	Unmodified	2416.27	0.271036	234	sp|A2AQ25|SKT_MOUSE	yes	yes	0	0	0	92.311	92.413	3	1.46e-10	62350	65.833	64.312	9944700
AETYDFLFK	Acetyl (Protein N-term)	1174.55	0.554641	4242	sp|Q91ZR1|RAB4B_MOUSE	yes	yes	1	0	0	142.47	142.42	2	0.0031653	103498	70.028	59.441	6619100
AEVAELLTHSGDFLVR	Unmodified	1755.92	0.915549	932	sp|P16879|FES_MOUSE	yes	yes	0	0	0	118.66	118.66	3	0.00036929	83110	45.618	41.845	3434500
AEVIMNYHVGETVLSLQK	Unmodified	2030.05	0.0506619	4282	sp|Q921M3|SF3B3_MOUSE	yes	yes	0	0	0	102.78	102.73	2;3	1.36e-105	70551	212.85	195.61	44669000
AEVIMNYHVGETVLSLQK	Oxidation (M)	2046.05	0.0455766	4282	sp|Q921M3|SF3B3_MOUSE	yes	yes	0	1	0	90.717	91.071	3	0.00088406	60894	47.082	40.132	0
AEVITCDVLLVCIGR	Unmodified	1716.89	0.890262	381	sp|O08749|DLDH_MOUSE	yes	yes	0	0	0	122.87	123.07	2	0.014642	85500	38.376	34.514	0
AEVLQAFK	Unmodified	904.502	0.501818	5858	sp|Q9Z329|ITPR2_MOUSE	yes	yes	0	0	0	68.962	68.962	2	0.058542	43423	83.206	46.811	0
AEVLSEEPILK	Unmodified	1226.68	0.675819	4601	sp|Q9CQC6|BZW1_MOUSE	yes	yes	0	0	0	29.465	29.316	3	0.045828	14724	23.724	2.0525	1883000
AEVLWLMGAK	Unmodified	1116.6	0.600152	4222	sp|Q91YR7|PRP6_MOUSE	yes	yes	0	0	0	115.8	115.84	2	0.0049265	81916	76.228	53.587	107280000
AEVLWLMGAK	Oxidation (M)	1132.6	0.595066	4222	sp|Q91YR7|PRP6_MOUSE	yes	yes	0	1	0	92.831	93.083	2	0.019458	64077	49.3	42.61	28243000
AEVMADTAVALASGNVK	Unmodified	1645.83	0.834521	1818	sp|Q04690|NF1_MOUSE	yes	yes	0	0	0	94.231	94.032	2	6.5e-08	62768	79.837	71.495	4098200
AEVQNLGGELVVSGVDSAMSLIQAAK	Oxidation (M)	2601.33	0.331982	1040	sp|P26231|CTNA1_MOUSE	yes	yes	0	1	0	149.33	149.38	3	4.02e-59	109137	133.76	131.49	9167300
AEVQNLGGELVVSGVDSAMSLIQAAK	Unmodified	2585.34	0.337067	1040	sp|P26231|CTNA1_MOUSE	yes	yes	0	0	0	158.11	158.15	3	2.9e-83	116205	159.98	156.03	21095000
AEVQTLVSR	Unmodified	1001.55	0.550559	3129	sp|Q8BJ64|CHDH_MOUSE	yes	yes	0	0	0	46.141	46.141	2	0.0069665	26190	90.15	48.274	4343500
AEWLLAMR	Unmodified	988.516	0.516422	4613	sp|Q9CQF6|ADPPT_MOUSE	yes	yes	0	0	0	109.71	109.71	2	0.034495	76118	69.198	57.976	15361000
AEYEEHLGILGPVIR	Unmodified	1694.9	0.89917	658	sp|O88783|FA5_MOUSE	yes	yes	0	0	0	98.355	98.33	2;3	1.28e-21	67984	159.12	154.07	118710000
AEYLASIFGTEK	Acetyl (Protein N-term)	1369.68	0.676547	5035	sp|Q9D883|U2AF1_MOUSE;sp|Q8BGJ9|U2AF4_MOUSE	yes	no	1	0	0	155.27	155.22	2	5.16e-08	90681	138.89	125.49	138450000
AEYLASIFGTEKDK	Acetyl (Protein N-term)	1612.8	0.798453	5035	sp|Q9D883|U2AF1_MOUSE;sp|Q8BGJ9|U2AF4_MOUSE	yes	no	1	0	1	146.26	146.32	2	0.0022797	105567	58.885	51.374	1828000
AEYLGSCLLHK	Unmodified	1289.64	0.643807	3604	sp|Q8JZR0|ACSL5_MOUSE	yes	yes	0	0	0	71.485	71.564	2;3	0.0003189	44633	114.86	70.015	1475500000
AFAACLEAIK	Unmodified	1092.56	0.563766	4182	sp|Q91XD4|FTCD_MOUSE	yes	yes	0	0	0	84.895	85.273	2	0.012635	55230	63.624	52.867	98977000
AFAAGADIK	Unmodified	862.455	0.454868	3079	sp|Q8BH95|ECHM_MOUSE	yes	yes	0	0	0	43.184	42.934	2	0.018081	23856	70.028	42.146	60069000
AFADSSYLLR	Unmodified	1141.58	0.576774	3783	sp|Q8R0T2|ZN768_MOUSE	yes	yes	0	0	0	87.763	88.218	2	0.01769	58760	67.334	52.19	0
AFAEALLLHGAK	Unmodified	1239.7	0.697557	3933	sp|Q8VCC1|PGDH_MOUSE	yes	yes	0	0	0	86.27	86.522	2;3	0.00013388	58685	113.22	97.595	24936000
AFAFVTFADDK	Unmodified	1230.59	0.592089	4269	sp|Q921F2|TADBP_MOUSE	yes	yes	0	0	0	112.01	112.1	2	0.0003628	79027	103.08	96.647	190460000
AFAISGPFNVQFLVK	Unmodified	1636.9	0.897714	3395	sp|Q8C196|CPSM_MOUSE	yes	yes	0	0	0	143.03	143.04	2	1.12e-06	103585	95.264	86.699	13062000
AFALDVINSAHER	Unmodified	1441.73	0.731377	4082	sp|Q91VM9|IPYR2_MOUSE	yes	yes	0	0	0	84.407	84.305	2;3	1.58e-06	56156	115.92	104.34	2989300000
AFALNFQQTIAGK	Unmodified	1407.75	0.75105	371	sp|O08601|MTP_MOUSE	yes	yes	0	0	0	105.62	105.43	2	1.01e-07	72872	124.38	120.52	307260000
AFAMIIDK	Oxidation (M)	923.479	0.478639	1462;2433	sp|P60335|PCBP1_MOUSE;sp|Q61990|PCBP2_MOUSE	no	no	0	1	0	65.081	65.082	2	0.030098	39801	59.597	32.467	15630000
AFAMIIDK	Unmodified	907.484	0.483725	1462;2433	sp|P60335|PCBP1_MOUSE;sp|Q61990|PCBP2_MOUSE	no	no	0	0	0	82.781	83.109	2	0.024429	53499	81.642	56.192	179670000
AFAMTNQILVER	Unmodified	1391.72	0.72312	3395	sp|Q8C196|CPSM_MOUSE	yes	yes	0	0	0	127.68	127.5	1;2;3	2.38e-71	44871	281.41	239.54	11364000000
AFAMTNQILVER	Oxidation (M)	1407.72	0.718035	3395	sp|Q8C196|CPSM_MOUSE	yes	yes	0	1	0	85.642	85.277	2	6.91e-08	43405	148.18	100.88	2619200000
AFAQAQSHIFIEK	Unmodified	1488.77	0.772513	2427	sp|Q61838|PZP_MOUSE	yes	yes	0	0	0	66.621	66.306	2;3	5.73e-29	41460	175.29	156.56	122730000
AFAYLQVPER	Unmodified	1192.62	0.624058	1829	sp|Q05793|PGBM_MOUSE	yes	yes	0	0	0	89.972	89.446	2	0.0029179	41285	85.29	77.724	57041000
AFCADQLDVFLQK	Unmodified	1553.75	0.754814	2212	sp|Q5SFM8|RBM27_MOUSE	yes	yes	0	0	0	122.29	122.59	2	0.001361	86408	66.004	61.303	0
AFCAGGDIK	Unmodified	937.433	0.432752	3749	sp|Q8QZS1|HIBCH_MOUSE	yes	yes	0	0	0	38.032	38.032	2	0.013622	20179	80.755	70.49	15285000
AFCAPPAYLTHQQK	Acetyl (Protein N-term)	1672.8	0.803161	4623	sp|Q9CQJ8|NDUB9_MOUSE	yes	yes	1	0	0	87.484	87.636	2	1.36e-11	57808	125.38	122.62	259690000
AFCDQQLLTVAK	Unmodified	1392.71	0.707136	4830	sp|Q9CZN8|GATA_MOUSE	yes	yes	0	0	0	86.159	86.362	2	0.00016417	56096	111.63	107.55	256380000
AFCEPGNVENNGVLSFIK	Unmodified	1993.96	0.956762	4147	sp|Q91WQ3|SYYC_MOUSE	yes	yes	0	0	0	100.58	100.38	3	0.040928	67851	14.266	7.8303	5443400
AFDITYVR	Unmodified	983.508	0.507631	731	sp|P02468|LAMC1_MOUSE	yes	yes	0	0	0	81.571	81.772	2	0.0060098	53956	152.63	135.27	28412000
AFDLFNPNFK	Unmodified	1211.6	0.597509	4006	sp|Q8VE22|RT23_MOUSE	yes	yes	0	0	0	118.54	118.61	2	0.0040507	83753	79.148	74.208	215740000
AFDMWAGDVNDLLK	Unmodified	1593.75	0.749729	5054	sp|Q9D8T0|FAM3A_MOUSE	yes	yes	0	0	0	138.02	138.02	2	1.2e-05	100011	91.845	84.129	16230000
AFDNDVDALCNLR	Unmodified	1521.69	0.688191	4501	sp|Q99MN9|PCCB_MOUSE	yes	yes	0	0	0	97.356	97.356	2	0.00062465	66356	70.438	67.358	0
AFDNEVNAFLDNMFGPR	Oxidation (M)	1971.88	0.878511	5457	sp|Q9JLJ4|ELOV2_MOUSE	yes	yes	0	1	0	131.94	132.2	2	1.46e-09	93991	80.488	78.56	19998000
AFDNEVNAFLDNMFGPR	Unmodified	1955.88	0.883597	5457	sp|Q9JLJ4|ELOV2_MOUSE	yes	yes	0	0	0	153.38	153.43	2;3	5.34e-226	111307	264.85	258.07	55804000
AFDNIINK	Unmodified	933.492	0.491981	3389	sp|Q8C147|DOCK8_MOUSE	yes	yes	0	0	0	64.318	63.663	2	0.030272	40077	71.379	46.485	14502000
AFDQGADAIYEHINEGK	Unmodified	1876.86	0.859156	3807	sp|Q8R1I1|QCR9_MOUSE	yes	yes	0	0	0	85.971	85.955	2;3	9.38e-13	57015	105.9	101.55	45106000
AFDSGIIPMEFVNK	Unmodified	1566.78	0.775215	4065	sp|Q91V92|ACLY_MOUSE	yes	yes	0	0	0	123.06	123.26	2	0.00020592	85486	64.374	62.25	29616000
AFDTDIHAVRPHR	Unmodified	1533.78	0.780058	1145	sp|P35492|HUTH_MOUSE	yes	yes	0	0	1	39.775	39.28	3;4	0.0036142	22146	48.568	30.432	15381000
AFEAFLSNIVK	Unmodified	1237.67	0.670674	3320	sp|Q8BX90|FND3A_MOUSE	yes	yes	0	0	0	126.71	126.51	2	0.036795	69770	45.433	35.428	850340
AFEAFLSNIVKPVASDIQAR	Unmodified	2175.17	0.168803	3320	sp|Q8BX90|FND3A_MOUSE	yes	yes	0	0	1	136.06	136.01	3	0.00097991	98391	35.159	26.101	2864100
AFEESLSTLK	Unmodified	1123.58	0.576105	2137	sp|Q4PZA2|ECE1_MOUSE	yes	yes	0	0	0	74.264	74.264	2	0.028733	47689	52.6	43.595	2476600
AFEPATGR	Unmodified	847.419	0.418816	5456	sp|Q9JLJ2|AL9A1_MOUSE	yes	yes	0	0	0	27.678	27.678	2	0.023923	12227	82.452	26.776	9343900
AFESTLQLMER	Unmodified	1323.65	0.649287	2868	sp|Q7TT37|ELP1_MOUSE	yes	yes	0	0	0	97.857	97.863	2	0.00095559	67280	88.338	60.856	9968500
AFFPCFDTPAVK	Unmodified	1398.66	0.664208	3958	sp|Q8VCT3|AMPB_MOUSE	yes	yes	0	0	0	112.62	112.77	2	0.0011923	79702	72.29	68.713	7679300
AFFSGSQR	Unmodified	898.43	0.429715	3100	sp|Q8BHN3|GANAB_MOUSE	yes	yes	0	0	0	47.128	46.796	2	0.00082623	26280	127.02	95.792	1350900000
AFGENAVVQLISLQK	Unmodified	1615.89	0.893357	4415	sp|Q99KC8|VMA5A_MOUSE	yes	yes	0	0	0	128.9	129	2	5.99e-06	90312	83.54	80.782	6256700
AFGFSHLEALLDDSK	Unmodified	1648.81	0.809687	2855	sp|Q7TQI3|OTUB1_MOUSE	yes	yes	0	0	0	127.36	127.41	2;3	5.16e-17	91460	138.73	123.94	13320000
AFGGQSLK	Unmodified	806.429	0.428653	3679	sp|Q8K2B3|SDHA_MOUSE	yes	yes	0	0	0	34.387	34.096	2	0.022493	17714	84.743	38.317	3719400000
AFGGSSCLAR	Unmodified	1024.48	0.476014	3131	sp|Q8BJ90|ZN771_MOUSE	yes	yes	0	0	0	41.736	41.08	2	0.0037379	22805	83.869	48.424	0
AFGHHSVSLLDGGFR	Unmodified	1598.8	0.795374	4375	sp|Q99J99|THTM_MOUSE	yes	yes	0	0	0	78.346	78.698	2;3;4	5.12e-46	52454	183.96	179.24	345640000
AFGPGLQGGNAGSPAR	Unmodified	1455.72	0.721875	3247	sp|Q8BTM8|FLNA_MOUSE	yes	yes	0	0	0	51.597	51.648	2	1.03e-19	31432	129.38	122.25	63539000
AFGSTIVINPEK	Unmodified	1274.69	0.687052	192	sp|A2A432|CUL4B_MOUSE	yes	yes	0	0	0	77.959	78.361	2	0.022782	49894	45.28	36.87	10120000
AFGYYGPLR	Unmodified	1042.52	0.523616	1682	sp|P84104|SRSF3_MOUSE	yes	yes	0	0	0	84.098	84.098	2	0.016285	55503	73.665	69.328	61194000
AFHAALR	Unmodified	784.434	0.434407	5037	sp|Q9D898|ARP5L_MOUSE	yes	yes	0	0	0	28.684	28.384	2	0.027154	13789	110.23	84.613	8705400
AFHGLAGGTGVAFSEVVK	Unmodified	1745.91	0.910069	1948	sp|Q3TNA1|XYLB_MOUSE	yes	yes	0	0	0	92.34	92.591	2;3	4.04e-06	63770	69.081	59.088	14932000
AFHLDLDFVGK	Unmodified	1260.65	0.650273	5768	sp|Q9Z0R9|FADS2_MOUSE	yes	yes	0	0	0	112.3	112.3	2;3	0.00011881	77225	91.701	76.884	32613000
AFIANFQDNLHSVNR	Unmodified	1744.86	0.864516	5105	sp|Q9DB40|MED27_MOUSE	yes	yes	0	0	0	85.706	85.706	3	0.0022283	56908	35.711	34.865	13317000
AFIDPLGLPGR	Unmodified	1154.64	0.644794	4832	sp|Q9CZR2|NALD2_MOUSE;sp|O35409|FOLH1_MOUSE	yes	no	0	0	0	111.1	111.1	2	0.00044909	77219	108.47	108.47	19706000
AFIGFEGVK	Unmodified	966.517	0.517468	323	sp|E9Q557|DESP_MOUSE	yes	yes	0	0	0	90.447	90.458	2	0.025681	60106	61.78	51.088	156850000
AFILPSGGK	Unmodified	888.507	0.506903	4929	sp|Q9D273|MMAB_MOUSE	yes	yes	0	0	0	68.805	68.55	2	0.061116	43899	47.853	34.816	135560000
AFINLEAAGVGGK	Unmodified	1245.67	0.671737	2101	sp|Q3UVK0|ERMP1_MOUSE	yes	yes	0	0	0	93.378	92.893	1;2	0.00085499	63482	65.809	54.49	139640000
AFIPAIDSFGFETDLR	Unmodified	1797.89	0.893751	390	sp|O08810|U5S1_MOUSE	yes	yes	0	0	0	142.36	142.36	2	0.0027231	103033	44.045	39.141	25585000
AFIPEMLK	Unmodified	947.515	0.515025	5689	sp|Q9WU00|NRF1_MOUSE	yes	yes	0	0	0	97.812	97.558	2	0.023923	67326	82.452	65.213	26030000
AFIPQLLSR	Unmodified	1043.61	0.612765	5352	sp|Q9JHR7|IDE_MOUSE	yes	yes	0	0	0	106.49	105.99	2	0.017588	54336	70.816	62.397	19314000
AFIQNNLDSFK	Unmodified	1295.65	0.651001	2530	sp|Q64505|CP7A1_MOUSE	yes	yes	0	0	0	87.989	88.444	2	5.61e-06	58885	124.42	113.32	99468000
AFISGGGESDIYVVMCR	Oxidation (M)	1875.85	0.849519	5006	sp|Q9D7B6|ACAD8_MOUSE	yes	yes	0	1	0	90.341	90.246	2	8.9e-06	61253	61.265	53.351	0
AFITNIPFDVK	Unmodified	1263.69	0.686324	4862	sp|Q9D0E1|HNRPM_MOUSE	yes	yes	0	0	0	115.52	115.49	2	1.65e-17	81423	175.49	168.52	317360000
AFITSTR	Unmodified	794.429	0.428653	5428	sp|Q9JKK1|STX6_MOUSE	yes	yes	0	0	0	38.601	38.402	2	0.02235	21299	104.45	62.946	19763000
AFIVLNPDYK	Unmodified	1178.63	0.63356	2074	sp|Q3UNX5|ACSM3_MOUSE	yes	yes	0	0	0	95.437	95.001	2	0.00032035	45672	109.83	107.31	796690000
AFIVLNPEFLSHDQEQLIK	Unmodified	2240.18	0.184119	4066	sp|Q91VA0|ACSM1_MOUSE	yes	yes	0	0	0	127.34	127.42	2;3	1.95e-33	91159	136.36	123.69	4617900000
AFIVLSPAYASHDPEALTR	Unmodified	2057.06	0.0581902	3025	sp|Q8BGA8|ACSM5_MOUSE	yes	yes	0	0	0	101.06	100.87	2;3	4.23e-36	69198	150.91	139.49	1651800000
AFKDDYVVSLVR	Unmodified	1410.75	0.750715	5426	sp|Q9JKF7|RM39_MOUSE	yes	yes	0	0	1	90.572	90.121	2;3	0.0056311	40176	83.204	64.473	50511000
AFLADPSAFAAAAPAAAATTAAPAAAAAPAK	Unmodified	2695.4	0.396965	899	sp|P14869|RLA0_MOUSE	yes	yes	0	0	0	111.9	111.88	2;3	1.91e-30	76786	77.731	70.983	158010000
AFLDSLPDVK	Unmodified	1103.59	0.586276	3532	sp|Q8CGY8|OGT1_MOUSE	yes	yes	0	0	0	100.23	100.19	2	0.0029073	70028	85.355	85.355	37093000
AFLEALQNQAETSSK	Unmodified	1635.81	0.810415	4626	sp|Q9CQN1|TRAP1_MOUSE	yes	yes	0	0	0	90.666	90.554	2;3	1e-55	61761	192.65	171.81	2892600000
AFLEDLHVAPSLR	Unmodified	1466.79	0.788163	3784	sp|Q8R0V5|I23O2_MOUSE	yes	yes	0	0	0	100.58	100.48	2;3	8.75e-14	68907	156.81	134.76	35138000
AFLEILHTYQK	Unmodified	1361.73	0.734337	2262	sp|Q60520|SIN3A_MOUSE	yes	yes	0	0	0	97.347	97.147	3	0.050448	65228	33.87	23.392	0
AFLEQAR	Unmodified	833.44	0.439552	464	sp|O35488|S27A2_MOUSE	yes	yes	0	0	0	44.933	44.563	2	0.023602	26238	100.74	38.027	43935000
AFLFDVVSK	Unmodified	1024.56	0.559333	4412	sp|Q99K70|RRAGC_MOUSE;sp|Q7TT45|RRAGD_MOUSE	yes	no	0	0	0	112.46	112.36	2	0.029233	79226	59.645	32.342	27568000
AFLIEPEHVNTVGYGK	Unmodified	1772.91	0.909735	3485	sp|Q8CDG3|VCIP1_MOUSE	yes	yes	0	0	0	82.904	83.255	3	0.010457	56080	24.481	11.309	7761300
AFLLSMANR	Unmodified	1021.54	0.537886	1102	sp|P30415|NKTR_MOUSE	yes	yes	0	0	0	94.702	94.102	2	0.042896	45119	53.493	39.336	3782100
AFLNAIMR	Unmodified	934.506	0.505857	2698;199	sp|Q6PDQ2|CHD4_MOUSE;sp|A2A8L1|CHD5_MOUSE	no	no	0	0	0	97.783	97.634	2	0.0057713	66079	104.45	95.207	23403000
AFLNQAQIEVR	Unmodified	1287.69	0.693535	2357	sp|Q61214|DYR1A_MOUSE	yes	yes	0	0	0	81.14	81.442	2	0.0033473	52317	90.05	73.52	0
AFLPLLR	Unmodified	828.522	0.522159	1321	sp|P51658|DHB2_MOUSE	yes	yes	0	0	0	109.58	109.5	2	0.02227	78585	102.98	66.423	179310000
AFLPNGPSPGSR	Unmodified	1198.61	0.609471	1916	sp|Q3TCN2|PLBL2_MOUSE	yes	yes	0	0	0	60.335	59.935	2	0.0098038	36006	56.205	40.575	0
AFLPVMMK	Oxidation (M)	951.492	0.492181	5267	sp|Q9EQ06|DHB11_MOUSE	yes	yes	0	1	0	82.664	83.015	2	0.023301	55842	64.567	58.528	12136000
AFLPVMMK	Unmodified	935.497	0.497266	5267	sp|Q9EQ06|DHB11_MOUSE	yes	yes	0	0	0	100.4	100.07	2	0.025692	48303	79.469	68.759	212980000
AFLSPPTLLEGPLR	Unmodified	1509.86	0.855515	4246	sp|Q91ZV0|MIA2_MOUSE	yes	yes	0	0	0	129.4	129.52	2	8.48e-05	90879	69.92	66.602	13461000
AFLSSPEHVNR	Unmodified	1255.63	0.630934	963	sp|P19157|GSTP1_MOUSE;sp|P46425|GSTP2_MOUSE	yes	no	0	0	0	44.148	43.748	2;3	4.62e-07	24100	155	141.6	265070000
AFLSSPEHVNRPINGNGK	Unmodified	1935.99	0.991508	963	sp|P19157|GSTP1_MOUSE;sp|P46425|GSTP2_MOUSE	yes	no	0	0	1	46.219	45.819	2;3;4	1.59e-20	26490	114.63	104.12	77850000
AFLTLAEDILR	Unmodified	1260.71	0.707788	1475	sp|P61027|RAB10_MOUSE	yes	yes	0	0	0	145.47	145.42	1;2	3.26e-116	104783	277.96	188.61	2112500000
AFLVTPR	Unmodified	802.47	0.470124	5805	sp|Q9Z1R3|APOM_MOUSE	yes	yes	0	0	0	63.658	63.33	2	0.017888	39147	121.29	74.922	51418000
AFLYLGQNNFAEAHK	Unmodified	1721.85	0.852554	3691	sp|Q8K2L8|TPC12_MOUSE	yes	yes	0	0	0	91.638	91.889	3	0.00032141	63246	50.305	48.19	10157000
AFMDISATDLVLR	Unmodified	1450.75	0.749001	2885	sp|Q80TY5|VP13B_MOUSE	yes	yes	0	0	0	128.5	128.65	2	0.00084232	91319	66.004	58.394	3233500
AFNADFR	Unmodified	839.393	0.392602	5343	sp|Q9JHI5|IVD_MOUSE	yes	yes	0	0	0	56.625	56.625	2	0.022428	34257	102.71	35.72	14715000
AFNDPFIQK	Unmodified	1078.54	0.544745	2413	sp|Q61699|HS105_MOUSE	yes	yes	0	0	0	85.27	84.87	2	0.032208	37774	57.859	46.145	6699200
AFNTISAWALQSGTLDASR	Unmodified	2008	0.00140357	4324	sp|Q923B6|STEA4_MOUSE	yes	yes	0	0	0	120.72	120.97	2	1.16e-18	85159	107.72	96.348	5659100
AFNVELAQVK	Unmodified	1117.61	0.613159	219	sp|A2AIL4|NDUF6_MOUSE	yes	yes	0	0	0	80.793	81.094	1;2	8.94e-05	53555	179.81	131.96	206020000
AFPAWADTSILSR	Unmodified	1433.73	0.730314	5268	sp|Q9EQ20|MMSA_MOUSE	yes	yes	0	0	0	119.09	119.22	2;3	3.34e-17	83915	160.22	138.55	2024600000
AFPGPLIR	Unmodified	869.512	0.512323	4193	sp|Q91XT4|SC16B_MOUSE	yes	yes	0	0	0	82.306	82.385	2	0.052548	55361	60.972	49.903	27541000
AFPHLQQPSFLLASLK	Acetyl (Protein N-term)	1838.01	0.00905513	2756	sp|Q6ZPR5|NSMA3_MOUSE	yes	yes	1	0	0	143.14	143.14	2	5.88e-57	104064	183.7	170.9	16545000
AFPNPYADYNK	Unmodified	1298.59	0.593152	695	sp|O89112|LANC1_MOUSE	yes	yes	0	0	0	73.731	73.937	2	0.04466	47972	43.502	37.311	6148900
AFPSYFSK	Unmodified	945.46	0.459619	4588	sp|Q9CQ69|QCR8_MOUSE	yes	yes	0	0	0	79.965	79.637	2	0.027359	34159	75.696	68.573	87356000
AFPTQTAGTFK	Unmodified	1167.59	0.592424	3162	sp|Q8BKX1|BAIP2_MOUSE	yes	yes	0	0	0	59.192	59.343	2	0.023332	37240	49.448	43.278	9718600
AFPTVFHSSLVQHEVVAK	Unmodified	1995.06	0.0577962	3391	sp|Q8C165|P20D1_MOUSE	yes	yes	0	0	0	83.843	84.045	2;3	2.11e-20	55999	118.31	114.87	27037000
AFPVLDIDYPHVR	Unmodified	1540.8	0.803813	2348	sp|Q61165|SL9A1_MOUSE	yes	yes	0	0	0	108.59	108.49	2;3	0.00010593	74219	68.463	63.559	22421000
AFQAQRGESQQEVQR	Unmodified	1760.86	0.855408	336	sp|E9Q7G0|NUMA1_MOUSE	yes	yes	0	0	1	51	50.951	3	0.01976	31057	29.912	21.57	8178100
AFQAVQNLPTR	Unmodified	1243.67	0.66732	3631	sp|Q8K0Q5|RHG18_MOUSE	yes	yes	0	0	0	63.619	63.419	2	0.0038901	38615	68.536	56.617	0
AFQFVETHGEVCPANWTPESPTIK	Unmodified	2744.29	0.290451	973	sp|P20108|PRDX3_MOUSE	yes	yes	0	0	0	104.54	104.69	3	1.59e-25	73517	80.082	76.183	19167000
AFQFVETHGEVCPANWTPESPTIKPSPTASK	Unmodified	3412.64	0.639791	973	sp|P20108|PRDX3_MOUSE	yes	yes	0	0	1	96.56	96.31	3;4	8.95e-111	65061	151.37	148.81	502060000
AFQINTFNLK	Unmodified	1194.64	0.639708	933	sp|P17047|LAMP2_MOUSE	yes	yes	0	0	0	99.888	100.14	2	9.33e-06	69676	120.45	111.87	135990000
AFQPYGLHGGEPGTR	Unmodified	1585.76	0.763739	3616	sp|Q8K010|OPLA_MOUSE	yes	yes	0	0	0	54.822	54.727	2;3	0.00085994	33576	58.32	56.205	11127000
AFQQEISLNHNK	Unmodified	1427.72	0.715727	2775	sp|Q6ZWR6|SYNE1_MOUSE	yes	yes	0	0	0	49.998	49.143	2	1.8e-09	28888	138.63	129.74	0
AFQTLYAHDQLK	Unmodified	1433.73	0.730314	3706	sp|Q8K337|I5P2_MOUSE	yes	yes	0	0	0	63.543	63.396	2	0.0036519	39428	62.088	52.288	3258400
AFQVQQAAVLR	Unmodified	1229.69	0.688055	1754	sp|P98063|BMP1_MOUSE	yes	yes	0	0	0	73.398	73.652	2	0.00013801	47271	117.7	90.217	10511000
AFQVWCVGNEALVGPR	Unmodified	1801.89	0.893373	602	sp|O70503|DHB12_MOUSE	yes	yes	0	0	0	116.28	116.49	2	1.25e-19	81999	128.06	123.3	99976000
AFQYVHDHYLEDADWFMK	Unmodified	2314.02	0.0153391	5391	sp|Q9JJ06|C1GLT_MOUSE	yes	yes	0	0	0	116.06	116.06	2;3;4	5.3e-05	81125	55.322	53.683	22515000
AFSCASACGPR	Unmodified	1182.49	0.491012	2604;1746	sp|Q6IMF0|KRT87_MOUSE;sp|Q9ERE2|KRT81_MOUSE;sp|P97861|KRT86_MOUSE	no	no	0	0	0	31.861	31.587	2	0.0086951	15594	61.344	59.19	8886900
AFSFLNEVK	Unmodified	1053.55	0.549496	1626	sp|P70280|VAMP7_MOUSE	yes	yes	0	0	0	102.77	102.4	2	0.0012161	71234	109.88	84.021	266110000
AFSGLESLEHLNLGENAIR	Unmodified	2069.05	0.0541674	1612	sp|P70193|LRIG1_MOUSE	yes	yes	0	0	0	121.02	121.17	3	0.0033118	86581	24.282	21.398	2964700
AFSIAHDSLHIPR	Unmodified	1462.77	0.768097	3429	sp|Q8C5W0|CLMN_MOUSE	yes	yes	0	0	0	76.064	76.064	3;4	7.12e-06	49235	101.39	101.39	39771000
AFSIDIIR	Unmodified	933.528	0.528367	5538	sp|Q9QXZ0|MACF1_MOUSE	yes	yes	0	0	0	102.9	102.64	2	0.0054498	71627	105.14	70.204	16556000
AFSLTSDLIR	Unmodified	1121.61	0.608074	2208	sp|Q5RJ54|ZSC26_MOUSE	yes	yes	0	0	0	105.29	105.03	2	0.0033956	73553	82.417	54.212	17084000
AFSPTTINTGR	Unmodified	1163.59	0.593486	5463	sp|Q9JLR1|S61A2_MOUSE	yes	yes	0	0	0	54.193	54.099	2	0.00621	33025	65.179	30.425	22141000
AFSPTTVNTGR	Unmodified	1149.58	0.577836	1493	sp|P61620|S61A1_MOUSE	yes	yes	0	0	0	43.408	43.134	2	0.00056115	24692	80.834	44.926	3047700000
AFSQHVLHR	Unmodified	1093.58	0.578111	3343	sp|Q8BYW9|EOGT_MOUSE	yes	yes	0	0	0	28.552	28.252	2	0.035355	13711	65.224	49.086	0
AFSQNSGLINHQR	Unmodified	1470.73	0.732774	4084	sp|Q91VN1|ZNF24_MOUSE	yes	yes	0	0	0	37.587	37.437	3	0.0048829	20688	46.985	37.142	0
AFSQSSDLIR	Unmodified	1122.57	0.566937	3783	sp|Q8R0T2|ZN768_MOUSE	yes	yes	0	0	0	59.939	59.845	2	0.010606	37440	73.887	63.999	0
AFSYYGPLR	Unmodified	1072.53	0.53418	3169	sp|Q8BL97|SRSF7_MOUSE	yes	yes	0	0	0	83.609	83.282	2	0.062944	36601	47.594	45.617	55672000
AFTDYDVIHLK	Unmodified	1320.67	0.671402	3343	sp|Q8BYW9|EOGT_MOUSE	yes	yes	0	0	0	90.456	90.361	2;3	0.010576	61330	39.179	33.964	23270000
AFTGFIVEADTPGIHIGK	Unmodified	1871.98	0.978149	1225	sp|P45952|ACADM_MOUSE	yes	yes	0	0	0	110.04	109.86	2;3	6.71e-20	76209	115.38	110.9	1322400000
AFTMDILR	Unmodified	965.5	0.500437	4245	sp|Q91ZU6|DYST_MOUSE	yes	yes	0	0	0	103.53	103.27	2	0.0060586	72089	103.83	57.407	5466700
AFTSITLFNILR	Unmodified	1394.79	0.792186	4041	sp|Q8VI47|MRP2_MOUSE	yes	yes	0	0	0	147.46	147.52	2	0.038175	106561	39.878	37.602	2898100
AFTTGTPPAPR	Unmodified	1114.58	0.577108	4580	sp|Q9CQ33|LZTR1_MOUSE	yes	yes	0	0	0	42.059	41.404	2	0.0069187	23041	99.568	88.349	0
AFTTWTANAGIEECR	Unmodified	1725.78	0.778069	5613	sp|Q9R0H0|ACOX1_MOUSE	yes	yes	0	0	0	87.815	87.945	2	4.06e-20	59304	153.7	128.17	108470000
AFVAIGDYNGHVGLGVK	Unmodified	1715.9	0.899505	1030	sp|P25444|RS2_MOUSE	yes	yes	0	0	0	92.53	92.381	2;3	1.54e-16	63366	124.62	110.87	24463000
AFVDFFSQCLHEEYK	Unmodified	1918.86	0.855985	602	sp|O70503|DHB12_MOUSE	yes	yes	0	0	0	123.7	123.84	2;3	1.27e-56	87204	198.16	195.27	109050000
AFVDLTLSPSVR	Unmodified	1303.71	0.713601	4503	sp|Q99MR3|S12A9_MOUSE	yes	yes	0	0	0	103.71	103.71	2	0.011943	71409	54.343	40.753	0
AFVDSCLQLHETK	Unmodified	1546.74	0.744978	1315	sp|P51174|ACADL_MOUSE	yes	yes	0	0	0	67.818	68.136	2;3	1.94e-05	44102	112.44	102.9	28551000
AFVEFLTDEIKEEK	Unmodified	1696.86	0.855968	486	sp|O35658|C1QBP_MOUSE	yes	yes	0	0	1	116.7	116.77	2;3	7.74e-09	82823	111.12	99.473	32408000
AFVENITVLENSLVFK	Unmodified	1821.99	0.987651	751	sp|P04939|MUP3_MOUSE	yes	yes	0	0	0	145.5	145.55	2;3	1.34e-15	106002	124.25	121.72	205160000
AFVENYPQFK	Unmodified	1241.61	0.608074	1710	sp|P97390|VPS45_MOUSE	yes	yes	0	0	0	80.431	80.633	2	0.0055451	53110	74.165	65.755	6179700
AFVFDVLHEGCLITPPELLR	Unmodified	2325.22	0.219124	5181	sp|Q9DC50|OCTC_MOUSE	yes	yes	0	0	0	146.18	146.23	2;3	2.54e-25	106447	109.72	105.52	88989000
AFVPPLAEDLLAR	Unmodified	1410.79	0.787101	2134	sp|Q4LDD4|ARAP1_MOUSE	yes	yes	0	0	0	135.14	135.4	2	0.058994	96635	32.295	27.178	1062100
AFVRPSGTEDIVR	Unmodified	1445.76	0.762677	4805	sp|Q9CYR6|AGM1_MOUSE	yes	yes	0	0	1	55.5	55.451	3	0.00016313	34384	78.401	62.856	11864000
AFVTSLPGQLQYECAGQGDDLSVGQK	Unmodified	2767.31	0.312309	5653	sp|Q9R1S7|MRP6_MOUSE	yes	yes	0	0	0	106.74	106.41	2;3	4.69e-35	73550	89.392	87.377	196200000
AFVTVGTTSFDELVAR	Unmodified	1711.88	0.878101	5041	sp|Q9D8C3|ALG13_MOUSE	yes	yes	0	0	0	119.87	120.07	2	1.83e-10	83047	102.65	98.346	14751000
AFVVLAPEFLSHDR	Unmodified	1599.84	0.840927	3629	sp|Q8K0L3|ACSM2_MOUSE	yes	yes	0	0	0	114.41	114.06	3	0.001542	58656	40.941	38.376	4433400
AFVVLAPEFLSHDRDQLTK	Unmodified	2185.15	0.153153	3629	sp|Q8K0L3|ACSM2_MOUSE	yes	yes	0	0	1	108.79	108.29	3	0.0067388	56189	26.837	23.502	3958000
AFYNNVLGEYEEYITK	Unmodified	1951.92	0.920359	1095	sp|P29758|OAT_MOUSE	yes	yes	0	0	0	136.64	136.72	2;3	6.17e-13	96274	115.8	115.8	1987000000
AGAAALEHLLASK	Unmodified	1250.7	0.698286	2437	sp|Q62036|CP131_MOUSE	yes	yes	0	0	0	88.198	88.044	2	0.00011284	59478	88.092	76.361	0
AGAAFFNEVR	Unmodified	1080.54	0.535243	2335	sp|Q61102|ABCB7_MOUSE	yes	yes	0	0	0	80.114	79.787	2	0.00063163	52485	99.973	72.843	100330000
AGADIIGVNCR	Unmodified	1144.57	0.565891	4152	sp|Q91WS4|BHMT2_MOUSE	yes	yes	0	0	0	56.364	56.364	2	0.0063869	34132	64.374	47.143	0
AGAEGSSNVFSMFDQTQIQEFK	Unmodified	2420.1	0.0954399	1719	sp|P97457|MLRS_MOUSE	yes	yes	0	0	0	133.44	133.44	2	0.035313	94805	20.296	19.027	7214800
AGAESDGQFQFTGIK	Unmodified	1554.73	0.731436	2794	sp|Q78IK2|ATPMD_MOUSE	yes	yes	0	0	0	83.939	84.02	2	1.26e-55	55136	191.06	188.5	315470000
AGAESDGQFQFTGIKK	Unmodified	1682.83	0.826399	2794	sp|Q78IK2|ATPMD_MOUSE	yes	yes	0	0	1	64.491	64.344	2;3	4.87e-27	40157	154.66	144.23	76253000
AGAGAVVPK	Unmodified	768.449	0.449388	5188	sp|Q9DC70|NDUS7_MOUSE	yes	yes	0	0	0	23.023	22.992	1;2	0.016077	10473	74.301	59.525	1457700000
AGAGGGGGAVGPQPSAK	Unmodified	1337.67	0.668776	4773	sp|Q9CXS4|CENPV_MOUSE	yes	yes	0	0	0	18.882	18.958	2	0.038379	5743	26.412	22.967	5806500
AGAGGGGGAVGPQPSAKPR	Unmodified	1590.82	0.822651	4773	sp|Q9CXS4|CENPV_MOUSE	yes	yes	0	0	1	17.707	17.72	3	0.00035488	5978	46.892	38.326	5368900
AGAGGGNDIQWCFSQVK	Acetyl (Protein N-term)	1835.83	0.826082	2635	sp|Q6P1F6|2ABA_MOUSE	yes	yes	1	0	0	111.42	111.42	2	1.92e-10	76549	79.652	73.756	0
AGAGMITQHSSTASPVNR	Unmodified	1783.86	0.86353	3537	sp|Q8CH25|SLTM_MOUSE	yes	yes	0	0	0	36.049	35.494	2;3	1.09e-22	18789	126.63	123.87	45892000
AGAGSATLSMAYAGAR	Unmodified	1453.7	0.698362	794	sp|P08249|MDHM_MOUSE	yes	yes	0	0	0	67.485	67.256	2	2.18e-92	44582	213.67	205.8	740740000
AGAGSATLSMAYAGAR	Oxidation (M)	1469.69	0.693277	794	sp|P08249|MDHM_MOUSE	yes	yes	0	1	0	54.92	54.231	2	5.27e-10	31298	97.45	92.934	153260000
AGALLPAIR	Unmodified	880.549	0.549437	2323	sp|Q61001|LAMA5_MOUSE	yes	yes	0	0	0	78.132	77.978	2	0.020856	51165	63.419	46.179	0
AGAPPGLFNVVQGGAATGQFLCHHR	Unmodified	2561.27	0.270994	5456	sp|Q9JLJ2|AL9A1_MOUSE	yes	yes	0	0	0	107.66	107.21	3;4	9.31e-49	53490	115.54	114.31	36684000
AGASIVGVNCHFDPSVSLQTVK	Unmodified	2285.15	0.147416	465	sp|O35490|BHMT1_MOUSE	yes	yes	0	0	0	94.975	94.96	2;3	2.56e-08	65279	64.069	58.255	72215000
AGATLDILVENMGR	Unmodified	1458.75	0.750063	1011	sp|P23780|BGAL_MOUSE	yes	yes	0	0	0	116.53	116.63	2	0.0048889	82758	46.41	42.549	52456000
AGATVYITGR	Unmodified	1007.54	0.539994	4442	sp|Q99L04|DHRS1_MOUSE	yes	yes	0	0	0	48.92	48.492	2	2.39e-16	28426	177.78	144.94	448160000
AGAVAEEALGAIR	Unmodified	1226.66	0.6619	984	sp|P21440|MDR3_MOUSE	yes	yes	0	0	0	103.95	104.02	2	0.00057761	54663	70.089	54.126	21241000
AGAVAEEVLAAIR	Unmodified	1268.71	0.70885	985	sp|P21447|MDR1A_MOUSE	no	no	0	0	0	118.87	118.95	2	1.15e-17	83469	164.81	148.87	43616000
AGAVDWTDQLGLR	Unmodified	1400.7	0.704828	1441	sp|P58871|TB182_MOUSE	yes	yes	0	0	0	106.51	106.51	2	2.21e-07	73635	120.57	115.07	12491000
AGAVGTHLPTSSLDIFGDLR	Unmodified	2026.05	0.0483538	5061	sp|Q9D8V7|SC11C_MOUSE	yes	yes	0	0	0	120.91	120.66	2;3	2.27e-12	63836	74.618	70.521	19205000
AGAVSALAK	Unmodified	786.46	0.459953	5581	sp|Q9QZE5|COPG1_MOUSE	yes	yes	0	0	0	29.76	29.363	2	0.025681	14620	61.78	29.365	9670900
AGAVTSSASLSSPALAK	Unmodified	1516.81	0.809687	384	sp|O08784|TCOF_MOUSE	yes	yes	0	0	0	57.214	57.214	2	1.01e-09	34644	92.773	88.051	26838000
AGCSASVCYHR	Unmodified	1266.52	0.523375	2148	sp|Q501J2|F173A_MOUSE	yes	yes	0	0	0	20.148	20.053	2	0.015429	7625	54.259	52.506	817240
AGCSNIAYPR	Unmodified	1107.51	0.513127	5439	sp|Q9JKZ2|SC5A3_MOUSE	yes	yes	0	0	0	37.809	37.66	2	0.017074	20850	68.657	53.513	0
AGDLGVDLTSK	Unmodified	1074.56	0.555704	5230	sp|Q9DCW4|ETFB_MOUSE	yes	yes	0	0	0	63.191	63.191	1;2	6.12e-05	39154	155.06	105.02	77767000
AGDMLNLALK	Oxidation (M)	1060.56	0.558681	4872	sp|Q9D0K1|PEX13_MOUSE	yes	yes	0	1	0	72.398	72.652	2	0.0052521	46431	67.214	37.44	15467000
AGDMLNLALK	Unmodified	1044.56	0.563766	4872	sp|Q9D0K1|PEX13_MOUSE	yes	yes	0	0	0	93.342	93.293	2	0.0044962	42727	77.662	60.432	102940000
AGDNILAVLK	Unmodified	1012.59	0.591695	2101	sp|Q3UVK0|ERMP1_MOUSE	yes	yes	0	0	0	102.55	102.3	2	2.4e-05	49712	151.22	118.9	210500000
AGDTILNSNHIGR	Unmodified	1366.7	0.695326	5001	sp|Q9D773|RM02_MOUSE	yes	yes	0	0	0	50.764	48.91	3	0.036876	16028	21.775	19.016	530520
AGDTIPCIFQAVAR	Unmodified	1517.77	0.766048	2277	sp|Q60714|S27A1_MOUSE	yes	yes	0	0	0	118.35	118.4	2	0.00013723	84466	67.519	59.736	10014000
AGDTVIPLYIPQCGECK	Unmodified	1919.91	0.91212	1071	sp|P28474|ADHX_MOUSE	yes	yes	0	0	0	104.21	104.31	2	2.89e-11	72869	102.39	94.476	71167000
AGEIVVFK	Unmodified	861.496	0.496004	5061	sp|Q9D8V7|SC11C_MOUSE	yes	yes	0	0	0	71.054	71.308	2	0.053946	45290	60.436	43.889	20732000
AGELNNSFQQLLR	Unmodified	1488.77	0.768491	2773	sp|Q6ZWQ0|SYNE2_MOUSE	yes	yes	0	0	0	106.71	106.45	2	7.11e-11	74743	136.7	126.34	14779000
AGEPLGVTFR	Unmodified	1045.56	0.555644	5446	sp|Q9JLB0|MPP6_MOUSE	yes	yes	0	0	0	75.077	75.228	2	5.95e-05	49363	136.02	84.956	133290000
AGEQSWIQALPSVAK	Unmodified	1583.83	0.830756	3078	sp|Q8BH86|GLUCM_MOUSE	yes	yes	0	0	0	108.93	109.08	2;3	1.71e-07	76846	102.39	87.958	28149000
AGESVLVHGASGGVGLATCQIAR	Unmodified	2209.13	0.127349	1240	sp|P47199|QOR_MOUSE	yes	yes	0	0	0	80.445	80.291	2;3	5.05e-137	53083	213.23	199.93	399550000
AGEYSVTYDGFNTFTIPK	Unmodified	2008.94	0.941823	847;247	sp|P11589|MUP2_MOUSE;sp|P02762|MUP6_MOUSE;sp|B5X0G2|MUP17_MOUSE;sp|P04938|MUP11_MOUSE;sp|A2BIM8|MUP18_MOUSE;sp|P11588|MUP1_MOUSE	no	no	0	0	0	116.54	116.53	2;3	5.64e-20	81876	116.06	113.99	2390800000
AGEYSVTYDGSNTFTILK	Unmodified	1964.94	0.936738	2183	sp|Q5FW60|MUP20_MOUSE	yes	yes	0	0	0	106.96	106.89	2;3	6.32e-22	74414	122.14	120.34	1818100000
AGFAGDDAPR	Unmodified	975.441	0.441008	1468;1598;1595;1538	sp|P68033|ACTC_MOUSE;sp|P63268|ACTH_MOUSE;sp|P62737|ACTA_MOUSE;sp|P63260|ACTG_MOUSE;sp|P60710|ACTB_MOUSE;sp|P68134|ACTS_MOUSE	no	no	0	0	0	32.375	32.074	2	0.040738	15753	47.894	36.3	9797500
AGFFGTIVEYGAER	Unmodified	1515.74	0.735793	2246	sp|Q5U458|DJC11_MOUSE	yes	yes	0	0	0	120.55	120.67	2	2.28e-14	86167	128.46	118.7	576050000
AGFLDLK	Unmodified	762.428	0.42759	1035	sp|P26039|TLN1_MOUSE	yes	yes	0	0	0	86.973	87.324	2	0.031772	59251	94.006	25.522	69106000
AGFLDNFR	Acetyl (Protein N-term)	980.472	0.47158	4927	sp|Q9D1X9|TM50B_MOUSE	yes	yes	1	0	0	135.37	135.17	2	0.0020742	76541	95.909	84.55	11484000
AGFPIHLLPDIAEPGSMAGR	Unmodified	2048.05	0.0513306	4968	sp|Q9D5J6|SHPK_MOUSE	yes	yes	0	0	0	123.98	124.02	2;3	4.39e-20	88804	94.387	88.25	17678000
AGFSETFLNEMIAPVMK	Oxidation (M)	1899.91	0.911057	4615	sp|Q9CQF9|PCYOX_MOUSE	yes	yes	0	1	0	128.16	128.19	2	6.88e-06	83641	67.646	65.172	31892000
AGFSETFLNEMIAPVMK	Unmodified	1883.92	0.916142	4615	sp|Q9CQF9|PCYOX_MOUSE	yes	yes	0	0	0	147.69	147.67	2	0.00040883	105947	58.98	56.983	40924000
AGFSHMLIQR	Unmodified	1158.6	0.596797	1050	sp|P27046|MA2A1_MOUSE	yes	yes	0	0	0	64.921	65.173	2;3	0.00026471	41752	112.36	93.733	21083000
AGFSMADLQK	Unmodified	1066.51	0.51173	2878	sp|Q80TL7|MON2_MOUSE	yes	yes	0	0	0	79.858	80.01	2	0.022329	53181	61.213	43.992	0
AGFVPVYLR	Unmodified	1020.58	0.575651	3669	sp|Q8K224|NAT10_MOUSE	yes	yes	0	0	0	94.623	94.874	2	0.033109	65609	70.856	35.5	0
AGFVVEAFTR	Unmodified	1095.57	0.571294	5256	sp|Q9EPL4|METL9_MOUSE	yes	yes	0	0	0	97.763	97.509	2	0.049342	67365	49.466	33.851	0
AGGAFSNALSSLNVLR	Unmodified	1575.84	0.836904	1434	sp|P58501|PAXB1_MOUSE	yes	yes	0	0	0	128.66	128.51	2	0.0091451	69998	36.029	29.125	1668900
AGGAGVPAFYTSTGYGTLVQEGGSPIK	Unmodified	2584.28	0.280932	4873	sp|Q9D0K2|SCOT1_MOUSE	yes	yes	0	0	0	111.08	111.08	2;3	7.68e-18	77308	69.845	66.874	18180000
AGGCCHTFGENGLEFDTGIHYIGR	Unmodified	2667.16	0.159454	2547	sp|Q64FW2|RETST_MOUSE	yes	yes	0	0	0	94.97	94.97	4	0.00017984	64389	29.013	28.622	18105000
AGGEAGVTLGQPHLSR	Unmodified	1548.8	0.800853	5764	sp|Q9Z0N2|IF2H_MOUSE	yes	yes	0	0	0	52.456	52.209	2;3	5.17e-09	30851	94.011	81.215	12121000
AGGEAGVTLGQPHLSR	Acetyl (Protein N-term)	1590.81	0.811418	5764	sp|Q9Z0N2|IF2H_MOUSE	yes	yes	1	0	0	70.038	69.56	2	4.96e-58	44490	190.41	183.04	48199000
AGGEGGVTLGQPHLSR	Unmodified	1534.79	0.785203	5763	sp|Q9Z0N1|IF2G_MOUSE	yes	yes	0	0	0	50.299	50.004	2;3	0.00019195	30163	62.94	47	25677000
AGGEGGVTLGQPHLSR	Acetyl (Protein N-term)	1576.8	0.795768	5763	sp|Q9Z0N1|IF2G_MOUSE	yes	yes	1	0	0	66.819	66.87	2	4.84e-57	42167	184.99	159	83158000
AGGGCVMTIGEMLR	Unmodified	1450.67	0.673075	2871	sp|Q80SY5|PR38B_MOUSE	yes	yes	0	0	0	108.98	108.48	2	0.00094482	56336	55.724	51.177	7740400
AGGGGSNATTLSHPGFGTSGGSSNK	Unmodified	2205	0.00465105	2811	sp|Q7JJ13|BRD2_MOUSE	yes	yes	0	0	0	40.925	40.37	3	9.87e-11	22259	55.986	47.515	20320000
AGGILQEDITEACLILGVK	Unmodified	1999.07	0.0659777	4411	sp|Q99K67|AASS_MOUSE	yes	yes	0	0	0	150.91	150.91	2	0.00011176	108581	56.121	54.123	1501600
AGGLATTGDKDILDIVPTEIHQK	Unmodified	2391.26	0.264554	5516	sp|Q9QXD6|F16P1_MOUSE	yes	yes	0	0	1	100.34	100.44	2;3;4	8.38e-84	69848	181.75	176.58	882850000
AGGLIYQWDSYSPR	Unmodified	1611.77	0.768156	5316	sp|Q9ES56|TPPC4_MOUSE	yes	yes	0	0	0	107.6	107.35	2	1.88e-06	75571	98.942	93.847	17591000
AGGVDGPIGIPFPDHSSDILSGLNEQR	Acetyl (Protein N-term)	2789.36	0.362036	672	sp|O88939|ZBT7A_MOUSE	yes	yes	1	0	0	137.28	137.23	3	1.6e-14	99325	58.812	56.457	4431400
AGGVGLVR	Unmodified	727.434	0.434072	4014	sp|Q8VE95|CH082_MOUSE	yes	yes	0	0	0	35.364	35.217	2	0.0043694	18343	134.66	46.313	154130000
AGHCAVAINTR	Unmodified	1168.58	0.577125	2353	sp|Q61191|HCFC1_MOUSE	yes	yes	0	0	0	23.095	22.896	2;3	0.0018631	9567	56.548	45.796	7364000
AGHDQVVVLLK	Unmodified	1177.68	0.681907	1972	sp|Q3TYS2|CYBC1_MOUSE	yes	yes	0	0	0	60.759	60.609	2;3	1.47e-05	37340	140.14	90.67	64811000
AGHGSLVNCGMK	Unmodified	1229.56	0.564511	2041	sp|Q3UHX9|CI114_MOUSE	yes	yes	0	0	0	26.729	26.556	2;3	0.0011849	11744	54.784	48.49	23718000
AGHQLQHDLFFDTLK	Unmodified	1768.89	0.889668	4106	sp|Q91W43|GCSP_MOUSE	yes	yes	0	0	0	90.825	90.658	2;3;4	2.22e-80	61391	209.13	182.84	1293200000
AGHQSAAASNLSGLSLQEAQQILNVSK	Unmodified	2721.4	0.40457	4646	sp|Q9CQV1|TIM16_MOUSE	yes	yes	0	0	0	120.01	119.71	3	0.042067	64703	11.281	11.064	3158600
AGIATHFVDSEK	Unmodified	1273.63	0.630266	3749	sp|Q8QZS1|HIBCH_MOUSE	yes	yes	0	0	0	49.351	49.351	2;3	0.00014456	28513	102.73	71.134	22501000
AGIDDISVENKPLYQMR	Oxidation (M)	1963.97	0.967326	3027	sp|Q8BGB2|TTC7A_MOUSE	yes	yes	0	1	1	74.413	74.815	2;3	0.0017879	47125	44.662	38.546	17280000
AGIDDISVENKPLYQMR	Unmodified	1947.97	0.972412	3027	sp|Q8BGB2|TTC7A_MOUSE	yes	yes	0	0	1	87.505	87.706	2;3	7.66e-93	57401	214.45	207.5	147040000
AGIFQPHVR	Unmodified	1023.56	0.561398	4536	sp|Q99P88|NU155_MOUSE	yes	yes	0	0	0	48.143	47.997	2	0.0078596	27605	88.358	72.477	5771300
AGIFQSAK	Unmodified	820.444	0.444303	4552	sp|Q9CPQ1|COX6C_MOUSE	yes	yes	0	0	0	45.25	45.056	2	4.99e-11	25488	180.93	106.95	10369000000
AGIFQSFQK	Unmodified	1024.53	0.53418	4737	sp|Q9CWT6|DDX28_MOUSE	yes	yes	0	0	0	85.299	85.145	2	0.012436	57028	82.287	29.571	8506700
AGIFTGGSLLPVR	Unmodified	1286.73	0.734671	191	sp|A1L314|MPEG1_MOUSE	yes	yes	0	0	0	114.81	114.44	2	0.00081716	59209	66.393	56.881	4503000
AGIIASAR	Unmodified	757.445	0.444637	1427	sp|P58252|EF2_MOUSE	yes	yes	0	0	0	31.327	31.28	2	0.020649	15522	87.696	16.401	55521000
AGIISTVEVLK	Unmodified	1128.68	0.675425	1870	sp|Q11011|PSA_MOUSE	yes	yes	0	0	0	96.742	96.896	2	0.043937	65725	43.68	27.463	12898000
AGKPVLHYFDGR	Acetyl (Protein N-term)	1400.72	0.720084	1097	sp|P30115|GSTA3_MOUSE	yes	yes	1	0	1	77.278	77.679	2;3	0.00053394	49562	66.004	58.874	43708000
AGLAFGVK	Unmodified	761.444	0.443575	3967	sp|Q8VCZ9|HYPDH_MOUSE	yes	yes	0	0	0	66.249	66.165	2	0.058266	40629	58.782	18.096	248370000
AGLAGPAK	Acetyl (Protein N-term)	725.407	0.407189	4073	sp|Q91VE6|MK67I_MOUSE	yes	yes	1	0	0	41.572	41.225	1	0.040575	23844	79.454	45.903	50245000
AGLAGPAKPSLALNPQEDSQFEK	Acetyl (Protein N-term)	2409.22	0.217604	4073	sp|Q91VE6|MK67I_MOUSE	yes	yes	1	0	1	95.689	95.694	3	1.67e-06	65560	48.077	45.109	0
AGLAPLEVR	Unmodified	924.539	0.539266	2945	sp|Q80X90|FLNB_MOUSE	yes	yes	0	0	0	69.392	69.643	2	0.0079482	44233	88.181	61.488	64510000
AGLEQGSDAGYLAESQKFGELALTK	Unmodified	2582.29	0.286412	3198	sp|Q8BMS1|ECHA_MOUSE	yes	yes	0	0	1	110.98	110.95	3	5.79e-35	76254	94.838	89.829	16056000
AGLGHPSAFGR	Acetyl (Protein N-term)	1110.56	0.557041	4735	sp|Q9CWS0|DDAH1_MOUSE	yes	yes	1	0	0	61.229	61.235	2	4.75e-07	38331	130.01	111.05	46100000
AGLGILPPLNDIEFK	Unmodified	1595.89	0.892294	2530	sp|Q64505|CP7A1_MOUSE	yes	yes	0	0	0	139.27	139.16	2	0.0017189	79609	52.527	40.035	12869000
AGLGSGGDMTMSMTGR	Unmodified	1527.65	0.647983	3920	sp|Q8VC31|CCDC9_MOUSE	yes	yes	0	0	0	74.042	74.493	2	0.0026478	49070	44.391	40.327	15488000
AGLIDWK	Unmodified	801.438	0.438489	5664	sp|Q9R269|PEPL_MOUSE	yes	yes	0	0	0	84.196	84.547	2	0.031042	57113	94.262	51.262	8000800
AGLLEPEVFHLNPAR	Unmodified	1661.89	0.88894	1345	sp|P52825|CPT2_MOUSE	yes	yes	0	0	0	103.78	103.61	2;3	1.31e-20	70539	157.5	142.53	7906600000
AGLLGLLEEMR	Oxidation (M)	1216.65	0.648558	2238;4234;875	sp|P13542|MYH8_MOUSE;sp|Q5SX40|MYH1_MOUSE;sp|Q91Z83|MYH7_MOUSE	no	no	0	1	0	121.56	121.73	2	0.010281	85618	51.979	35.401	58225000
AGLLGLLEEMR	Unmodified	1200.65	0.653644	2238;4234;875	sp|P13542|MYH8_MOUSE;sp|Q5SX40|MYH1_MOUSE;sp|Q91Z83|MYH7_MOUSE	no	no	0	0	0	146.69	146.66	2	0.00059312	105871	94.767	68.722	146020000
AGLLGQPR	Unmodified	810.471	0.471186	5729	sp|Q9WV98|TIM9_MOUSE	yes	yes	0	0	0	43.043	43.027	1;2	0.0012238	23813	148.54	93.928	297570000
AGLLPSGPR	Unmodified	866.497	0.497401	2396	sp|Q61578|ADRO_MOUSE	yes	yes	0	0	0	56.625	56.53	2	6.86e-05	35061	127.68	91.494	107950000
AGLLQPPVR	Unmodified	949.571	0.5709	3536	sp|Q8CH18|CCAR1_MOUSE	yes	yes	0	0	0	66.992	67.02	2	0.0063846	42150	91.318	84.125	28026000
AGLLTLLGPAGR	Acetyl (Protein N-term)	1179.7	0.697557	5040	sp|Q9D8B6|F210B_MOUSE	yes	yes	1	0	0	154.32	154.32	2	0.0045858	111824	43.897	39.883	1544900
AGLNQEWSLIR	Unmodified	1285.68	0.677885	3297	sp|Q8BWJ3|KPB2_MOUSE	yes	yes	0	0	0	103.66	103.16	2	0.00052599	52223	96.113	83.95	2882700
AGLPCQDLEFVQFHPTGIYGAGCLITEGCR	Unmodified	3365.56	0.563137	3679	sp|Q8K2B3|SDHA_MOUSE	yes	yes	0	0	0	130.99	130.84	3	1.3e-12	71790	41.247	40.985	6075700
AGLQDASANPVPLDSVHIK	Unmodified	1931.01	0.01124	310	sp|E9PYK3|PARP4_MOUSE	yes	yes	0	0	0	82.298	81.898	2;3	3.16e-05	35551	54.964	53.167	12677000
AGLQFPVGR	Unmodified	943.524	0.52395	295;813	sp|Q8CGP6|H2A1H_MOUSE;sp|Q8R1M2|H2AJ_MOUSE;sp|Q64523|H2A2C_MOUSE;sp|Q8CGP7|H2A1K_MOUSE;sp|Q8CGP5|H2A1F_MOUSE;sp|Q8BFU2|H2A3_MOUSE;sp|Q6GSS7|H2A2A_MOUSE;sp|C0HKE9|H2A1P_MOUSE;sp|C0HKE8|H2A1O_MOUSE;sp|C0HKE7|H2A1N_MOUSE;sp|C0HKE6|H2A1I_MOUSE;sp|C0HKE5|H2A1G_MOUSE;sp|C0HKE4|H2A1E_MOUSE;sp|C0HKE3|H2A1D_MOUSE;sp|C0HKE2|H2A1C_MOUSE;sp|C0HKE1|H2A1B_MOUSE;sp|P27661|H2AX_MOUSE;sp|Q3THW5|H2AV_MOUSE;sp|P0C0…	no	no	0	0	0	77.813	77.803	2	4.13e-05	30905	138.54	110.37	5990500000
AGLRPGDVILAIGEK	Unmodified	1507.87	0.872227	5387	sp|Q9JIY5|HTRA2_MOUSE	yes	yes	0	0	1	100.63	100.46	2;3	2.17e-06	68835	95.662	77.968	217830000
AGLSQSLFER	Unmodified	1106.57	0.572023	5264	sp|Q9EPU0|RENT1_MOUSE	yes	yes	0	0	0	81.999	82.105	2	0.00010175	54538	138.25	62.183	60448000
AGLSSGFVGCVR	Unmodified	1208.6	0.597191	1829	sp|Q05793|PGBM_MOUSE	yes	yes	0	0	0	72.799	73.1	2	0.0051847	45822	58.172	20.476	36359000
AGLTEPVLIR	Unmodified	1067.63	0.633895	3735	sp|Q8K4L0|DDX54_MOUSE	yes	yes	0	0	0	81.538	81.89	2	0.0010909	54911	94.692	30.876	62704000
AGLVELLLR	Unmodified	982.618	0.617516	2361	sp|Q61235|SNTB2_MOUSE	yes	yes	0	0	0	130.78	131.03	2	0.045579	93124	52.579	28.81	7390300
AGLWTPEAVVEHPSAVR	Unmodified	1817.94	0.942432	4152	sp|Q91WS4|BHMT2_MOUSE	yes	yes	0	0	0	92.348	92.199	3	0.0015086	63134	32.858	28.637	9330300
AGMAAIADPHSQLDPNSMYQELQK	Unmodified	2614.22	0.215572	2277	sp|Q60714|S27A1_MOUSE	yes	yes	0	0	0	101.03	101.03	3	0.0099046	69266	24.78	21.334	0
AGMAAVASPISNCDLESFAQTLK	Unmodified	2380.14	0.140282	4072	sp|Q91VE0|S27A4_MOUSE	yes	yes	0	0	0	129.4	129.2	3	0.00090305	71843	24.207	24.207	4738200
AGMFLWIK	Oxidation (M)	980.515	0.515359	5745	sp|Q9WVM8|AADAT_MOUSE	yes	yes	0	1	0	104.34	104.34	2	0.035973	72442	55.676	42.097	4396600
AGMSTAQAQHFLEK	Oxidation (M)	1533.72	0.724577	5210	sp|Q9DCM2|GSTK1_MOUSE	yes	yes	0	1	0	44.084	44.064	2;3	4.35e-24	24906	162.32	145.97	564240000
AGMSTAQAQHFLEK	Unmodified	1517.73	0.729662	5210	sp|Q9DCM2|GSTK1_MOUSE	yes	yes	0	0	0	63.708	63.718	2;3	1.94e-37	40936	178.03	156.26	5697200000
AGNGQWASVIR	Unmodified	1157.59	0.594155	4282	sp|Q921M3|SF3B3_MOUSE	yes	yes	0	0	0	72.527	72.733	2	4.2e-06	46966	125.23	125.23	56165000
AGNILFTLDGDIK	Unmodified	1375.73	0.734731	541	sp|O54988|SLK_MOUSE	yes	yes	0	0	0	122.12	122.17	2	0.034765	87322	39.82	23.665	0
AGNILLNTEGHAK	Unmodified	1336.71	0.709913	5358	sp|Q9JI10|STK3_MOUSE	no	no	0	0	0	46.366	46.144	2	0.0079168	27170	48.467	36.735	6533700
AGNILLTEPGQVK	Unmodified	1338.75	0.750715	3334;2180	sp|Q5F2E8|TAOK1_MOUSE;sp|Q8BYC6|TAOK3_MOUSE	no	no	0	0	0	74.496	74.496	2	0.00029954	47770	83.573	76.874	34750000
AGNLGGGVVTIER	Unmodified	1241.67	0.672799	1594	sp|P67984|RL22_MOUSE	yes	yes	0	0	0	64.47	64.304	1;2	3.83e-33	40222	248.98	166.53	4595500000
AGNTIHAILLYR	Unmodified	1340.76	0.756469	1730	sp|P97742|CPT1A_MOUSE	yes	yes	0	0	0	82.87	83.171	3	0.0020492	53718	50.116	41.112	9551200
AGNVIFR	Unmodified	775.434	0.434072	4873	sp|Q9D0K2|SCOT1_MOUSE	yes	yes	0	0	0	50.521	50.572	2	0.023032	30557	105.27	42.554	32496000
AGNWAAIYQDIR	Unmodified	1376.68	0.683698	1157	sp|P35821|PTN1_MOUSE	yes	yes	0	0	0	107.26	107.24	2	1.31e-07	73947	131.17	107.8	82705000
AGNWPGSPQVSGPSPATR	Unmodified	1764.85	0.854345	207	sp|A2ABV5|MED14_MOUSE	yes	yes	0	0	0	63.311	63.462	2	0.020906	40498	31.883	29.496	0
AGPAVPQEAIPLQK	Unmodified	1417.79	0.792914	2385	sp|Q61508|ECM1_MOUSE	yes	yes	0	0	0	70.624	70.876	2	0.00071207	45786	57.434	51.057	36190000
AGPGSPLR	Unmodified	753.413	0.413337	1089	sp|P29351|PTN6_MOUSE	yes	yes	0	0	0	26.346	26.095	2	0.049962	11530	61.962	1.1745	8293400
AGPIWDLR	Unmodified	926.497	0.497401	2820	sp|Q7TMK9|HNRPQ_MOUSE	yes	yes	0	0	0	93.348	93.475	2	0.00084202	62260	125.58	100.73	78410000
AGPNIYELR	Unmodified	1031.54	0.539994	556	sp|O55125|NIPS1_MOUSE	yes	yes	0	0	0	77.015	77.242	1;2	0.0010625	46410	110.76	85.937	13478000000
AGPVQVLIVK	Unmodified	1022.65	0.648816	3073	sp|Q8BH66|ATLA1_MOUSE	yes	yes	0	0	0	78.81	78.31	2	0.0031411	32975	83.948	72.728	5204600
AGPYSSVPPPSVPLPK	Unmodified	1591.86	0.860994	324	sp|E9Q5C9|NOLC1_MOUSE	yes	yes	0	0	0	82.623	82.924	2	0.0013383	53740	52.862	51.767	38654000
AGQAIPGPPLGPILGQR	Unmodified	1640.94	0.936225	4611	sp|Q9CQF0|RM11_MOUSE	yes	yes	0	0	0	107.38	107.28	2	7.36e-09	74352	78.505	76.734	10197000
AGQFTLGNMHR	Unmodified	1230.59	0.592775	849	sp|P11672|NGAL_MOUSE	yes	yes	0	0	0	56.585	56.251	2;3	2.34e-09	33358	161.17	138.06	36660000
AGQGGSPATPAVPIPLVAPAASPDMK	Unmodified	2399.25	0.251881	1177	sp|P39061|COIA1_MOUSE	yes	yes	0	0	0	106.88	106.98	2;3	1.57e-25	75320	82.639	77.639	24122000
AGQGHVGLALLR	Unmodified	1190.69	0.68839	3458	sp|Q8CAK1|CAF17_MOUSE	yes	yes	0	0	0	68.956	68.702	2;3	0.0002624	43810	69.721	47.079	10392000
AGQITNEALSNIR	Unmodified	1385.73	0.726291	5542	sp|Q9QY30|ABCBB_MOUSE	yes	yes	0	0	0	69.163	69.181	1;2;3	1.06e-229	44255	293.71	200.34	5056200000
AGQLLPVVQFLQK	Unmodified	1439.85	0.850035	3258	sp|Q8BU03|PWP2_MOUSE	yes	yes	0	0	0	133.68	133.71	2	0.00096437	94897	64.121	62.654	9724900
AGQQGLSVAFDLATHR	Unmodified	1669.85	0.853617	924	sp|P16332|MUTA_MOUSE	yes	yes	0	0	0	96.519	96.265	2;3	1.85e-78	66242	203.76	183.64	272330000
AGQSLVECLEQALR	Unmodified	1572.79	0.792991	546	sp|O55026|ENTP2_MOUSE	yes	yes	0	0	0	142.2	142.2	2	0.0099412	102153	40.941	30.588	2699500
AGQTTYNGVTDCFR	Unmodified	1588.69	0.694005	5533	sp|Q9QXX4|CMC2_MOUSE	yes	yes	0	0	0	65.283	65.447	2	1.01e-24	41955	166.62	159.01	2108100000
AGQTTYSGVVDCFR	Unmodified	1559.7	0.703841	3070	sp|Q8BH59|CMC1_MOUSE	yes	yes	0	0	0	81.41	81.639	2	0.0001456	54154	67.136	63.94	120880000
AGQVEVVR	Unmodified	856.477	0.476666	3450	sp|Q8C8R3|ANK2_MOUSE	yes	yes	0	0	0	61.003	61.003	2	0.048651	37501	62.464	8.5861	8054600
AGQVWAPEGSTAFK	Unmodified	1447.71	0.709579	3986	sp|Q8VDI9|ALG9_MOUSE	yes	yes	0	0	0	78.124	78.475	2	8.48e-05	52227	69.92	56.19	71981000
AGSCFIR	Unmodified	809.385	0.385408	1760	sp|P98195|ATP9B_MOUSE	yes	yes	0	0	0	39.439	39.292	2	0.025788	21423	97.068	84.019	7935600
AGSFITGIDVTSK	Unmodified	1294.68	0.676882	3357	sp|Q8BZR9|NCBP3_MOUSE	yes	yes	0	0	0	88.163	88.518	2	8.18e-05	59027	95.981	76.139	21057000
AGSIADEVLSSIR	Unmodified	1316.69	0.693594	5542	sp|Q9QY30|ABCBB_MOUSE	yes	yes	0	0	0	123.22	123.38	1;2	5.02e-29	88158	176.25	158.18	2633800000
AGSLADVYVYEVGPGPGGITR	Unmodified	2077.05	0.0480194	3598	sp|Q8JZM0|TFB1M_MOUSE	yes	yes	0	0	0	107.99	108.1	2;3	8.35e-36	75312	129.46	125.48	59272000
AGSNVMQTFTFYASEDK	Unmodified	1894.84	0.840729	465	sp|O35490|BHMT1_MOUSE	yes	yes	0	0	0	115.84	116.01	2	0.043101	82384	25.41	21.798	60312000
AGSNVMQTFTFYASEDK	Oxidation (M)	1910.84	0.835643	465	sp|O35490|BHMT1_MOUSE	yes	yes	0	1	0	91.374	91.625	2	1.14e-05	62941	60.764	58.377	0
AGSNVMQTFTFYASEDKLENR	Oxidation (M)	2423.11	0.106339	465	sp|O35490|BHMT1_MOUSE	yes	yes	0	1	1	93.029	92.935	3	3.41e-20	63161	91.276	90.131	20292000
AGSNVMQTFTFYASEDKLENR	Unmodified	2407.11	0.111424	465	sp|O35490|BHMT1_MOUSE	yes	yes	0	0	1	113.01	112.94	2;3	3.62e-48	79485	153.19	145.09	118580000
AGSQGQWGR	Unmodified	945.442	0.441677	626	sp|O88455|DHCR7_MOUSE	yes	yes	0	0	0	24.38	24.431	2	0.0033625	10970	99.136	84.354	3646400
AGSSESIAAFIQR	Unmodified	1335.68	0.678279	5804	sp|Q9Z1R2|BAG6_MOUSE	yes	yes	0	0	0	92.328	92.229	2	0.0020765	61157	58.098	43.653	8236000
AGSSPPSKPTEYVTAR	Unmodified	1646.83	0.826399	239	sp|A2ASS6|TITIN_MOUSE	yes	yes	0	0	1	35.903	35.408	3	0.0018781	19444	39.91	32.3	2531700
AGSTGSFPAPAPNPSLR	Unmodified	1625.82	0.816169	3534	sp|Q8CH02|SUGP1_MOUSE	yes	yes	0	0	0	67.066	67.417	2	0.021987	43574	31.41	21.056	0
AGSTSWSGFQTK	Unmodified	1255.58	0.583315	3524	sp|Q8CGC6|RBM28_MOUSE	yes	yes	0	0	0	62.578	62.729	2	0.00094582	39851	76.326	67.131	11860000
AGSVATCQAVMR	Unmodified	1249.59	0.590726	4222	sp|Q91YR7|PRP6_MOUSE	yes	yes	0	0	0	37.209	36.809	2	2.42e-06	20142	122.7	111.12	27181000
AGSVDVPKPNK	Unmodified	1110.6	0.603323	4307	sp|Q922K7|NOP2_MOUSE	yes	yes	0	0	1	22.688	22.631	2;3	2.18e-07	9610	159.09	140.13	34757000
AGSYGVSIR	Unmodified	908.472	0.47158	2590	sp|Q6AW69|CGNL1_MOUSE	yes	yes	0	0	0	45.839	45.693	2	0.0064109	26218	91.265	37.06	26456000
AGTAFYIDQCAVR	Unmodified	1470.69	0.692548	3475	sp|Q8CC88|VWA8_MOUSE	yes	yes	0	0	0	79.097	79.449	2	6.24e-05	52896	98.902	81.69	165330000
AGTFQAFEQFGQQLLAHGHYASPEIK	Unmodified	2874.41	0.408927	929	sp|P16546|SPTN1_MOUSE	yes	yes	0	0	0	139.31	139.31	3;4	2.29e-41	100629	101.41	98.367	11772000
AGTGGSSGYHYLR	Unmodified	1324.62	0.616013	1275	sp|P48776|T23O_MOUSE	yes	yes	0	0	0	33.749	33.149	2;3	1.09e-07	16036	124.12	116.75	34078000
AGTHILCIK	Unmodified	1011.55	0.553536	1833	sp|Q05920|PYC_MOUSE	yes	yes	0	0	0	46.379	45.928	2	3.23e-05	26693	120.99	90.822	1196200000
AGTITSTPNR	Unmodified	1016.53	0.525072	2107	sp|Q3UYC0|PPM1H_MOUSE	yes	yes	0	0	0	20.205	20.205	2	0.034444	6645	50.108	37.016	4920100
AGTLIMALHDASDYLLESAK	Oxidation (M)	2134.06	0.0616206	4347	sp|Q924Z4|CERS2_MOUSE	yes	yes	0	1	0	149.19	149.1	2;3	1.17e-21	106333	98.175	92.784	12958000
AGTLIMALHDASDYLLESAK	Unmodified	2118.07	0.0667059	4347	sp|Q924Z4|CERS2_MOUSE	yes	yes	0	0	0	148.99	148.91	2;3	5.62e-54	106131	163.11	158.99	41132000
AGTPVCAMNGR	Unmodified	1132.51	0.511747	2339	sp|Q61129|CFAI_MOUSE	yes	yes	0	0	0	30.412	30.463	2	0.024071	15437	48.998	39.51	24204000
AGTQLLAGLR	Unmodified	998.587	0.587279	1218	sp|P43406|ITAV_MOUSE	yes	yes	0	0	0	81.407	81.007	2	1.04e-05	34899	128.03	69.439	24643000
AGTSLWGGLR	Unmodified	1016.54	0.540328	851	sp|P11688|ITA5_MOUSE	yes	yes	0	0	0	88.833	88.755	2	0.020988	60008	106.16	69.604	84369000
AGTVMFEYGMR	Unmodified	1260.56	0.563114	5777	sp|Q9Z0W3|NU160_MOUSE	yes	yes	0	0	0	87.439	87.64	2	0.04014	57258	44.612	40.068	10741000
AGTVSMYTK	Oxidation (M)	972.459	0.458632	2432	sp|Q61941|NNTM_MOUSE	yes	yes	0	1	0	22.901	22.952	2	0.010599	9855	67.334	58.993	4906000
AGTVSMYTK	Unmodified	956.464	0.463718	2432	sp|Q61941|NNTM_MOUSE	yes	yes	0	0	0	31.931	31.662	2	3.06e-05	17562	119.62	92.362	753820000
AGTYLPQSYLIHEHMVITDR	Unmodified	2343.17	0.168151	689	sp|O89051|ITM2B_MOUSE	yes	yes	0	0	0	93.919	94.173	3	1.61e-12	63495	76.176	71.312	13179000
AGVAPLQVK	Unmodified	881.533	0.533452	3247	sp|Q8BTM8|FLNA_MOUSE	yes	yes	0	0	0	47.357	46.601	2	0.01782	27011	77.318	48.236	0
AGVDGWFK	Unmodified	878.429	0.428653	1603	sp|P68404|KPCB_MOUSE	yes	yes	0	0	0	88.286	88.488	2	0.055799	59216	84.498	53.269	0
AGVFPYR	Acetyl (Protein N-term)	850.434	0.433738	4547	sp|Q99PV0|PRP8_MOUSE	yes	yes	1	0	0	94.901	94.902	1;2	0.01758	64348	62.714	50.667	75694000
AGVGAAFR	Acetyl (Protein N-term)	789.413	0.413337	2178	sp|Q5F285|TM256_MOUSE	yes	yes	1	0	0	75.095	74.643	1;2	1.28e-08	30470	224.4	175.64	412770000
AGVGAPVTQVTLQSTQR	Unmodified	1711.92	0.921697	5528	sp|Q9QXS1|PLEC_MOUSE	yes	yes	0	0	0	67.693	67.295	2	1.76e-16	43179	124.2	122.26	41752000
AGVIFPVGR	Unmodified	914.534	0.533787	5591;3479	sp|Q9QZQ8|H2AY_MOUSE;sp|Q8CCK0|H2AW_MOUSE	no	no	0	0	0	78.743	78.964	2	0.010535	51286	84.743	59.849	2599000000
AGVIGLTQTAAR	Unmodified	1156.66	0.656421	1296	sp|P50171|DHB8_MOUSE	yes	yes	0	0	0	61.518	61.117	2	0.00027516	37648	95.162	51.392	3090300000
AGVLLVCEPAGPVYTGGLR	Unmodified	1928.02	0.0189679	4849	sp|Q9D009|LIPT2_MOUSE	yes	yes	0	0	0	106.72	106.72	2	8.07e-19	73781	109.04	105.4	21185000
AGVNFSEFTGVWK	Unmodified	1440.7	0.703765	870	sp|P12815|PDCD6_MOUSE	yes	yes	0	0	0	123.92	124.02	2	3.61e-05	88879	102.87	86.099	156500000
AGVNTVTTLVENK	Unmodified	1344.72	0.724894	871	sp|P12970|RL7A_MOUSE	yes	yes	0	0	0	74.413	74.583	2;3	6.37e-11	47752	131.06	101.04	2542800000
AGVNTVTTLVENKK	Unmodified	1472.82	0.819857	871	sp|P12970|RL7A_MOUSE	yes	yes	0	0	1	60.943	60.943	2	7.4e-05	37485	89.507	75.327	12981000
AGVPLPPNLKPAPPPTIEEK	Unmodified	2064.16	0.161927	5510	sp|Q9QX47|SON_MOUSE	yes	yes	0	0	1	83.128	82.628	3	0.0013975	36120	32.353	30.735	15448000
AGVQSGTNALLVVK	Unmodified	1355.78	0.777264	3696	sp|Q8K2T8|PAF1_MOUSE	yes	yes	0	0	0	75.527	75.829	2	3.01e-05	49079	76.759	57.118	28121000
AGVSISVVHGNLSEEAANQMR	Oxidation (M)	2184.06	0.0593292	1168	sp|P36552|HEM6_MOUSE	yes	yes	0	1	0	69.051	69.254	3	4.1e-26	44700	104.18	102.32	46154000
AGVSISVVHGNLSEEAANQMR	Unmodified	2168.06	0.0644145	1168	sp|P36552|HEM6_MOUSE	yes	yes	0	0	0	81.547	81.902	2;3	1.28e-24	54943	96.379	92.844	6784500
AGVSTNISTK	Unmodified	976.519	0.518924	2708	sp|Q6PFD9|NUP98_MOUSE	yes	yes	0	0	0	26.311	26.13	2	0.0042926	10806	78.342	39.537	51713000
AGVTCIILPAENR	Unmodified	1412.74	0.744584	3529	sp|Q8CGK3|LONM_MOUSE	yes	yes	0	0	0	86.196	86.297	2;3	1.65e-07	57111	122.34	106.8	649740000
AGVYVLR	Unmodified	776.454	0.454474	3772	sp|Q8R0F9|S14L4_MOUSE	yes	yes	0	0	0	54.267	54.318	2	0.025101	33104	106.76	79.594	24440000
AGWCPMEVSR	Unmodified	1191.52	0.516498	926	sp|P16382|IL4RA_MOUSE	yes	yes	0	0	0	75.539	75.385	2	0.024929	49034	54.259	51.179	3840600
AGWSDSLFWK	Unmodified	1195.57	0.566209	5497	sp|Q9QUK3|CLN8_MOUSE	yes	yes	0	0	0	122.15	122.08	2	0.036294	86500	49.3	40.89	11544000
AGWVVGSLEILGSPASLVR	Unmodified	1910.06	0.0625473	2885	sp|Q80TY5|VP13B_MOUSE	yes	yes	0	0	0	75.416	74.816	4	0.068266	30831	3.0556	0.58141	51389000
AGYKPVAIQTYPVLGEK	Acetyl (Protein N-term)	1875.01	0.0142001	3444	sp|Q8C7V3|UTP15_MOUSE	yes	yes	1	0	1	99.184	98.984	2	0.0075679	66768	43.208	41.142	5757000
AGYPLEKPFDFR	Unmodified	1438.72	0.7245	3787	sp|Q8R0X7|SGPL1_MOUSE	yes	yes	0	0	1	92.901	92.726	2	0.0070991	42273	78.043	72.63	14165000
AGYPQYVSEILEK	Unmodified	1495.76	0.75586	2680	sp|Q6PB66|LPPRC_MOUSE	yes	yes	0	0	0	110.04	110.11	2	2.28e-05	76746	110.38	86.551	45359000
AGYQSTLTR	Unmodified	995.504	0.503609	2394	sp|Q61554|FBN1_MOUSE	yes	yes	0	0	0	33.656	33.101	2	0.0073631	16944	79.148	66.111	5828300
AGYSQGATQYTQAQQAR	Unmodified	1827.85	0.849988	633	sp|O88532|ZFR_MOUSE	yes	yes	0	0	0	37.941	37.386	2	1.78e-67	20195	194.67	176.35	32777000
AGYTDQVVIGMDVAASEFYR	Oxidation (M)	2207.02	0.020484	936	sp|P17182|ENOA_MOUSE	yes	yes	0	1	0	109.36	109.21	2	2.7e-42	77008	136.49	132.51	19430000
AGYTDQVVIGMDVAASEFYR	Unmodified	2191.03	0.0255694	936	sp|P17182|ENOA_MOUSE	yes	yes	0	0	0	141.55	141.6	2;3	4.35e-45	102972	145.88	142.64	29200000
AHAFSVEALIGSNK	Unmodified	1442.75	0.751778	584	sp|O70306|TBX15_MOUSE	yes	yes	0	0	0	46.145	45.998	3	0.0044671	26419	33.589	11.011	45819000
AHAFVVQQR	Unmodified	1054.57	0.567212	5528	sp|Q9QXS1|PLEC_MOUSE	yes	yes	0	0	0	27.16	27.102	2;3	0.0013245	12920	87.323	66.022	106300000
AHAGEHLLLGATK	Unmodified	1316.72	0.720084	1290	sp|P49698|HNF4A_MOUSE;sp|Q9WUU6|HNF4G_MOUSE	yes	no	0	0	0	40.029	39.533	2;3	2.92e-18	22462	166.62	129.29	65690000
AHCQTSGWSLTEQDPYNNIVR	Unmodified	2475.12	0.12372	924	sp|P16332|MUTA_MOUSE	yes	yes	0	0	0	90.972	90.913	2;3	4.38e-234	61194	259.64	253.98	324340000
AHCYFLTVR	Unmodified	1165.57	0.570248	5515	sp|Q9QXD1|ACOX2_MOUSE	yes	yes	0	0	0	66.406	65.951	2	0.031702	41782	71.451	62.447	0
AHDGGIYAISWSPDSTHLLSASGDK	Unmodified	2584.22	0.219395	617	sp|O88342|WDR1_MOUSE	yes	yes	0	0	0	101.85	102.1	3	1.14e-24	71299	74.222	73.436	0
AHDNWLAAR	Unmodified	1052.52	0.515176	4246	sp|Q91ZV0|MIA2_MOUSE	yes	yes	0	0	0	46.824	46.875	2;3	0.0037591	27779	97.431	90.21	313860000
AHDQPLLVVQEALR	Acetyl (Protein N-term)	1629.88	0.883855	2127	sp|Q499E6|CA109_MOUSE	yes	yes	1	0	0	126.18	126.33	2	3.76e-06	90868	86.497	80.782	8935000
AHEILPELVCCSAK	Unmodified	1625.79	0.790548	1209	sp|P42932|TCPQ_MOUSE	yes	yes	0	0	0	80.727	80.928	2;3	0.001029	53392	56.527	46.991	0
AHFFVEDATTASALK	Unmodified	1606.8	0.799122	4397	sp|Q99JX7|NXF1_MOUSE	yes	yes	0	0	0	80.871	80.922	2;3	4.43e-15	52922	130.27	123.3	283070000
AHFSPANIVIDSSASR	Unmodified	1670.84	0.837633	3202	sp|Q8BND5|QSOX1_MOUSE	yes	yes	0	0	0	79.34	78.688	3	0.051957	31329	14.276	12.132	725480
AHFSVMGDILSSAIK	Oxidation (M)	1590.81	0.807578	1081	sp|P28666|MUG2_MOUSE	yes	yes	0	1	0	91.437	90.985	2;3	0.00016025	40780	65.956	46.202	0
AHFSVMGDILSSAIR	Oxidation (M)	1618.81	0.813726	1080	sp|P28665|MUG1_MOUSE	yes	yes	0	1	0	92.949	92.497	2;3	2.66e-08	41839	102.52	91.875	27324000
AHFSVMGDILSSAIR	Unmodified	1602.82	0.818812	1080	sp|P28665|MUG1_MOUSE	yes	yes	0	0	0	122.57	122.42	2;3	0.0029384	65124	47.037	46.093	4994400
AHGFTFTR	Unmodified	935.461	0.46135	1144	sp|P35486|ODPA_MOUSE	yes	yes	0	0	0	45.294	44.907	2	0.0057763	24850	104.44	95.844	617660000
AHGGTNINNAVLLAVELLDR	Unmodified	2089.13	0.128001	265	sp|A6X935|ITIH4_MOUSE	yes	yes	0	0	0	148.26	148.3	3	9.97e-13	108263	77.631	73.23	13265000
AHGGYSVFAGVGER	Unmodified	1405.67	0.673862	1396	sp|P56480|ATPB_MOUSE	yes	yes	0	0	0	66.224	66.087	1;2;3	1.4e-66	41535	201.48	185.39	3439100000
AHGHFLFVVGEDDK	Unmodified	1569.76	0.757591	4162	sp|Q91X34|BAAT_MOUSE	yes	yes	0	0	0	77.314	77.314	3	0.001542	50129	40.941	34.563	4107400
AHGHFLFVVGEDDKNLNSK	Unmodified	2126.05	0.0545018	4162	sp|Q91X34|BAAT_MOUSE	yes	yes	0	0	1	71.047	71.061	2;3;4	1.86e-45	46604	149.52	141.05	65586000
AHGVVVEDITVEQAFR	Unmodified	1768.91	0.910798	4808	sp|Q9CYW4|HDHD3_MOUSE	yes	yes	0	0	0	91.975	91.975	3	1.01e-25	62121	132.31	123.51	0
AHLFDLNCK	Unmodified	1116.54	0.538614	3453	sp|Q8C9B9|DIDO1_MOUSE	yes	yes	0	0	0	35.235	34.68	2;3	0.025374	18140	36.557	15.857	58105000
AHLIVANGMTDK	Oxidation (M)	1284.65	0.649621	5457	sp|Q9JLJ4|ELOV2_MOUSE	yes	yes	0	1	0	26.908	26.919	2;3	0.0014525	12910	64.827	50.592	170880000
AHLIVANGMTDK	Unmodified	1268.65	0.654706	5457	sp|Q9JLJ4|ELOV2_MOUSE	yes	yes	0	0	0	44.999	44.849	2;3	1.97e-05	26382	118.87	94.634	721460000
AHLLADMAHISGLVAAK	Unmodified	1716.93	0.93451	4829	sp|Q9CZN7|GLYM_MOUSE	yes	yes	0	0	0	108.04	107.59	2;3;4	1.09e-12	53768	104.78	98.159	19851000
AHLVAVFNEYQR	Unmodified	1445.74	0.741547	1708	sp|P97384|ANX11_MOUSE	yes	yes	0	0	0	75.041	74.738	2;3	4.99e-10	48373	158.56	153.85	253560000
AHMDEDGYFWFLGR	Unmodified	1742.75	0.751126	3025	sp|Q8BGA8|ACSM5_MOUSE	yes	yes	0	0	0	131.75	131.81	2;3	2.81e-166	94797	254.18	245.84	807390000
AHMDEDGYFWFLGR	Oxidation (M)	1758.75	0.74604	3025	sp|Q8BGA8|ACSM5_MOUSE	yes	yes	0	1	0	127.62	127.66	2;3	3.54e-06	91488	87.216	86.392	144730000
AHMMNAIK	Unmodified	914.447	0.446628	5071	sp|Q9D903|EBP2_MOUSE	yes	yes	0	0	0	26.449	25.994	2	0.026882	11390	76.774	67.816	5626300
AHNAFDPSSVLLSR	Unmodified	1512.77	0.768491	2823	sp|Q7TMR0|PCP_MOUSE	yes	yes	0	0	0	91.105	91.105	2;3	5.56e-06	61248	73.415	69.619	44353000
AHNQDLGLAGSCLAR	Unmodified	1581.77	0.768173	791	sp|P08122|CO4A2_MOUSE	yes	yes	0	0	0	56.709	56.66	2;3	2.77e-24	34283	160.79	137.43	355930000
AHPLFTFLR	Unmodified	1100.61	0.613099	843	sp|P11352|GPX1_MOUSE	yes	yes	0	0	0	100.65	100.51	2;3	0.00231	69164	77.923	65.395	133560000
AHPNLPILIR	Unmodified	1142.69	0.692412	4590	sp|Q9CQ75|NDUA2_MOUSE	yes	yes	0	0	0	80.361	80.584	2;3	2.29e-05	53033	115.71	105.71	485820000
AHPVFYQGTYSQALNDAK	Unmodified	2008.96	0.96429	1921	sp|Q3TDN2|FAF2_MOUSE	yes	yes	0	0	0	76.465	75.963	3	0.00011113	49571	51.798	48.772	16166000
AHQLVMEGYK	Unmodified	1174.58	0.580479	1723	sp|P97470|PP4C_MOUSE	yes	yes	0	0	0	42.314	41.919	2	0.00058288	24236	100.88	93.229	5550900
AHSIQIMK	Oxidation (M)	942.496	0.495686	1537	sp|P62717|RL18A_MOUSE	yes	yes	0	1	0	21.02	21.02	2	0.016103	7212	71.501	50.876	4387000
AHSIQIMK	Unmodified	926.501	0.500772	1537	sp|P62717|RL18A_MOUSE	yes	yes	0	0	0	32.791	32.504	1;2	0.00098724	17473	119.21	83.773	680590000
AHSNHTDIISFR	Unmodified	1396.68	0.684761	2019	sp|Q3UEG6|AGT2_MOUSE	yes	yes	0	0	0	49.025	48.605	2;3;4	3.66e-08	26686	150.56	124.15	2309400000
AHSPILNTEGTVIGTVTSGCPSPSLK	Unmodified	2622.33	0.332316	3497	sp|Q8CFA2|GCST_MOUSE	yes	yes	0	0	0	98.928	98.879	3	2.43e-35	68649	92.499	87.828	14811000
AHSPVQSGLPGMQNLK	Acetyl (Protein N-term)	1704.86	0.861739	4421	sp|Q99KH8|STK24_MOUSE	yes	yes	1	0	0	84.892	85.193	2	0.00092744	55371	48.899	39.578	0
AHSSMVGVNLPQK	Oxidation (M)	1382.7	0.697634	805	sp|P09411|PGK1_MOUSE	yes	yes	0	1	0	35.707	35.458	2	0.00065452	19396	62.732	59.894	3565200
AHSSMVGVNLPQK	Unmodified	1366.7	0.702719	805	sp|P09411|PGK1_MOUSE	yes	yes	0	0	0	49.416	49.38	2;3	1.2e-29	29911	181.46	161.25	67269000
AHTDFFEAFK	Unmodified	1211.56	0.561123	1482	sp|P61202|CSN2_MOUSE	yes	yes	0	0	0	93.39	93.136	2;3	2.09e-05	63687	119.34	96.774	33610000
AHTDSLNTLVALHQLYQYTQK	Unmodified	2443.25	0.249573	285	sp|B2RXS4|PLXB2_MOUSE	yes	yes	0	0	0	114.03	113.87	3	1.24e-22	80786	95.988	93.884	7847700
AHTLILHPPSEK	Unmodified	1341.74	0.740485	5250	sp|Q9EPE9|AT131_MOUSE	yes	yes	0	0	0	41.408	41.013	2;3	3.35e-106	23550	233.32	219.21	131960000
AHTTLLGLANMETR	Unmodified	1526.79	0.787511	3774	sp|Q8R0G9|NU133_MOUSE	yes	yes	0	0	0	87.979	88.096	2;3	6.99e-18	58813	145.81	140.27	104230000
AHTTLLGLANMETR	Oxidation (M)	1542.78	0.782426	3774	sp|Q8R0G9|NU133_MOUSE	yes	yes	0	1	0	71.592	71.592	3	0.0037945	45519	56.29	47.88	0
AHVFECNLESSVESIISPK	Unmodified	2145.04	0.0412195	2392	sp|Q61550|RAD21_MOUSE	yes	yes	0	0	0	124.74	124.79	3	0.037351	89413	13.888	10.352	3191200
AHVFQIDPNTK	Unmodified	1268.65	0.651335	5852	sp|Q9Z2Y3|HOME1_MOUSE	yes	yes	0	0	0	51.592	51.592	3	0.042922	30403	24.599	19.619	4094200
AHVFQIDPSTK	Unmodified	1241.64	0.640436	5507	sp|Q9QWW1|HOME2_MOUSE	yes	yes	0	0	0	52.741	52.692	2	0.00082258	32217	90.697	74.078	13131000
AHVLAHSESINVIAQSLSTENIK	Unmodified	2460.3	0.297251	3212	sp|Q8BPM0|DAAM1_MOUSE	yes	yes	0	0	0	95.391	94.791	3	4.62e-06	45653	45.363	43.008	2405600
AHVYVEEVPWK	Unmodified	1355.69	0.687387	1031	sp|P25688|URIC_MOUSE	yes	yes	0	0	0	75.344	75.566	2;3	5.96e-05	48594	117.25	105.67	454150000
AHVYVEEVPWKR	Unmodified	1511.79	0.788498	1031	sp|P25688|URIC_MOUSE	yes	yes	0	0	1	62.6	62.401	3	3.36e-05	38738	108.35	97.995	53730000
AHYGGFTVQNEASK	Unmodified	1507.71	0.705556	3624	sp|Q8K0E8|FIBB_MOUSE	yes	yes	0	0	0	43.333	43.285	3	0.016985	25272	25.745	21.023	4310200
AHYHDNYGK	Acetyl (Protein N-term)	1145.49	0.489021	1031	sp|P25688|URIC_MOUSE	yes	yes	1	0	0	19.189	19.189	2	0.012578	5868	46.334	37.634	2132100
AIAALSFWQK	Unmodified	1133.62	0.62333	4400	sp|Q99JY4|TRABD_MOUSE	yes	yes	0	0	0	113.6	113.44	2	0.0023626	80396	88.495	65.854	10895000
AIADMLR	Unmodified	788.421	0.421459	1035	sp|P26039|TLN1_MOUSE	yes	yes	0	0	0	72.648	73	2	0.025636	47780	114.19	32.804	1910500000
AIAELGIYPAVDPLDSTSR	Unmodified	1987.03	0.0262213	1396	sp|P56480|ATPB_MOUSE	yes	yes	0	0	0	127.36	127.47	2;3	1.56e-58	84588	179.46	171.89	30155000000
AIAGTGANVIVTGGK	Unmodified	1327.75	0.745964	1209	sp|P42932|TCPQ_MOUSE	yes	yes	0	0	0	57.366	57.271	2	5.95e-06	35340	83.823	58.97	44970000
AIAHQLIK	Unmodified	892.549	0.549437	5211	sp|Q9DCN1|NUD12_MOUSE	yes	yes	0	0	0	30.922	30.505	2	0.00088154	15532	121.99	50.488	356510000
AIALLEQFASMTGIPEDIIPVAVEK	Oxidation (M)	2670.42	0.419006	4155	sp|Q91WU0|CES1F_MOUSE	yes	yes	0	1	0	152.43	152.48	3	2.09e-08	111512	50.158	48.978	10407000
AIALLEQFASMTGIPEDIIPVAVEK	Unmodified	2654.42	0.424091	4155	sp|Q91WU0|CES1F_MOUSE	yes	yes	0	0	0	158.53	158.57	3	4.07e-05	116544	31.75	30.909	3054900
AIANECQANFISIK	Unmodified	1577.79	0.787177	1794	sp|Q01853|TERA_MOUSE	yes	yes	0	0	0	82.759	83.06	2	0.00054178	53549	59.709	50.514	112770000
AIANVPPIQEK	Unmodified	1178.67	0.665923	1583	sp|P63154|CRNL1_MOUSE	yes	yes	0	0	0	54.587	54.738	2	0.025408	33477	52.247	35.035	6135600
AIAQSQSVQESMESLLQSIR	Unmodified	2204.11	0.110696	5538	sp|Q9QXZ0|MACF1_MOUSE	yes	yes	0	0	0	144.59	144.59	2;3	0.0001755	103571	38.377	33.99	5238000
AIAQSSVIFNPCLFGR	Unmodified	1778.91	0.913775	3934	sp|Q8VCC2|EST1_MOUSE	yes	yes	0	0	0	122.73	122.78	2	1.68e-38	87757	168.5	141.23	235660000
AIASATEGGSVPQIR	Unmodified	1455.77	0.768156	5778	sp|Q9Z0X1|AIFM1_MOUSE	yes	yes	0	0	0	58.762	58.15	1;2;3	6.83e-38	35715	176.25	129.37	10789000000
AIATLMSDEVFHDIAYK	Unmodified	1922.94	0.9448	618	sp|O88343|S4A4_MOUSE	yes	yes	0	0	0	121.85	121.88	2;3	1.71e-39	86830	169.92	132.75	62835000
AIATLMSDEVFHDIAYK	Oxidation (M)	1938.94	0.939715	618	sp|O88343|S4A4_MOUSE	yes	yes	0	1	0	99.662	99.407	3	0.00038195	68975	41.088	26.208	10710000
AIATPVQGVWDMR	Unmodified	1442.73	0.734019	3594	sp|Q8CJG0|AGO2_MOUSE	yes	yes	0	0	0	104.4	104.4	2	6.56e-11	72031	131.69	103.72	12685000
AIATQVGINK	Unmodified	1013.59	0.586944	2522	sp|Q64446|ATP7B_MOUSE	yes	yes	0	0	0	41.164	40.509	2	0.00032327	22340	109.66	74.219	88665000
AIAVLTSGGDAQGMNAAVR	Unmodified	1800.92	0.915231	1252	sp|P47857|PFKAM_MOUSE	yes	yes	0	0	0	78.963	78.311	2	0.0006354	31058	49.537	42.704	1662900
AIDAALAAR	Unmodified	870.492	0.492316	3553	sp|Q8CHT0|AL4A1_MOUSE	yes	yes	0	0	0	46.36	46.212	2	0.00021951	26320	117.89	52.638	226520000
AIDIYEQVGTSAMDSPLLK	Unmodified	2050.03	0.0292578	5096	sp|Q9DB05|SNAA_MOUSE	yes	yes	0	0	0	123.1	123.25	2;3	4.25e-23	87922	124.63	118.82	21222000
AIDLFTDAIK	Unmodified	1105.6	0.601926	4447	sp|Q99L47|F10A1_MOUSE	yes	yes	0	0	0	108.73	108.88	1;2	0.01455	76532	61.815	40.368	65015000
AIDLLYWR	Unmodified	1048.57	0.570566	3634	sp|Q8K0T0|RTN1_MOUSE	yes	yes	0	0	0	120.84	121.14	2	0.022201	85249	85.212	67.392	2612600
AIDLMNALMR	Unmodified	1146.59	0.588935	4141	sp|Q91WM1|STRBP_MOUSE	yes	yes	0	0	0	122.47	122.73	2	0.028445	86570	52.725	37.353	1811400
AIDMFNK	Oxidation (M)	853.4	0.400389	4844	sp|Q9CZW5|TOM70_MOUSE	yes	yes	0	1	0	35.224	34.669	2	0.012348	17969	97.473	45.174	140200000
AIDMFNK	Unmodified	837.405	0.405474	4844	sp|Q9CZW5|TOM70_MOUSE	yes	yes	0	0	0	62.823	62.168	2	0.022975	39159	110.61	81.274	771400000
AIDNAADLLIFGK	Unmodified	1359.74	0.739816	3500	sp|Q8CFD4|SNX8_MOUSE	yes	yes	0	0	0	126.37	126.62	2	0.00034781	88294	78.814	65.38	18760000
AIDSLSIEK	Unmodified	974.528	0.528426	4455	sp|Q99LB7|SARDH_MOUSE	yes	yes	0	0	0	60.467	60.484	1;2	0.021795	36884	166.52	72.207	38571000
AIDTIYQTTDFSGIR	Unmodified	1699.84	0.841715	472	sp|O35598|ADA10_MOUSE	yes	yes	0	0	0	100.28	100.53	2	0.00010234	70084	70.197	55.317	0
AIEALHGHELRPGR	Unmodified	1554.84	0.837907	3407	sp|Q8C2Q3|RBM14_MOUSE	yes	yes	0	0	1	34.056	33.606	2;3;4	9.74e-08	17595	102.87	101.25	124530000
AIEAVHNTAMR	Unmodified	1211.61	0.60809	5324	sp|Q9ESJ4|SPN90_MOUSE	yes	yes	0	0	0	27.55	27.255	2;3	0.00041443	13125	100.88	49.433	7889900
AIELFSVGQGPAK	Unmodified	1315.71	0.713601	586	sp|O70310|NMT1_MOUSE	yes	yes	0	0	0	95.748	95.621	2	2.64e-05	64758	107.09	93.279	17833000
AIELGYKPVK	Unmodified	1116.65	0.654296	2210	sp|Q5RKZ7|MOCS1_MOUSE	yes	yes	0	0	1	52.659	52.61	2;3	0.013354	32119	52.49	33.818	49631000
AIELIQAGGNK	Unmodified	1112.62	0.618973	5279	sp|Q9EQJ9|MAGI3_MOUSE	yes	yes	0	0	0	60.566	60.717	2	0.00081526	38313	90.827	47.057	32965000
AIELTLQSLGVSEELQNK	Unmodified	1971.05	0.0524361	2294	sp|Q60805|MERTK_MOUSE	yes	yes	0	0	0	121.75	121.8	2	0.00025737	87018	58.304	52.031	8349200
AIEMFHFR	Unmodified	1049.51	0.511671	4036	sp|Q8VHQ9|ACO11_MOUSE	yes	yes	0	0	0	87.728	87.68	2;3	0.01918	59373	89.142	81.912	4409700
AIEMPSHQTYGGSWK	Unmodified	1690.78	0.777341	5038	sp|Q9D8B1|AIG1_MOUSE	yes	yes	0	0	0	65.529	65.583	2	9.12e-18	41031	130.72	116.12	0
AIESQCYVIAAAQCGR	Unmodified	1795.83	0.834538	3988	sp|Q8VDK1|NIT1_MOUSE	yes	yes	0	0	0	74.954	75.316	2;3	1.89e-27	48692	151.56	146.26	274700000
AIEVLQSSGLPVDGFYTQEVR	Unmodified	2307.17	0.174676	4599	sp|Q9CQA9|NTPCR_MOUSE	yes	yes	0	0	0	121.27	121.57	2;3	7.54e-36	86117	130.05	126.18	26841000
AIFASGSPFDPVTLPDGR	Unmodified	1845.93	0.926113	772	sp|P06801|MAOX_MOUSE	yes	yes	0	0	0	120.19	120.45	2	3.6e-13	84600	89.468	84.71	21702000
AIFENTLSTYPK	Unmodified	1382.71	0.708182	2609	sp|Q6NS46|RRP5_MOUSE	yes	yes	0	0	0	86.615	86.164	2	0.00071025	36881	80.69	74.97	10936000
AIFGSQNEMVTR	Unmodified	1351.66	0.655435	3656	sp|Q8K1N1|PLPL8_MOUSE	yes	yes	0	0	0	71.097	70.968	2	2.54e-13	45660	166.14	155.95	133480000
AIFQAIAAK	Unmodified	931.549	0.549102	5196	sp|Q9DCD0|6PGD_MOUSE	yes	yes	0	0	0	73.177	73.429	2	0.012329	47812	82.426	42.158	14422000
AIFQQPPLGVR	Unmodified	1224.7	0.697892	4546	sp|Q99PU8|DHX30_MOUSE	yes	yes	0	0	0	84.945	85.296	2	0.016517	57626	53.597	50.356	14038000
AIFQTIQNR	Unmodified	1089.59	0.593092	5257	sp|Q9EPL8|IPO7_MOUSE	yes	yes	0	0	0	65.535	65.08	2	0.0011566	41053	110.22	85.342	31159000
AIFSHAAGDNSTLLSFK	Unmodified	1777.9	0.899899	3162	sp|Q8BKX1|BAIP2_MOUSE	yes	yes	0	0	0	96.346	96.352	2;3	2.4e-14	66063	118.5	110.75	26123000
AIFSTQR	Unmodified	821.44	0.439552	3932	sp|Q8VCB3|GYS2_MOUSE	yes	yes	0	0	0	42.972	42.572	2	0.011553	24115	124.37	54.941	101460000
AIGAVPLIQGEYMIPCEK	Oxidation (M)	2004.01	0.00601994	952	sp|P18242|CATD_MOUSE	yes	yes	0	1	0	107.34	107.26	2	7.19e-15	74481	96.096	92.224	81268000
AIGAVPLIQGEYMIPCEK	Unmodified	1988.01	0.0111053	952	sp|P18242|CATD_MOUSE	yes	yes	0	0	0	117.66	117.53	2	0.059019	82444	38.578	38.578	790720000
AIGFLSR	Unmodified	762.439	0.438824	4692	sp|Q9CR76|TM186_MOUSE	yes	yes	0	0	0	73.039	73.49	2	0.022393	48292	102.77	39.795	38820000
AIGFQSQLSEFQVSLHDLEK	Unmodified	2275.15	0.148462	3390	sp|Q8C163|EXOG_MOUSE	yes	yes	0	0	0	134.9	135.01	3	7.75e-05	97107	43.696	38.385	4034500
AIGFVVGQTDWEK	Unmodified	1448.73	0.72998	5614	sp|Q9R0I7|YLPM1_MOUSE	yes	yes	0	0	0	101.66	101.66	2	7.2e-05	69678	97.463	92.82	11442000
AIGGELASIK	Unmodified	957.549	0.549496	2426	sp|Q61830|MRC1_MOUSE	yes	yes	0	0	0	67.423	67.475	2	0.0036284	41552	81.017	40.665	298820000
AIGLAWR	Unmodified	785.455	0.454808	2523	sp|Q64455|PTPRJ_MOUSE	yes	yes	0	0	0	81.622	81.974	2	0.026395	54981	96.048	49.281	10162000
AIGLEDQIVSK	Unmodified	1171.64	0.644853	4144	sp|Q91WN4|KMO_MOUSE	yes	yes	0	0	0	71.444	71.444	2	0.0019067	45304	75.819	61.041	107230000
AIGLPEDLIQK	Unmodified	1195.68	0.681239	867	sp|P12710|FABPL_MOUSE	yes	yes	0	0	0	97.398	97.399	1;2	1.6e-06	66275	140.49	124.11	1483600000
AIGMADMTR	Unmodified	964.447	0.447022	4540	sp|Q99PI5|LPIN2_MOUSE;sp|Q91ZP3|LPIN1_MOUSE	yes	no	0	0	0	56.088	56.04	2	0.057403	34784	55.064	44.692	0
AIGMSLAK	Oxidation (M)	805.437	0.436775	5468	sp|Q9JLZ3|AUHM_MOUSE	yes	yes	0	1	0	28.218	27.92	2	0.012059	13636	84.743	45.951	26931000
AIGMSLAK	Unmodified	789.442	0.44186	5468	sp|Q9JLZ3|AUHM_MOUSE	yes	yes	0	0	0	52.351	52.157	2	0.016234	31698	91.853	53.047	377380000
AIGPHDVLATLLNNLK	Unmodified	1687.96	0.962105	4526	sp|Q99NB9|SF3B1_MOUSE	yes	yes	0	0	0	146.93	146.78	2;3	8.8e-17	84020	127.36	119.23	5239600
AIGQTELNASNPEEVLQLAAQR	Unmodified	2351.21	0.208102	2911	sp|Q80V86|INT8_MOUSE	yes	yes	0	0	0	117.67	117.61	2;3	8.73e-15	83577	77.959	74.721	51283000
AIGTAYAVLSNPEK	Unmodified	1432.76	0.756194	5557	sp|Q9QYI4|DJB12_MOUSE	yes	yes	0	0	0	78.366	78.721	2	4.17e-08	51379	113.25	104.43	307780000
AIGTLIVTK	Unmodified	914.58	0.580068	5451	sp|Q9JLF6|TGM1_MOUSE	yes	yes	0	0	0	66.948	66.593	2	0.0032045	42155	99.815	48.469	113020000
AIGVCPQHNVQFDALTVK	Unmodified	1996.02	0.0200305	3729	sp|Q8K441|ABCA6_MOUSE	yes	yes	0	0	0	84.556	84.607	2;3	1.37e-57	55729	179.14	173.02	379220000
AIGVTFPQDK	Unmodified	1074.57	0.57096	5119	sp|Q9DBB8|DHDH_MOUSE	yes	yes	0	0	0	68.41	68.662	2	0.0036451	44037	80.916	48.166	52742000
AIGWGNK	Unmodified	744.392	0.391873	624	sp|O88441|MTX2_MOUSE	yes	yes	0	0	0	44.066	43.984	2	0.055269	25674	84.064	84.064	659870000
AIHEVFEVGVTSHR	Unmodified	1579.81	0.81069	4412	sp|Q99K70|RRAGC_MOUSE	yes	yes	0	0	0	58.975	58.751	2;3	1.21e-05	36835	91.812	69.757	42707000
AIHLPEQLK	Unmodified	1047.61	0.60768	2089	sp|Q3URQ0|TEX10_MOUSE	yes	yes	0	0	0	60.7	60.605	3	0.021888	38103	38.276	21.18	2854600
AIHNICSVCR	Unmodified	1228.58	0.580496	2637	sp|Q6P2B1|TNPO3_MOUSE	yes	yes	0	0	0	30.358	29.963	3	0.011018	15282	54.066	42.473	0
AIHYLHYIER	Unmodified	1313.69	0.688055	4517	sp|Q99N87|RT05_MOUSE	yes	yes	0	0	0	59.384	58.528	2;3	0.00080978	36212	96.665	59.109	19999000
AIIAVLSTEEQSAGLQQPSGIGQR	Unmodified	2452.29	0.292166	278	sp|B2RR83|YTDC2_MOUSE	yes	yes	0	0	0	106.31	106.21	3	4.99e-19	73605	77.959	75.535	5577700
AIIFCETK	Unmodified	980.5	0.500103	4499	sp|Q99MJ9|DDX50_MOUSE	yes	yes	0	0	0	63.427	63.28	2	0.028996	39295	72.038	44.784	8502700
AIIFFDPDAK	Unmodified	1135.59	0.591361	1290	sp|P49698|HNF4A_MOUSE	yes	yes	0	0	0	109.89	110.04	2	0.049432	77530	46.352	22.263	72630000
AIIHVSDIQELYVR	Unmodified	1654.9	0.904256	5545	sp|Q9QY81|PO210_MOUSE	yes	yes	0	0	0	100.4	100.2	2;3	1.45e-19	67675	154.1	142.73	62094000
AIIIFVPVPQLK	Unmodified	1336.85	0.848244	1507	sp|P62082|RS7_MOUSE	yes	yes	0	0	0	136.04	136.1	2	0.0013167	97539	71.524	71.524	49906000
AIILNTPHNPLGK	Unmodified	1386.8	0.798334	2785	sp|Q71RI9|KAT3_MOUSE	yes	yes	0	0	0	72.845	73.097	2;3	0.00077507	47546	52.576	48.06	18536000
AIITALGVDR	Unmodified	1027.6	0.602594	305	sp|E9PVA8|GCN1_MOUSE	yes	yes	0	0	0	80.509	80.479	2	0.00036207	52273	107.45	56.109	26182000
AIITICR	Unmodified	845.479	0.479308	4517	sp|Q99N87|RT05_MOUSE	yes	yes	0	0	0	60.519	60.272	2	0.059521	36939	81.381	38.907	16044000
AIIYQYIEEIYHR	Unmodified	1709.88	0.877707	1354	sp|P53798|FDFT_MOUSE	yes	yes	0	0	0	127.25	127.5	2;3	0.00040586	90303	74.987	66.19	9857900
AILAELTGR	Unmodified	942.55	0.549831	1144	sp|P35486|ODPA_MOUSE	yes	yes	0	0	0	87.023	87.309	2	0.00134	57806	136.21	72.998	2488200000
AILAFLQK	Unmodified	902.559	0.558939	3984	sp|Q8VDG7|PAFA2_MOUSE	yes	yes	0	0	0	104.92	104.82	2	0.0068642	72032	102.71	53.355	48839000
AILDALGLR	Unmodified	940.571	0.570566	5806	sp|Q9Z1R4|CF047_MOUSE	yes	yes	0	0	0	111.14	111.14	2	0.019417	77525	67.897	13.74	4362900
AILDDLLK	Unmodified	899.533	0.532783	1192	sp|P41216|ACSL1_MOUSE	yes	yes	0	0	0	111.81	111.74	1;2	0.0041832	77828	152.47	37.012	12686000000
AILDHQQFDYIIR	Unmodified	1630.85	0.846741	308	sp|E9PXF8|MTMRD_MOUSE	yes	yes	0	0	0	97.43	97.331	2;3	1.26e-05	66459	96.059	89.078	5275200
AILDQLLGEQK	Unmodified	1226.69	0.687052	4535	sp|Q99P81|ABCG3_MOUSE	yes	yes	0	0	0	112.19	112.34	2	0.030159	79399	47.062	31.918	9209700
AILEMEQFIR	Unmodified	1248.65	0.653644	4998	sp|Q9D720|NSE1_MOUSE	yes	yes	0	0	0	115.73	115.93	2	0.0010909	81592	94.692	76.068	6672300
AILESGSSNAPWAVK	Unmodified	1528.79	0.788557	1813	sp|Q03311|CHLE_MOUSE	yes	yes	0	0	0	87.204	86.954	2	1.61e-07	37682	102.5	94.973	425030000
AILEVLQTQGA	Unmodified	1141.63	0.634288	3919	sp|Q8VC30|TKFC_MOUSE	yes	yes	0	0	0	108.71	108.66	2	1.22e-05	75456	138.25	120.19	295250000
AILIFNNHGK	Unmodified	1125.63	0.629478	5216	sp|Q9DCR2|AP3S1_MOUSE	yes	yes	0	0	0	64.368	64.269	2;3	0.014575	40302	50.473	33.821	0
AILITGCDSGFGFSLAK	Unmodified	1755.89	0.886557	2954	sp|Q80XN0|BDH_MOUSE	yes	yes	0	0	0	122.74	123	2	0.0011588	86598	50.178	49.547	24056000
AILMAFR	Unmodified	820.463	0.46293	3258	sp|Q8BU03|PWP2_MOUSE	yes	yes	0	0	0	91.575	90.975	2	0.060127	42520	74.717	39.612	7943000
AILNGIDSINK	Unmodified	1156.65	0.645187	4722	sp|Q9CW03|SMC3_MOUSE	yes	yes	0	0	0	77.13	77.532	2	0.039182	49159	44.847	7.339	23738000
AILNPLCQVDYR	Unmodified	1460.74	0.744584	4974	sp|Q9D662|SC23B_MOUSE	yes	yes	0	0	0	99.951	99.697	2	0.00071663	69065	80.318	67.523	17107000
AILNYIASK	Unmodified	991.57	0.570232	1097	sp|P30115|GSTA3_MOUSE	yes	yes	0	0	0	78.764	78.814	1;2	0.017004	51330	77.662	36.214	177470000
AILPCQDTPSVK	Unmodified	1327.68	0.680587	1020	sp|P24527|LKHA4_MOUSE	yes	yes	0	0	0	60.689	60.289	2	0.0011923	36169	72.29	58.481	9898300
AILPFDLQIIDEK	Unmodified	1513.84	0.839196	4066	sp|Q91VA0|ACSM1_MOUSE	yes	yes	0	0	0	139.96	139.94	2;3	2.12e-07	98920	120.87	120.87	3474700000
AILQQLGLNSTCDDSILVK	Unmodified	2087.09	0.093255	944	sp|P17710|HXK1_MOUSE	yes	yes	0	0	0	119.13	119.38	2	1.94e-16	83834	102.89	96.232	8260800
AILTDQPMVCTPR	Unmodified	1500.74	0.742869	3943	sp|Q8VCH7|RDH10_MOUSE	yes	yes	0	0	0	75.275	75.677	2	0.00032176	47711	80.96	69.855	70140000
AILTFALDSAEQK	Unmodified	1405.75	0.745295	4699	sp|Q9CRA8|EXOS5_MOUSE	yes	yes	0	0	0	108.58	108.58	2	0.0001958	75270	90.861	75.761	16026000
AILTPNHVEFSR	Unmodified	1382.73	0.730648	4815	sp|Q9CZ42|NNRD_MOUSE	yes	yes	0	0	0	65.352	65.405	2	0.00019206	40803	99.5	94.885	21243000
AILTQWDR	Unmodified	1001.53	0.529429	1299	sp|P50285|FMO1_MOUSE	yes	yes	0	0	0	77.58	77.757	1;2	0.0055183	50941	145.16	100.81	3568900000
AILVVFANK	Unmodified	973.596	0.596052	1484	sp|P61211|ARL1_MOUSE	yes	yes	0	0	0	94.536	93.936	2	0.056681	44943	48.794	21.54	21249000
AILYPHEEPSWSLAK	Unmodified	1739.89	0.888271	4328	sp|Q923J1|TRPM7_MOUSE	yes	yes	0	0	0	88.398	88.65	3	0.00060094	60401	44.925	36.584	6890700
AIMAQLPQEQK	Oxidation (M)	1271.65	0.654372	1040	sp|P26231|CTNA1_MOUSE	yes	yes	0	1	0	45.948	45.498	2	6.43e-07	25248	151.22	123.04	75391000
AIMAQLPQEQK	Unmodified	1255.66	0.659457	1040	sp|P26231|CTNA1_MOUSE	yes	yes	0	0	0	59.84	59.524	2	4.08e-06	36429	125.3	117.93	527110000
AIMLLEGQK	Oxidation (M)	1017.55	0.552867	2196	sp|Q5M8N4|D39U1_MOUSE	yes	yes	0	1	0	63.468	63.369	2	0.001583	39478	141.93	86.4	79989000
AIMLLEGQK	Unmodified	1001.56	0.557952	2196	sp|Q5M8N4|D39U1_MOUSE	yes	yes	0	0	0	76.381	76.683	2	0.00021951	49738	117.89	82.445	57037000
AIMNLDVEQYR	Unmodified	1350.66	0.660186	2536	sp|Q64521|GPDM_MOUSE	yes	yes	0	0	0	92.539	92.79	2	0.0051956	63952	67.08	50.702	4463300
AINLLPANTQINDIR	Unmodified	1664.92	0.920968	3901	sp|Q8R5L3|VPS39_MOUSE	yes	yes	0	0	0	101.79	101.79	2	0.0015961	69802	53.3	44.503	11672000
AINPENGFFGVAPGTSVK	Unmodified	1803.92	0.915549	5848	sp|Q9Z2V4|PCKGC_MOUSE	yes	yes	0	0	0	102.84	102.84	2	6.21e-13	70600	81.51	76.984	26422000
AINQGGLTSVAVR	Unmodified	1284.71	0.714998	5499	sp|Q9QUM9|PSA6_MOUSE	yes	yes	0	0	0	60.89	60.795	2	0.0019849	38089	58.595	45.16	106010000
AINQIAAALFTIHK	Unmodified	1509.87	0.866748	1079	sp|P28660|NCKP1_MOUSE	yes	yes	0	0	0	121.2	121.46	3	0.01513	85596	26.771	25.521	2441700
AINQQTGAFVEISR	Unmodified	1532.79	0.794705	1981	sp|Q3U0V1|FUBP2_MOUSE	yes	yes	0	0	0	74.334	74.588	2	3.99e-08	48379	113.53	102.27	41482000
AINSALAQR	Unmodified	942.525	0.524678	2982	sp|Q80ZM7|T2AG_MOUSE	yes	yes	0	0	0	35.286	34.944	2	0.0076302	18157	88.819	51.27	59263000
AINSLGIHVLDSSR	Unmodified	1480.8	0.799791	4194	sp|Q91XU0|WRIP1_MOUSE	yes	yes	0	0	0	82.91	82.91	3	3.38e-06	54638	85.909	74.963	13042000
AINTFFAK	Unmodified	910.491	0.491253	3309	sp|Q8BWW4|LARP4_MOUSE	yes	yes	0	0	0	77.329	77.556	2	0.02844	51444	73.248	46.128	29134000
AINYLISGYQR	Unmodified	1296.68	0.682636	2427	sp|Q61838|PZP_MOUSE	yes	yes	0	0	0	84.93	85.232	2	0.0019067	56669	75.819	62.01	11478000
AIPESSSTLVPR	Unmodified	1255.68	0.677216	2148	sp|Q501J2|F173A_MOUSE	yes	yes	0	0	0	61.227	61.227	2	0.00088583	37377	72.29	56.701	14810000
AIPIVGQVLER	Unmodified	1193.71	0.713207	371	sp|O08601|MTP_MOUSE	yes	yes	0	0	0	108.46	108.37	2	1.76e-18	76092	182.28	168.05	1510600000
AIPLALEGK	Unmodified	910.549	0.548768	4880	sp|Q9D0R4|DDX56_MOUSE	yes	yes	0	0	0	70.269	70.476	2	0.02329	45288	63.216	29.82	15190000
AIPNNQVLGK	Unmodified	1052.6	0.597843	5487	sp|Q9JMG1|EDF1_MOUSE	yes	yes	0	0	0	43.073	42.417	2	0.0058245	24011	73.233	44.315	24259000
AIPNPGPFANER	Unmodified	1281.65	0.646584	605	sp|O70570|PIGR_MOUSE	yes	yes	0	0	0	65.134	65.486	2	0.00079843	42062	88.803	79.695	406910000
AIPNQGEILVIR	Unmodified	1321.77	0.771785	1176	sp|P39054|DYN2_MOUSE	yes	yes	0	0	0	90.623	90.171	2	0.00035312	40304	93.345	87.069	7351200
AIQAELLK	Unmodified	884.533	0.533118	4670	sp|Q9CR16|PPID_MOUSE	yes	yes	0	0	0	62.757	62.61	2	0.029666	38880	71.692	19.905	12533000
AIQALNGR	Unmodified	841.477	0.477	2018	sp|Q3UEB3|PUF60_MOUSE	yes	yes	0	0	0	31.525	31.525	2	0.0044301	15262	107.32	50.807	4139100
AIQASLAK	Unmodified	800.476	0.475603	5177	sp|Q9DC29|ABCB6_MOUSE	yes	yes	0	0	0	30.549	30.502	2	0.0094831	14826	99.139	9.4406	69791000
AIQDMFPNMDR	Oxidation (M)	1352.59	0.585306	5567	sp|Q9QZ06|TOLIP_MOUSE	yes	yes	0	1	0	75.492	75.893	2	0.00020308	48007	102.4	96.898	7244700
AIQEFQTLFVDSK	Unmodified	1524.78	0.782409	2097	sp|Q3UUI3|THEM4_MOUSE	yes	yes	0	0	0	112.68	112.66	2	1.59e-05	78476	113.76	101.84	598320000
AIQEVFAR	Unmodified	932.508	0.507966	1271	sp|P48725|PCNT_MOUSE	yes	yes	0	0	0	60.564	60.616	2	0.054912	38288	84.916	58.744	0
AIQGATSHHLGQNFSK	Unmodified	1694.85	0.848866	3525	sp|Q8CGC7|SYEP_MOUSE	yes	yes	0	0	0	31.347	31.398	2;3	1.13e-05	16238	68.481	62.766	17927000
AIQGWLK	Unmodified	814.47	0.470124	3919	sp|Q8VC30|TKFC_MOUSE	yes	yes	0	0	0	74.305	74.151	1	0.049265	48092	118.01	46.944	22505000
AIQIMYQNLQQDGLENVHLEQVR	Unmodified	2738.38	0.380998	5737	sp|Q9WVJ3|CBPQ_MOUSE	yes	yes	0	0	0	111.4	111.55	3	6.96e-59	78867	146.6	140.64	21976000
AIQLSGTEQLEALK	Unmodified	1499.82	0.819523	636	sp|O88544|CSN4_MOUSE	yes	yes	0	0	0	91.064	91.166	2	2.73e-10	61248	119.87	95.014	17645000
AIQQMLFQNQEFSWLR	Oxidation (M)	2054	0.00438046	5213	sp|Q9DCP2|S38A3_MOUSE	yes	yes	0	1	0	132.17	132.31	2	3.65e-24	95605	139.58	129.97	14822000
AIQSSTSIR	Unmodified	961.519	0.519259	1914	sp|Q3TCH7|CUL4A_MOUSE	yes	yes	0	0	0	24.75	24.801	2	2.85e-05	11281	119.86	100.76	22739000
AIQVYYNPDQPPK	Unmodified	1531.77	0.767094	3950	sp|Q8VCM7|FIBG_MOUSE	yes	yes	0	0	0	43.14	43.141	2;3	2.12e-07	43629	120.87	114.97	120070000
AIQVYYNPDQPPKPGMIDSATQK	Unmodified	2560.26	0.263174	3950	sp|Q8VCM7|FIBG_MOUSE	yes	yes	0	0	1	79.728	79.152	2;3	7.53e-36	31550	114.76	113.06	291420000
AIQYGASAHDWMFR	Unmodified	1651.76	0.756546	499	sp|O35855|BCAT2_MOUSE	yes	yes	0	0	0	91.113	90.963	3	0.0048405	62222	32.702	25.809	5132000
AISAANLHLR	Unmodified	1064.61	0.609077	4547	sp|Q99PV0|PRP8_MOUSE	yes	yes	0	0	0	56.335	55.988	2;3	2.39e-16	33809	177.78	145.46	159080000
AISAPTSPTR	Unmodified	999.535	0.534909	3055	sp|Q8BGV8|MID51_MOUSE	yes	yes	0	0	0	29.858	29.508	2	0.038623	13505	48.284	36.048	11899000
AISAQQVFR	Unmodified	1018.56	0.555979	3375	sp|Q8C0I4|EPC2_MOUSE	yes	yes	0	0	0	64.12	64.021	2	0.03931	40110	61.679	36.542	0
AISESGVAFIPGMFTK	Oxidation (M)	1669.84	0.838544	4155	sp|Q91WU0|CES1F_MOUSE	yes	yes	0	1	0	103.8	103.77	2	2.13e-09	70683	94.569	89.196	130170000
AISESGVAFIPGMFTK	Unmodified	1653.84	0.843629	4155	sp|Q91WU0|CES1F_MOUSE	yes	yes	0	0	0	123.47	123.69	2;3	1.24e-05	86255	70.117	70.117	389150000
AISESGVALTAGLVK	Unmodified	1414.8	0.803145	2502	sp|Q64176|EST1E_MOUSE	yes	yes	0	0	0	92.491	92.127	2;3	2.05e-11	43437	125.36	93.681	661440000
AISESGVSLTAALITTDVK	Unmodified	1875.02	0.0200733	3959	sp|Q8VCT4|CES1D_MOUSE	yes	yes	0	0	0	119.76	119.84	2;3	6.43e-20	82967	114.55	96.984	151520000
AISESGVVINTNVGK	Unmodified	1486.8	0.799122	1014	sp|P23953|EST1C_MOUSE	yes	yes	0	0	0	66.198	65.999	2	5.89e-11	42403	121.18	67.177	713930000
AISFVGSNQAGEYIFER	Unmodified	1886.92	0.916277	5268	sp|Q9EQ20|MMSA_MOUSE	yes	yes	0	0	0	113.42	113.43	2;3	9.27e-80	77280	205.68	182.32	7086500000
AISGLEGPLTK	Unmodified	1084.61	0.612825	2212	sp|Q5SFM8|RBM27_MOUSE	yes	yes	0	0	0	71.957	72.163	2	0.021844	46624	50.354	26.265	3214800
AISHEHSPSDLEAHFVPLVK	Unmodified	2212.13	0.127667	2792	sp|Q76MZ3|2AAA_MOUSE	yes	yes	0	0	0	80.244	80.09	2;4;5	6.05e-94	53006	194.19	183.63	145810000
AISPQYQPVVMLEK	Unmodified	1601.85	0.848715	2185	sp|Q5FWI3|CEIP2_MOUSE	yes	yes	0	0	0	93.825	93.727	2	2.13e-05	42864	86.944	72.153	14153000
AISQAVDQALR	Unmodified	1170.64	0.635685	4264	sp|Q920R0|ALS2_MOUSE	yes	yes	0	0	0	68.325	68.476	2	0.0013797	42764	162.26	129.85	36565000
AISQGVESVK	Unmodified	1016.55	0.550224	500	sp|O35857|TIM44_MOUSE	yes	yes	0	0	0	30.794	30.794	2	0.036987	14665	48.998	30.773	8093800
AISQGVESVKK	Unmodified	1144.65	0.645187	500	sp|O35857|TIM44_MOUSE	yes	yes	0	0	1	21.501	21.146	2;3	0.0022137	7817	111.52	84.636	29019000
AISQSGIVTTIMMEDMK	Oxidation (M)	1869.89	0.888607	3960	sp|Q8VCU1|EST3B_MOUSE	yes	yes	0	1	0	108.43	108.58	2	8.89e-09	70721	75.548	69.112	38829000
AISQSGIVTTIMMEDMK	Unmodified	1853.89	0.893692	3960	sp|Q8VCU1|EST3B_MOUSE	yes	yes	0	0	0	125.94	126.17	2;3	1.11e-13	89861	114.28	107.87	136580000
AISQSGVVISK	Unmodified	1087.62	0.623724	2489	sp|Q63880|EST3A_MOUSE	yes	yes	0	0	0	45.251	44.561	2	6.35e-07	13232	128.08	88.459	23311000000
AISQTPGCVLLDVDAGPSTNR	Unmodified	2170.07	0.0688312	4182	sp|Q91XD4|FTCD_MOUSE	yes	yes	0	0	0	97.849	97.249	2;3	6.78e-13	47578	73.948	68.42	40533000
AISSDMFFGR	Unmodified	1129.52	0.522629	4405	sp|Q99K28|ARFG2_MOUSE	yes	yes	0	0	0	98.822	98.567	2	0.0023626	68159	88.495	83.8	21514000
AISSQHLTLR	Unmodified	1124.63	0.630206	1281	sp|P49222|EPB42_MOUSE	yes	yes	0	0	0	41.72	41.42	3	0.0090667	23283	57.174	46.887	0
AISSTEAVLNNR	Unmodified	1273.66	0.662628	2212;2630	sp|Q6NZN0|RBM26_MOUSE;sp|Q5SFM8|RBM27_MOUSE	no	no	0	0	0	51.467	51.467	2	0.00010071	30207	114.86	101.46	45220000
AISTLNGLR	Unmodified	943.545	0.54508	1642	sp|P70372|ELAV1_MOUSE	yes	yes	0	0	0	59.1	58.599	2	0.044734	34914	52.867	14.061	30192000
AISYHLVQK	Unmodified	1057.59	0.59203	4214	sp|Q91YM4|FAKD4_MOUSE	yes	yes	0	0	0	43.28	42.885	2;3	9.06e-05	24859	119.07	72.939	15317000
AITAATLQFAEGK	Unmodified	1319.71	0.708516	908	sp|P15508|SPTB1_MOUSE	yes	yes	0	0	0	85.392	85.847	2	0.00028966	56765	84.734	62.048	16713000
AITAMGFK	Unmodified	837.442	0.44186	4284	sp|Q921N6|DDX27_MOUSE	yes	yes	0	0	0	65.351	65.429	1	0.0096875	41063	134.06	71.718	20852000
AITEIYLTR	Unmodified	1078.6	0.60226	285	sp|B2RXS4|PLXB2_MOUSE	yes	yes	0	0	0	78.235	78.637	2	0.011531	50015	83.456	53.267	148500000
AITEVTTELQQSLTR	Unmodified	1688.89	0.894479	4092	sp|Q91VS8|FARP2_MOUSE	yes	yes	0	0	0	104.6	104.75	3	7.03e-07	73557	89.471	84.001	11199000
AITGASLADIMAK	Oxidation (M)	1276.67	0.669688	3209	sp|Q8BP67|RL24_MOUSE	yes	yes	0	1	0	75.046	75.096	2	0.00016684	48163	82.202	75.155	90713000
AITGASLADIMAK	Unmodified	1260.67	0.674773	3209	sp|Q8BP67|RL24_MOUSE	yes	yes	0	0	0	101.2	101.08	2	2.39e-17	70289	162.22	140.11	1370900000
AITGIQAFTVGK	Unmodified	1204.68	0.681573	2286	sp|Q60759|GCDH_MOUSE	yes	yes	0	0	0	90.776	90.627	2	0.0001375	61800	105.65	82.531	31236000
AITGTVLTR	Unmodified	930.55	0.549831	3593	sp|Q8CJF7|ELYS_MOUSE	yes	yes	0	0	0	50.389	50.092	2	0.018553	29644	69.275	37.854	53892000
AITHLNNNFMFGQK	Unmodified	1633.8	0.803496	3763	sp|Q8R081|HNRPL_MOUSE	yes	yes	0	0	0	81.821	81.927	2;3	1.02e-16	54407	142.12	120.2	12704000
AITIAGVPQSVTECVK	Unmodified	1671.89	0.886557	1462	sp|P60335|PCBP1_MOUSE	yes	yes	0	0	0	92.224	91.623	2	4.43e-12	43029	108.63	96.142	89886000
AITLAIGDGANDVNMIK	Oxidation (M)	1730.89	0.887285	1873	sp|Q148W0|AT8B1_MOUSE	yes	yes	0	1	0	91.931	92.01	2	2.59e-09	63639	79.317	73.944	12216000
AITLAIGDGANDVNMIK	Unmodified	1714.89	0.89237	1873	sp|Q148W0|AT8B1_MOUSE	yes	yes	0	0	0	104.44	104.59	2	1.28e-13	73390	113.47	104.91	20420000
AITSAYYR	Unmodified	943.476	0.476331	1231	sp|P46638|RB11B_MOUSE;sp|P62492|RB11A_MOUSE;sp|Q9WTL2|RAB25_MOUSE	yes	no	0	0	0	45.157	43.927	2	0.0020617	24959	113.41	87.143	12941000
AITTLPR	Unmodified	770.465	0.465038	1583	sp|P63154|CRNL1_MOUSE	yes	yes	0	0	0	43.098	43.074	2	0.023602	23908	100.74	49.17	24181000
AITTSLTTK	Unmodified	934.534	0.533512	2652	sp|Q6P5E4|UGGG1_MOUSE	yes	yes	0	0	0	40.107	39.552	2	0.034629	21714	56.404	56.404	729050000
AITVDPIR	Unmodified	883.513	0.512717	616	sp|O88322|NID2_MOUSE	yes	yes	0	0	0	58.871	58.871	2	0.055799	35907	84.498	55.122	0
AITVFSPDGHLFQVEYAQEAVK	Unmodified	2448.23	0.232526	4729	sp|Q9Z2U0|PSA7_MOUSE;sp|Q9CWH6|PSMA8_MOUSE	yes	no	0	0	0	117.21	117.41	3	8.25e-06	82873	46.569	41.569	3940500
AITWEQGLYILDLEHGLK	Unmodified	2098.11	0.109891	339	sp|E9QAM5|HELZ2_MOUSE	yes	yes	0	0	0	139.08	139.13	3	0.0038689	99894	26.837	25.219	4910600
AIVAIENPADVSVISSR	Unmodified	1739.94	0.941763	886	sp|P14206|RSSA_MOUSE	yes	yes	0	0	0	98.625	98.612	2;3	1.34e-33	68458	165.45	148.92	3598500000
AIVDSGTTLLR	Unmodified	1144.65	0.645187	5441	sp|Q9JL18|BACE2_MOUSE	yes	yes	0	0	0	75.554	75.856	2	0.047237	49131	44.847	29.587	0
AIVDTVDNLLR	Unmodified	1227.68	0.682301	3614	sp|Q8JZZ7|AGRL2_MOUSE	yes	yes	0	0	0	116.03	116.1	2	3.04e-07	81223	156.48	84.28	82272000
AIVICGANDNFCAGADIHGFK	Unmodified	2249.04	0.0357569	5147	sp|Q9DBM2|ECHP_MOUSE	yes	yes	0	0	0	93.094	93.076	2;3	9e-46	62960	147.06	143.92	88328000
AIVLFNPDSK	Unmodified	1102.6	0.60226	1082	sp|P28700|RXRA_MOUSE	yes	yes	0	0	0	87.548	87.096	2	0.036987	37577	48.998	35.189	2765100
AIVNVIGMHK	Unmodified	1080.61	0.611385	4526	sp|Q99NB9|SF3B1_MOUSE	yes	yes	0	0	0	63.315	63.367	2;3	0.010331	40117	43.308	28.164	160850000
AIVPILLDANVSTYDK	Unmodified	1730.95	0.945452	369	sp|O08599|STXB1_MOUSE	yes	yes	0	0	0	123.45	123.65	2	0.00075399	85922	58.246	52.873	6734600
AIVSMGDTLAGK	Unmodified	1161.61	0.606359	4193	sp|Q91XT4|SC16B_MOUSE	yes	yes	0	0	0	73.166	73.373	2	3.25e-06	47515	121.02	105.39	48862000
AIVSMGDTLAGK	Oxidation (M)	1177.6	0.601274	4193	sp|Q91XT4|SC16B_MOUSE	yes	yes	0	1	0	44.907	44.512	2	0.0062083	26156	56.205	50.506	0
AIVTTASLVPEVESVASECPDLK	Unmodified	2414.23	0.225057	4066	sp|Q91VA0|ACSM1_MOUSE	yes	yes	0	0	0	126.06	126.06	3	2.86e-05	88816	35.698	34.29	5333100
AIWAALQTQASSSAK	Unmodified	1531.8	0.799456	2652	sp|Q6P5E4|UGGG1_MOUSE	yes	yes	0	0	0	90.013	89.987	2	2.47e-30	60283	169.04	153.1	19856000
AIWDLLQQQK	Unmodified	1241.68	0.676822	3876	sp|Q8R420|ABCA3_MOUSE	no	no	0	0	0	118.43	118.53	2	0.00028912	82002	111.61	86.133	5418400
AIWNVINWENVTER	Unmodified	1742.87	0.874018	809	sp|P09671|SODM_MOUSE	yes	yes	0	0	0	136.08	136.08	2;3	2.11e-19	98336	151.74	138.32	1945400000
AIYELAISQPR	Unmodified	1259.69	0.687387	1583	sp|P63154|CRNL1_MOUSE	yes	yes	0	0	0	86.185	85.734	2	0.024027	36559	49.025	43.024	33755000
AIYFDGDFGQIVR	Unmodified	1499.74	0.740879	3623	sp|Q8K0D5|EFGM_MOUSE	yes	yes	0	0	0	116.23	116.37	2	1.78e-36	81666	184.03	169.13	326120000
AIYNNMK	Unmodified	852.416	0.416374	563;3877;2534	sp|O55143|AT2A2_MOUSE;sp|Q8R429|AT2A1_MOUSE;sp|Q64518|AT2A3_MOUSE	no	no	0	0	0	34.269	33.819	2	0.02227	17871	102.98	61.478	420180000
AIYQVYNALQEK	Unmodified	1438.75	0.74563	1915	sp|Q3TCJ1|ABRX2_MOUSE	yes	yes	0	0	0	88.97	88.369	2	0.00067313	40540	82.85	71.904	2811700
AKDDAFAMQDVPLSSVVR	Oxidation (M)	1963.97	0.967326	4611	sp|Q9CQF0|RM11_MOUSE	yes	yes	0	1	1	84.67	84.721	2;3	7.64e-21	56901	120.11	115.44	45961000
AKDDAFAMQDVPLSSVVR	Unmodified	1947.97	0.972412	4611	sp|Q9CQF0|RM11_MOUSE	yes	yes	0	0	1	101.38	101.34	2;3	1.28e-56	70388	178.72	176.33	367610000
AKDIVPGDIVEIAVGDKVPADIR	Unmodified	2389.32	0.321675	563	sp|O55143|AT2A2_MOUSE	yes	yes	0	0	2	115.12	115.27	3;4	4.04e-06	81792	52.465	50.305	20097000
AKFEELNMDLFR	Oxidation (M)	1527.74	0.739164	971	sp|P20029|BIP_MOUSE	yes	yes	0	1	1	91.381	91.271	2;3	2.56e-06	61238	138.02	129.13	902350000
AKFEELNMDLFR	Unmodified	1511.74	0.74425	971	sp|P20029|BIP_MOUSE	yes	yes	0	0	1	109.7	109.59	2;3	7.9e-77	76408	222.73	215.44	5190300000
AKGEIPEVAFMK	Unmodified	1318.7	0.695508	4397	sp|Q99JX7|NXF1_MOUSE	yes	yes	0	0	1	79.515	79.621	2;3	0.0034232	52513	63.091	45.618	7173400
AKNEILDEVISLSQVTPK	Unmodified	1983.09	0.0888216	1429	sp|P58281|OPA1_MOUSE	yes	yes	0	0	1	131.24	131.29	3	4.83e-06	93149	64.331	60.079	130840000
AKPLILQLPIGEAR	Unmodified	1517.93	0.929348	3829	sp|Q8R2Q4|RRF2M_MOUSE	yes	yes	0	0	1	103.89	103.79	3	1.16e-05	71636	79.639	76.979	6979300
AKPNEVVFLDDFGSNLK	Unmodified	1891.97	0.967978	1132	sp|P34914|HYES_MOUSE	yes	yes	0	0	1	110.53	110.61	2;3	1.03e-16	78053	123.28	117.98	1468300000
AKPNEVVFLDDFGSNLKPAR	Unmodified	2216.16	0.158967	1132	sp|P34914|HYES_MOUSE	yes	yes	0	0	2	99.628	99.317	2;3;4	6.09e-91	70218	192.18	187.18	17768000000
ALAAAGYDVEK	Unmodified	1106.56	0.560789	912;1216	sp|P15864|H12_MOUSE;sp|P43277|H13_MOUSE;sp|Q07133|H1T_MOUSE;sp|P43274|H14_MOUSE	no	no	0	0	0	49.756	48.804	2	0.0056295	28082	66.267	43.122	60446000
ALAAEMTNYFSK	Unmodified	1344.64	0.638388	311	sp|E9PZJ8|ASCC3_MOUSE	yes	yes	0	0	0	98.346	97.745	2	0.00082378	47981	78.324	76.656	5427900
ALAAGGVGSIVR	Unmodified	1069.62	0.624392	4566	sp|Q9CPW4|ARPC5_MOUSE	yes	yes	0	0	0	66.068	66.069	2	1.48e-06	40653	124.6	50.223	154230000
ALAAHPWK	Unmodified	892.492	0.491922	966	sp|P19258|MPV17_MOUSE	yes	yes	0	0	0	35.375	35.041	2	0.053305	18769	60.682	52.089	299220000
ALAAIEHQMAK	Unmodified	1181.62	0.622678	1067	sp|P28235|CXA4_MOUSE	yes	yes	0	0	0	46.07	46.07	2	0.00033229	26188	79.201	61.382	0
ALAALPSAGSLQR	Unmodified	1253.71	0.709185	2888	sp|Q80U72|SCRIB_MOUSE	yes	yes	0	0	0	75.224	74.624	2	0.0039685	30098	54.023	49.119	7406900
ALADIVIPQEYGITK	Unmodified	1629.9	0.897773	2766	sp|Q6ZQB6|VIP2_MOUSE	yes	yes	0	0	0	110.66	110.66	2	2.19e-05	77089	71.08	68.219	6137800
ALADLVHSHIQSNK	Unmodified	1531.81	0.81069	994	sp|P22315|HEMH_MOUSE	yes	yes	0	0	0	61.065	60.93	2;3;4	1.05e-109	36582	229.63	216.45	1446800000
ALADPTVALPAR	Unmodified	1193.68	0.676822	5381	sp|Q9JIM1|S29A1_MOUSE	yes	yes	0	0	0	73.046	73.12	2	1.57e-08	47098	127.87	109.2	554800000
ALADYIR	Unmodified	820.444	0.444303	4924	sp|Q9D1Q6|ERP44_MOUSE	yes	yes	0	0	0	70.831	70.941	2	0.014202	45004	124.89	0	1728200000
ALAEEVEVQDGPNDDGEMFMR	Unmodified	2351	0.00457597	4877	sp|Q9D0M3|CY1_MOUSE	yes	yes	0	0	0	100.47	100.22	2;3	3.19e-70	69564	175.33	174.93	40270000
ALAEEVEVQDGPNDDGEMFMRPGK	Unmodified	2633.17	0.173767	4877	sp|Q9D0M3|CY1_MOUSE	yes	yes	0	0	1	90.185	90.111	3	0.0062379	60695	22.257	21.072	8509700
ALAEGVLLR	Unmodified	940.571	0.570566	1325	sp|P51855|GSHB_MOUSE	yes	yes	0	0	0	77	77.302	2	0.0016189	50311	107.57	48.657	17745000
ALAEILGPYGMK	Unmodified	1261.67	0.674045	3663	sp|Q8K1X4|NCKPL_MOUSE	yes	yes	0	0	0	106.95	107.06	2	0.0099255	74641	56.087	48.043	0
ALAESWNAAFLESSAK	Unmodified	1693.83	0.83115	4278	sp|Q921J2|RHEB_MOUSE	yes	yes	0	0	0	110.08	110.14	2	2.09e-08	77103	80.738	62.723	17641000
ALAFHPIEPVLITASEDHTLK	Unmodified	2301.24	0.236883	554	sp|O55106|STRN_MOUSE	yes	yes	0	0	0	107.22	107.32	3	0.012683	74851	28.604	25.721	0
ALAFHPVEPVLVTASEDHTLK	Unmodified	2273.21	0.205583	5302	sp|Q9ERG2|STRN3_MOUSE	yes	yes	0	0	0	95.864	95.864	3	0.0009438	65315	26.742	25.472	14148000
ALAFNGVMFGDR	Unmodified	1296.63	0.628492	3361	sp|Q8BZX4|SREK1_MOUSE	yes	yes	0	0	0	109.3	109.45	2	0.0047999	77305	59.155	38.116	6203600
ALAGAAGSANGGAHNCR	Unmodified	1553.71	0.711721	2829	sp|Q7TN02|MED26_MOUSE	yes	yes	0	0	0	37.25	37.001	2	0.0017278	20635	45.614	18.907	0
ALAGCDFLTISPK	Unmodified	1391.71	0.711887	4356	sp|Q93092|TALDO_MOUSE	yes	yes	0	0	0	100.92	100.92	2	0.00096762	69318	64.104	55.694	15432000
ALAHVLSEESELSPLLQK	Unmodified	1963.06	0.0626068	3256	sp|Q8BTY8|SCFD2_MOUSE	yes	yes	0	0	0	103.06	103.11	2;3	2.55e-119	71967	215.15	206.84	118610000
ALAIYESQLGPDNPNVAR	Unmodified	1926.98	0.97994	5158	sp|Q9DBS5|KLC4_MOUSE	yes	yes	0	0	0	86.306	86.306	2	5.5e-58	57383	181.51	175.91	14593000
ALALAQEILPQAPIAVR	Unmodified	1773.05	0.0512543	1945	sp|Q3TLP5|ECHD2_MOUSE	yes	yes	0	0	0	123.77	123.83	2;3	1.45e-25	87478	144.29	143.76	543850000
ALALDCEMVGVGPK	Unmodified	1458.72	0.721071	2676	sp|Q6PAQ4|REXO4_MOUSE	yes	yes	0	0	0	90.469	90.469	2	2.41e-05	60768	80.96	73.504	5044800
ALALGGTCTGEHGIGLGK	Unmodified	1710.87	0.872304	2837	sp|Q7TNG8|LDHD_MOUSE	yes	yes	0	0	0	70.445	69.668	2;3	5.46e-10	26594	76.341	52.885	60672000
ALALGHLSSAFAASQEAVTSSER	Unmodified	2302.16	0.155338	2687	sp|Q6PD26|PIGS_MOUSE	yes	yes	0	0	0	106.47	105.97	3	1.25e-62	54357	153.36	153.36	34722000
ALALIHPSK	Acetyl (Protein N-term)	990.586	0.586216	2208	sp|Q5RJ54|ZSC26_MOUSE	yes	yes	1	0	0	90.637	90.637	2	0.014992	61013	70.552	61.158	0
ALAMQSSEFQFAQR	Acetyl (Protein N-term)	1654.78	0.777341	4211	sp|Q91YK2|RRP1B_MOUSE	yes	yes	1	0	0	119.71	119.46	2	1.58e-08	62903	109	103.27	14684000
ALANESGLNFLAIK	Unmodified	1459.8	0.803479	2063	sp|Q3UMC0|AFG2H_MOUSE	yes	yes	0	0	0	115.81	115.96	2	5.17e-17	82390	145	110.25	25191000
ALANQFLAPGR	Unmodified	1156.64	0.635291	4585	sp|Q9CQ56|USE1_MOUSE	yes	yes	0	0	0	76.816	76.739	2	6.78e-07	49404	152.97	130.33	47628000
ALANSLACQGK	Unmodified	1131.57	0.570642	753	sp|P05064|ALDOA_MOUSE	yes	yes	0	0	0	37.853	37.452	2	0.0011359	20256	82.417	48.211	10188000
ALANVATVLAR	Unmodified	1097.66	0.655693	1412	sp|P57716|NICA_MOUSE	yes	yes	0	0	0	86.247	86.249	2	0.00036936	57723	104.82	73.369	153990000
ALANVNIGSLICNVGAGGPAPAAGAAPAGGAAPSTAAAPAEEK	Unmodified	3781.91	0.905736	1257	sp|P47955|RLA1_MOUSE	yes	yes	0	0	0	120.49	120.65	3;4	3.74e-41	85957	59.861	59.369	107820000
ALAPQLAR	Unmodified	838.502	0.502486	2499	sp|Q64105|SPRE_MOUSE	yes	yes	0	0	0	44.466	44.417	2	0.002009	25995	113.7	24.146	141920000
ALAPTWEQLALGLEHSETVK	Unmodified	2192.15	0.147733	4113	sp|Q91W90|TXND5_MOUSE	yes	yes	0	0	0	132.26	132.34	2;3	2.59e-49	95331	153.04	147.37	2956500000
ALAQEQGQHLIPWMGDPK	Unmodified	2018	0.00438046	2092	sp|Q3USH5|SFSWA_MOUSE	yes	yes	0	0	0	97.625	97.526	3	0.023414	66659	17.895	14.561	3753400
ALAQEWGCPFMETSAK	Unmodified	1824.82	0.817491	3261	sp|Q8BU31|RAP2C_MOUSE	yes	yes	0	0	0	106.12	106.17	2	7.76e-12	74392	105.39	98.101	106400000
ALAQYLLLLK	Unmodified	1144.72	0.721981	1208	sp|P42925|PXMP2_MOUSE	yes	yes	0	0	0	135.1	135.17	2	3.45e-06	97152	125.71	124.27	89268000
ALASLMTYK	Oxidation (M)	1012.53	0.526318	1043	sp|P26443|DHE3_MOUSE	yes	yes	0	1	0	63.915	63.928	2	0.0010757	34319	105.36	93.07	971660000
ALASLMTYK	Unmodified	996.531	0.531403	1043	sp|P26443|DHE3_MOUSE	yes	yes	0	0	0	80.478	80.655	1;2	7.21e-19	52780	212.58	113.58	6337700000
ALASQLQDSLK	Unmodified	1172.64	0.640102	2543	sp|Q64727|VINC_MOUSE	yes	yes	0	0	0	72.701	73.152	2	1.07e-12	48007	169.82	125.5	329040000
ALASTCKPELQK	Unmodified	1344.71	0.707136	2104	sp|Q3UW53|NIBAN_MOUSE	yes	yes	0	0	1	28.307	27.912	2;3	0.005446	13684	84.479	68.129	15218000
ALASVLLQDHIR	Unmodified	1334.77	0.767034	4205	sp|Q91YH5|ATLA3_MOUSE	yes	yes	0	0	0	87.326	87.578	2;3	2.67e-106	59734	234.39	156.05	778100000
ALASVLQR	Acetyl (Protein N-term)	898.524	0.523616	567	sp|O55234|PSB5_MOUSE	yes	yes	1	0	0	45.752	45.252	2	0.051917	25199	52.403	19.045	0
ALATHPGISFYEEPR	Unmodified	1686.84	0.83657	3673	sp|Q8K284|TF3C1_MOUSE	yes	yes	0	0	0	74.259	74.561	2;3	1.42e-17	46416	128.76	118.03	25096000
ALATILER	Unmodified	885.528	0.528367	4889	sp|Q9D0Z3|TMM53_MOUSE	yes	yes	0	0	0	73.758	74.06	2	0.0046201	47594	106.91	64.042	62787000
ALATNPALR	Unmodified	925.535	0.534515	230	sp|A2AN08|UBR4_MOUSE	yes	yes	0	0	0	40.697	40.548	2	0.03379	21556	69.598	44.039	8029900
ALATPGHTQGHLVYLLDGEPYK	Unmodified	2379.22	0.222295	2575	sp|Q69ZP3|PNKD_MOUSE	yes	yes	0	0	0	90.669	91.024	3;4	8.36e-31	60799	101.6	101.6	126080000
ALATPLDDMASSPIQVR	Unmodified	1783.91	0.913834	339	sp|E9QAM5|HELZ2_MOUSE	yes	yes	0	0	0	107.5	107.61	2	1.42e-33	75192	165.34	152.92	23407000
ALATQLPVIPR	Unmodified	1177.72	0.718293	1912	sp|Q3TC72|FAHD2_MOUSE	yes	yes	0	0	0	89.831	89.745	2	3.75e-06	61142	150.1	137.1	497320000
ALAVCHGPLDHYDFLIK	Unmodified	1967.99	0.992753	2119	sp|Q3V384|AFG1L_MOUSE	yes	yes	0	0	0	102.68	102.23	3	0.023349	49635	19.763	18.028	4970500
ALAVGGLGSIIR	Unmodified	1125.69	0.686993	5037	sp|Q9D898|ARP5L_MOUSE	yes	yes	0	0	0	104.43	104.23	2	0.011727	70859	51.359	41.051	27611000
ALAVLGEEGKR	Unmodified	1141.65	0.645522	3175	sp|Q8BLY7|HPS6_MOUSE	yes	yes	0	0	1	83.538	83.44	2	0.045159	34985	58.699	7.4224	36702000
ALAVNFK	Acetyl (Protein N-term)	803.454	0.454139	2073	sp|Q3UNA4|NXT2_MOUSE	yes	yes	1	0	0	97.005	97.006	1	2.15e-05	66087	172.15	119.47	38108000
ALAVSDLNR	Unmodified	957.524	0.524344	1833	sp|Q05920|PYC_MOUSE	yes	yes	0	0	0	52.885	52.607	2	0.0013504	31513	109.11	72.728	260320000
ALAVVYGPHEIR	Unmodified	1323.73	0.72992	4277	sp|Q921I9|EXOS4_MOUSE	yes	yes	0	0	0	62.532	62.385	2;3	0.00050553	38554	63.091	56.187	81417000
ALCAVYEHWVPK	Unmodified	1471.73	0.728206	598	sp|O70475|UGDH_MOUSE	yes	yes	0	0	0	88.706	88.957	2;3	0.013234	60814	53.448	40.656	0
ALCDLGPWVK	Unmodified	1157.59	0.590315	2737	sp|Q6TEK5|VKORL_MOUSE	yes	yes	0	0	0	98.616	98.188	2	2.49e-05	67947	119.22	102.39	246960000
ALCDVGTAISCSR	Unmodified	1408.64	0.643884	4705	sp|Q9CRC0|VKOR1_MOUSE	yes	yes	0	0	0	63.818	63.921	2;3	6.67e-11	40647	137.58	123.72	1598600000
ALCHLVLK	Unmodified	952.553	0.552807	4798	sp|Q9CYG7|TOM34_MOUSE	yes	yes	0	0	0	50.597	50.447	2	0.019201	29764	89.123	44.402	17979000
ALCIESWAR	Unmodified	1104.54	0.538614	5401	sp|Q9JJI6|PIGO_MOUSE	yes	yes	0	0	0	91.14	90.688	2	0.034981	40553	66.27	44.898	0
ALCLCHTVEMK	Oxidation (M)	1376.63	0.625062	5596	sp|Q9QZW0|AT11C_MOUSE	yes	yes	0	1	0	43.756	43.356	2	0.00046799	23895	89.805	84.51	19064000
ALCLCHTVEMK	Unmodified	1360.63	0.630148	5596	sp|Q9QZW0|AT11C_MOUSE	yes	yes	0	0	0	60.226	59.809	2;3	5.53e-07	35835	154.15	111.94	116750000
ALCNEAGLHALR	Unmodified	1323.67	0.671753	2063	sp|Q3UMC0|AFG2H_MOUSE	yes	yes	0	0	0	51.776	51.826	3	0.00032886	31591	71.085	46.995	0
ALCQITDSTMLQAVER	Unmodified	1834.89	0.891718	5581	sp|Q9QZE5|COPG1_MOUSE	yes	yes	0	0	0	105.77	105.79	2;3	8.05e-13	73015	114.63	106.76	25490000
ALCSEFQGSVATPR	Unmodified	1521.72	0.724577	1196	sp|P41317|MBL2_MOUSE	yes	yes	0	0	0	67.877	68.178	2;3	7.78e-109	43902	222.94	174.65	244160000
ALDDILNLK	Unmodified	1013.58	0.575711	619	sp|O88351|IKKB_MOUSE	yes	yes	0	0	0	109.58	109.42	2	0.0022089	77138	104.2	62.752	6089000
ALDEFTIIQDPQPQYQFR	Unmodified	2208.09	0.0851332	3513	sp|Q8CG16|C1RA_MOUSE;sp|Q8CFG9|C1RB_MOUSE	yes	no	0	0	0	119.14	118.96	2	3.9e-19	84742	115.8	102.91	45398000
ALDFGNGLQMLGQK	Unmodified	1490.76	0.755149	4843	sp|Q9CZW4|ACSL3_MOUSE	yes	yes	0	0	0	114.58	114.78	2	6.31e-05	80700	83.53	59.854	16005000
ALDFLWEK	Unmodified	1020.53	0.528032	1888	sp|Q2HXL6|EDEM3_MOUSE	yes	yes	0	0	0	116.4	116.4	2	0.026924	81314	76.679	52.724	38734000
ALDFQSYAK	Unmodified	1041.51	0.513111	677	sp|O88962|CP8B1_MOUSE	yes	yes	0	0	0	72.298	72.627	2	0.0060192	47538	92.051	84.571	230340000
ALDGLWHFR	Unmodified	1113.57	0.571963	864	sp|P12265|BGLR_MOUSE	yes	yes	0	0	0	100.5	100.6	2;3	3.41e-19	69365	186.16	172.57	165240000
ALDGLWNR	Unmodified	943.488	0.487565	3510	sp|Q8CFX1|G6PE_MOUSE	yes	yes	0	0	0	84.096	84.035	1;2	0.00065583	57323	162.5	92.506	1259600000
ALDLAAGITR	Unmodified	999.571	0.571294	5473	sp|Q9JM62|REEP6_MOUSE	yes	yes	0	0	0	78.766	78.826	1;2	2.35e-07	50263	214.96	104.65	1757600000
ALDLDPSK	Unmodified	857.449	0.449448	3305	sp|Q8BWT1|THIM_MOUSE	yes	yes	0	0	0	50.265	50.265	2	0.026924	29477	76.679	44.919	49686000
ALDLIEVLVTK	Unmodified	1212.73	0.73294	2848	sp|Q7TPV4|MBB1A_MOUSE	yes	yes	0	0	0	141.58	141.4	2	0.0037096	81316	69.864	63.678	83792000
ALDLLMESNAIIQSMAAK	Unmodified	1917.99	0.99037	681	sp|O88986|KBL_MOUSE	yes	yes	0	0	0	148.7	148.71	2;3	3.49e-79	109314	193.27	178.34	90535000
ALDLLMESNAIIQSMAAK	Oxidation (M)	1933.99	0.985285	681	sp|O88986|KBL_MOUSE	yes	yes	0	1	0	137.57	137.67	2	3.11e-27	108114	132.64	116.8	34163000
ALDLLYGMVSK	Unmodified	1208.65	0.647496	520	sp|O54774|AP3D1_MOUSE	yes	yes	0	0	0	118.13	118.28	2	0.0067747	82980	64.121	51.03	8852300
ALDLSSWSSPEVVR	Unmodified	1544.78	0.783472	1271	sp|P48725|PCNT_MOUSE	yes	yes	0	0	0	106.1	106.21	2	3.01e-05	74009	76.759	64.339	6682900
ALDLTMR	Unmodified	818.432	0.432024	5030	sp|Q9D855|QCR7_MOUSE	yes	yes	0	0	0	68.877	68.389	2	0.021476	24832	117.93	50.899	222120000
ALDPTAGQLHGLGK	Unmodified	1376.74	0.741213	5545	sp|Q9QY81|PO210_MOUSE	yes	yes	0	0	0	60.152	59.752	2;3	1.49e-06	35657	100.02	90.827	337000000
ALDQFVNFSEQK	Unmodified	1424.69	0.693594	4722	sp|Q9CW03|SMC3_MOUSE	yes	yes	0	0	0	96.124	95.598	2	0.00015826	46206	110.31	102.25	66222000
ALDQYLMEFNACR	Oxidation (M)	1645.72	0.722862	3643	sp|Q8K182|CO8A_MOUSE	yes	yes	0	1	0	109.18	109.18	2;3	1.38e-29	76000	179.59	173.31	143630000
ALDQYLMEFNACR	Unmodified	1629.73	0.727948	3643	sp|Q8K182|CO8A_MOUSE	yes	yes	0	0	0	116.54	116.74	2;3	2.89e-175	81752	256.31	233.42	103520000
ALDSFPGPPK	Unmodified	1027.53	0.533846	2526	sp|Q64462|CP4B1_MOUSE	yes	yes	0	0	0	65.13	65.432	2	0.00040178	41817	105.2	96.237	81101000
ALDSVISMTEGMEAFLR	Unmodified	1868.9	0.901221	220	sp|A2AIV2|VIR_MOUSE	yes	yes	0	0	0	151.96	152.01	2	0.0013371	110178	48.216	45.742	1142800
ALDTMNFDVIK	Unmodified	1265.63	0.632574	1088	sp|P29341|PABP1_MOUSE	yes	yes	0	0	0	104.08	103.95	2	1.11e-06	72779	151.26	129.23	1244200000
ALDTMNFDVIK	Oxidation (M)	1281.63	0.627489	1088	sp|P29341|PABP1_MOUSE	yes	yes	0	1	0	86.573	86.419	2	0.0002077	58060	105.65	81.895	129620000
ALDTVLFGPPLLTR	Unmodified	1511.87	0.871165	1632	sp|P70302|STIM1_MOUSE	yes	yes	0	0	0	136.63	136.67	2	1.47e-07	99027	105.03	98.342	9455700
ALDVAALQK	Unmodified	927.539	0.538931	3176	sp|Q8BM55|TM214_MOUSE	yes	yes	0	0	0	63.513	62.534	2	0.0036245	39135	98.009	52.037	773120000
ALDVFGTGASR	Unmodified	1092.56	0.556372	4807	sp|Q9CYV5|TM135_MOUSE	yes	yes	0	0	0	75.561	75.939	2	0.00040237	47913	101.39	72.232	604390000
ALDYLAIGVHELAAISER	Unmodified	1940.04	0.0367264	1145	sp|P35492|HUTH_MOUSE	yes	yes	0	0	0	146.86	146.76	2;3	1.75e-17	104318	103.88	99.122	9722900
ALEAVFGK	Unmodified	833.465	0.464704	4081	sp|Q91VM5|RMXL1_MOUSE	no	no	0	0	0	70.426	70.704	2	0.042146	43853	65.246	17.503	236550000
ALEAVSSCVR	Unmodified	1090.54	0.544093	2128	sp|Q499X9|SYMM_MOUSE	yes	yes	0	0	0	43.416	43.252	2	0.0010909	25090	94.692	64.128	22270000
ALEDPAHFEVWSQNTGEVVFLTK	Unmodified	2616.29	0.286018	3504	sp|Q8CFI5|SYPM_MOUSE	yes	yes	0	0	0	125.09	125.13	3	1.65e-06	89644	53.998	53.066	7843900
ALEEAAVTGVLSLSGR	Unmodified	1571.85	0.851886	3287	sp|Q8BVU0|LRCH3_MOUSE	yes	yes	0	0	0	113.72	113.82	2	0.0012565	78384	51.591	45.315	0
ALEEAVATGTLNLSNR	Unmodified	1657.86	0.863513	4271	sp|Q921G6|LRCH4_MOUSE	yes	yes	0	0	0	86.501	86.501	2	2.09e-08	57606	80.738	57.747	4421500
ALEEELLSK	Unmodified	1030.55	0.554641	2780	sp|Q70FJ1|AKAP9_MOUSE	yes	yes	0	0	0	28.674	28.728	2	0.049759	13394	57.859	8.1435	0
ALEEQLTNLILSPAGAQEHPEVTSLK	Unmodified	2787.47	0.465439	5639	sp|Q9R182|ANGL3_MOUSE	yes	yes	0	0	0	125.34	125.4	3	1.47e-08	89756	40.997	40.133	13135000
ALEFIPSDQQVINEMVR	Unmodified	1988	0.00371176	2889	sp|Q80U78|PUM1_MOUSE	yes	yes	0	0	0	127.98	127.98	2	0.00072425	90501	55.011	42.81	2921200
ALEFQHIVPISTVTGEGIAELK	Unmodified	2351.27	0.273662	3617	sp|Q8K013|GTPBA_MOUSE	yes	yes	0	0	0	123.73	123.93	3	3.88e-10	86143	64.589	59.462	7924600
ALEFVTNPDIAAK	Unmodified	1387.73	0.734731	2254	sp|Q5XG71|UTP20_MOUSE	yes	yes	0	0	0	88.496	88.447	2	0.00084232	59961	66.004	55.058	21035000
ALEGMFR	Oxidation (M)	838.401	0.400723	5667	sp|Q9WTK3|GPAA1_MOUSE	yes	yes	0	1	0	41.866	41.517	2	0.041746	23732	73.039	39.3	35078000
ALEHFPMLQK	Oxidation (M)	1228.63	0.627429	2536	sp|Q64521|GPDM_MOUSE	yes	yes	0	1	0	62.493	62.493	2;3	2.96e-06	38463	128.81	117.17	127770000
ALEHFPMLQK	Unmodified	1212.63	0.632514	2536	sp|Q64521|GPDM_MOUSE	yes	yes	0	0	0	75.267	75.427	2;3	5.47e-23	48554	183.67	154.88	502430000
ALEHSALAINHK	Unmodified	1302.7	0.704434	1633;1661	sp|P70698|PYRG1_MOUSE;sp|P70303|PYRG2_MOUSE	no	no	0	0	0	28.413	28.463	3	2.15e-06	14179	120.55	101.42	0
ALEHVPNSVR	Unmodified	1120.6	0.598906	4222	sp|Q91YR7|PRP6_MOUSE	yes	yes	0	0	0	31.218	31.119	2;3	8.68e-07	16336	123.79	102.42	110220000
ALEIADFSGNPLSR	Unmodified	1488.76	0.757257	2888	sp|Q80U72|SCRIB_MOUSE	yes	yes	0	0	0	109.24	109.35	2	0.0019027	76310	52.527	45.841	57600000
ALEIIPR	Unmodified	810.496	0.496338	1665	sp|P80313|TCPH_MOUSE	yes	yes	0	0	0	71.942	72.244	2	0.030627	46280	94.407	31.693	63973000
ALELAHLK	Unmodified	893.533	0.533452	4041	sp|Q8VI47|MRP2_MOUSE	yes	yes	0	0	0	49.663	49.633	2	0.030036	32814	71.501	44.247	524430000
ALELEQAQHGDLLLLPALR	Unmodified	2099.17	0.173889	4235	sp|Q91Z92|B3GT6_MOUSE	yes	yes	0	0	0	126.07	126.37	2;3	4.39e-43	89335	161.86	158.22	23282000
ALELQPGYIR	Unmodified	1158.64	0.639708	401	sp|O09012|PEX5_MOUSE	yes	yes	0	0	0	80.076	80.1	2	0.0022531	52611	89.029	34.047	346660000
ALELTGLK	Unmodified	843.507	0.506569	804	sp|P09405|NUCL_MOUSE	yes	yes	0	0	0	72.689	72.943	2	0.025181	47546	80.438	16.174	170080000
ALELVGQLQDQTVLPR	Unmodified	1778.99	0.989048	5438	sp|Q9JKY5|HIP1R_MOUSE	yes	yes	0	0	0	111.72	111.67	2;3	3.56e-12	77711	109.48	99.631	11019000
ALENNMSLDEIVR	Oxidation (M)	1518.73	0.734807	3395	sp|Q8C196|CPSM_MOUSE	yes	yes	0	1	0	79.417	79.31	2	3.86e-06	51974	117.03	105.45	241620000
ALENNMSLDEIVR	Unmodified	1502.74	0.739892	3395	sp|Q8C196|CPSM_MOUSE	yes	yes	0	0	0	95.52	95.44	2;3	1.48e-17	65093	164.13	147.78	1127200000
ALEPEVAALYFPK	Unmodified	1446.78	0.775867	4540	sp|Q99PI5|LPIN2_MOUSE	yes	yes	0	0	0	115.75	115.9	2	0.00030568	81934	82.85	74.054	15663000
ALEPSVVQGEFITSR	Unmodified	1631.85	0.851886	1362	sp|P54099|DPOG1_MOUSE	yes	yes	0	0	0	93.446	93.449	2	1.76e-15	63746	133.48	93.001	32630000
ALEQFLQEYFDGNLK	Unmodified	1813.89	0.888665	1059	sp|P27773|PDIA3_MOUSE	yes	yes	0	0	0	146.98	146.93	2;3	3.54e-57	107161	198.74	195.36	4299900000
ALEQFLQEYFDGNLKR	Unmodified	1969.99	0.989776	1059	sp|P27773|PDIA3_MOUSE	yes	yes	0	0	1	137.28	137.28	2;3	0.00011975	97902	67.685	58.892	9120700
ALEQIDENLIYWPR	Unmodified	1758.89	0.894085	3048	sp|Q8BGS0|MAK16_MOUSE	yes	yes	0	0	0	127.3	127.44	2;3	1e-37	91388	180.48	158.81	81136000
ALEQLNGFELAGR	Unmodified	1416.74	0.736128	4028	sp|Q8VH51|RBM39_MOUSE	yes	yes	0	0	0	98.457	98.408	2	2.13e-07	68121	120.84	94.426	124360000
ALESDMAPVLIMATNR	2 Oxidation (M)	1762.86	0.859356	5670	sp|Q9WTM5|RUVB2_MOUSE	yes	yes	0	2	0	76.868	76.643	2	5.45e-05	50581	60.246	45.814	12726000
ALESDMAPVLIMATNR	Oxidation (M)	1746.86	0.864441	5670	sp|Q9WTM5|RUVB2_MOUSE	yes	yes	0	1	0	96.332	96.333	2	0.0018744	65520	40.493	32.369	5366300
ALESDMAPVLIMATNR	Unmodified	1730.87	0.869526	5670	sp|Q9WTM5|RUVB2_MOUSE	yes	yes	0	0	0	119.5	119.75	2;3	9.03e-13	82876	114.01	109.8	44403000
ALESLMFPLK	Unmodified	1147.63	0.631117	308	sp|E9PXF8|MTMRD_MOUSE	yes	yes	0	0	0	120.03	120.23	2	0.02362	83240	60.398	28.904	0
ALESPERPFLAILGGAK	Unmodified	1767.99	0.98832	805	sp|P09411|PGK1_MOUSE	yes	yes	0	0	1	119.3	119.56	3	0.00069836	83978	46.873	38.748	8903600
ALESVNGENAIIPLPTIK	Unmodified	1878.05	0.0462285	5824	sp|Q9Z2B5|E2AK3_MOUSE	yes	yes	0	0	0	114.93	114.98	2	1.84e-05	80438	57.525	49.401	0
ALETIGANLQK	Unmodified	1156.65	0.645187	3738	sp|Q8K4Q0|RPTOR_MOUSE	yes	yes	0	0	0	61.98	61.985	2	0.0019322	38965	72.922	43.76	0
ALETIPITPIER	Unmodified	1351.77	0.771116	205	sp|A2AAE1|K1109_MOUSE	yes	yes	0	0	0	92.745	92.65	2	0.0081658	63175	54.343	41.335	5849200
ALETLTGALFQRPPLIAAVK	Unmodified	2108.24	0.235761	5332	sp|Q9ESX5|DKC1_MOUSE	yes	yes	0	0	1	130.62	130.82	3	0.013358	91632	23.027	22.399	5923800
ALEVAEYLTPVLK	Unmodified	1444.82	0.817732	4569	sp|Q9CPX6|ATG3_MOUSE	yes	yes	0	0	0	125.23	125.28	2	0.00084232	88580	66.004	64.461	26775000
ALEVAFSEAAWR	Unmodified	1348.68	0.67755	2169	sp|Q5BL07|PEX1_MOUSE	yes	yes	0	0	0	107.38	107.39	2	1.09e-07	75368	130.56	120.01	92962000
ALEVIRPAHILQEK	Unmodified	1615.94	0.940976	1001	sp|P23116|EIF3A_MOUSE	yes	yes	0	0	1	71.692	71.692	3	0.038441	45598	37.654	21.431	0
ALEVLVAK	Unmodified	841.527	0.527304	5377	sp|Q9JII6|AK1A1_MOUSE	yes	yes	0	0	0	64.601	64.655	2	0.012227	40429	83.313	36.5	154940000
ALEVWGSLEALAR	Unmodified	1413.76	0.761614	2194	sp|Q5IRJ6|ZNT9_MOUSE	yes	yes	0	0	0	136.75	136.58	2	0.0073259	76461	49.298	41.933	6047400
ALFDTTSQLFAR	Unmodified	1368.7	0.703765	3542	sp|Q8CHG5|AREL1_MOUSE	yes	yes	0	0	0	114.58	114.79	2	0.0011224	80678	73.435	48.582	6959200
ALFEQFAEVFPLK	Unmodified	1537.82	0.818066	1983	sp|Q3U0Y2|TM35B_MOUSE	yes	yes	0	0	0	146.97	146.92	2	0.0049969	106821	52.576	46.681	4444200
ALFLHNR	Unmodified	869.487	0.487171	1218	sp|P43406|ITAV_MOUSE	yes	yes	0	0	0	41.7	41.7	2	0.025474	22720	97.596	43.887	23090000
ALFLTSK	Unmodified	778.459	0.45889	851	sp|P11688|ITA5_MOUSE	yes	yes	0	0	0	67.309	67.309	2	0.029898	42590	94.662	25.279	63693000
ALFNGAQK	Unmodified	847.455	0.455202	1493;5463	sp|Q9JLR1|S61A2_MOUSE;sp|P61620|S61A1_MOUSE	no	no	0	0	0	39.299	39.049	2	0.0068642	20734	102.71	39.999	517810000
ALFNYHDSR	Unmodified	1121.53	0.525407	3430	sp|Q8C650|SEP10_MOUSE	yes	yes	0	0	0	50.485	50.07	2;3	0.0012535	29198	109.66	99.292	119760000
ALFPAFADVSEASGDGAFR	Acetyl (Protein N-term)	1968.92	0.921756	2948	sp|Q80XC6|NRDE2_MOUSE	yes	yes	1	0	0	154.03	154.08	2	2.22e-07	112733	65.423	63.262	1290800
ALFPGDSEIDQLFR	Unmodified	1606.8	0.799122	1706	sp|Q80YP0|CDK3_MOUSE;sp|P97377|CDK2_MOUSE	yes	no	0	0	0	140.1	140.15	2	0.029678	100526	33.265	29.947	2991200
ALFSIGFPVAK	Unmodified	1148.66	0.659381	2951	sp|Q80XL6|ACD11_MOUSE	yes	yes	0	0	0	123.86	124.05	2	0.00081526	88785	90.827	81.035	146840000
ALFSLAPDVEVR	Unmodified	1315.71	0.713601	4787	sp|Q9CY28|GTPB8_MOUSE	yes	yes	0	0	0	113.03	113.19	2	0.0010214	80050	75.088	58.71	60196000
ALFSSLLR	Unmodified	905.533	0.533452	4767	sp|Q9CXJ4|ABCB8_MOUSE	yes	yes	0	0	0	110.57	110.5	2	0.0017674	78001	129.47	42.6	73263000
ALFVSAFPQQLTMK	Unmodified	1579.84	0.843235	234	sp|A2AQ25|SKT_MOUSE	yes	yes	0	0	0	122.29	122.29	2	0.015911	85990	38.337	34.892	3680800
ALGAALTPFNPLAGLR	Unmodified	1580.9	0.903862	5144	sp|Q9DBL9|ABHD5_MOUSE	yes	yes	0	0	0	135.7	135.83	2	0.012754	97087	33.265	31.876	8386400
ALGALLLER	Unmodified	954.586	0.586216	3712	sp|Q8K389|CK5P2_MOUSE	yes	yes	0	0	0	98.637	98.382	2	0.035998	68090	63.426	24.122	0
ALGAQASVGSR	Unmodified	1015.54	0.541057	2042	sp|Q3UI43|BABA1_MOUSE	yes	yes	0	0	0	26.402	26.152	2	0.001118	12126	83.045	61.597	11278000
ALGAQIEK	Unmodified	828.471	0.470518	3653	sp|Q8K1J5|SDE2_MOUSE	yes	yes	0	0	0	65.175	65.175	1	0.0075039	40875	132.57	43.425	21230000
ALGDLISATK	Unmodified	987.56	0.560061	1035	sp|P26039|TLN1_MOUSE	yes	yes	0	0	0	79.933	79.785	2	0.0030182	51938	84.687	39.089	95919000
ALGDNFVPQPAEEVTPSSPMDAWILSR	Unmodified	2926.42	0.417108	1992	sp|Q3U2A8|SYVM_MOUSE	yes	yes	0	0	0	141.89	141.84	3	2.64e-05	103002	30.355	28.911	5428200
ALGDQILFVSRPDK	Unmodified	1557.85	0.851492	5070	sp|Q9D902|T2EB_MOUSE	yes	yes	0	0	1	91.792	91.792	3	0.013821	61919	33.147	25.364	5079900
ALGEPLSAAQLR	Unmodified	1224.68	0.682636	3363	sp|Q8C025|CHPT1_MOUSE	yes	yes	0	0	0	76.88	76.954	2	2.92e-06	50029	121.68	104.47	236790000
ALGFPLER	Unmodified	901.502	0.502152	4840	sp|Q9CZU6|CISY_MOUSE	yes	yes	0	0	0	87.592	87.878	1;2	0.0013967	57531	158.12	82.082	972060000
ALGFPLERPK	Unmodified	1126.65	0.649879	4840	sp|Q9CZU6|CISY_MOUSE	yes	yes	0	0	1	73.019	72.864	2;3	2.67e-05	46930	92.051	77.378	638320000
ALGFQNVVTIDELR	Unmodified	1573.85	0.846406	4142	sp|Q91WM2|HDHD5_MOUSE	yes	yes	0	0	0	118.97	118.93	2	2.11e-19	83527	151.74	151.74	152120000
ALGGASGGYTTGPEPLVSLLR	Unmodified	2015.07	0.0687549	681	sp|O88986|KBL_MOUSE	yes	yes	0	0	0	127.76	128.06	2;3	8.16e-136	90711	221.37	217.94	37250000
ALGGVIMK	Unmodified	787.463	0.462595	5405	sp|Q9JJL3|SO1B2_MOUSE	yes	yes	0	0	0	57.819	57.469	2	0.036852	34364	67.981	28.762	554580000
ALGGVIMK	Oxidation (M)	803.458	0.45751	5405	sp|Q9JJL3|SO1B2_MOUSE	yes	yes	0	1	0	39.857	39.257	2	0.039241	20769	54.157	36.309	80587000
ALGHPAMLSK	Unmodified	1023.55	0.553536	1647	sp|P70398|USP9X_MOUSE	yes	yes	0	0	0	35.86	35.46	2	0.0060968	19100	72.325	54.813	3857300
ALGISISLEQAEK	Unmodified	1357.75	0.745295	2600	sp|Q6GQS1|SCMC3_MOUSE	yes	yes	0	0	0	96.442	96.446	2	7.85e-18	65628	165.58	152.79	60314000
ALGITEMFEPSK	Unmodified	1321.66	0.658789	1847	sp|Q07235|GDN_MOUSE	yes	yes	0	0	0	109.93	109.77	2	0.026531	77379	43.761	26.55	9004200
ALGLLCGR	Unmodified	858.475	0.474557	474	sp|O35604|NPC1_MOUSE	yes	yes	0	0	0	71.311	71.111	2	0.030343	46679	71.342	32.536	144590000
ALGMDTVHIHR	Oxidation (M)	1264.63	0.63464	3616	sp|Q8K010|OPLA_MOUSE	yes	yes	0	1	0	31.016	30.716	3	0.0061498	15471	45.433	35.778	8021200
ALGPEPVLLFANR	Unmodified	1395.79	0.787435	4042	sp|Q8VI56|LRP4_MOUSE	yes	yes	0	0	0	117.75	118.05	2	6.77e-05	83285	98.105	94.787	10769000
ALGPSCPSSEVYANLIK	Unmodified	1804.9	0.902935	4048	sp|Q8VI94|OASL1_MOUSE	yes	yes	0	0	0	99.345	98.744	2	2.67e-09	48811	81.594	71.748	11851000
ALGQLISK	Unmodified	828.507	0.506903	3329	sp|Q8BXQ2|PIGT_MOUSE	yes	yes	0	0	0	57.442	57.095	2	0.039347	34620	66.692	25.244	22696000
ALGQNPTNAEVLK	Unmodified	1353.73	0.725229	2266;3564	sp|Q60605|MYL6_MOUSE;sp|Q8CI43|MYL6B_MOUSE	no	no	0	0	0	54.274	54.175	2	2.28e-05	31948	110.38	98.111	78309000
ALGQNPTQAEVLR	Unmodified	1395.75	0.747027	807	sp|P09542|MYL3_MOUSE	yes	yes	0	0	0	57.9	57.951	2	4.05e-11	36258	142.83	129.08	36289000
ALGSSVTENNKPK	Unmodified	1343.7	0.704493	3111	sp|Q8BI84|TGO1_MOUSE	yes	yes	0	0	1	19.968	19.896	2;3	1.1e-11	6377	146.36	125.77	752950000
ALGVISNFQSSPK	Unmodified	1346.72	0.719415	2582	sp|Q69ZZ6|TMCC1_MOUSE	yes	yes	0	0	0	79.359	79.359	2	0.0011924	51829	67.019	50.242	0
ALGVLAQLIWSR	Unmodified	1325.78	0.781956	4840	sp|Q9CZU6|CISY_MOUSE	yes	yes	0	0	0	145.33	145.39	2	0.018833	104838	46.88	38.47	1782800
ALGVNTVGAQTLK	Unmodified	1270.72	0.7245	3904	sp|Q8VBT2|SDHL_MOUSE	yes	yes	0	0	0	64.382	64.388	2	0.0018886	40537	59.116	44.423	57286000
ALGVSNFNHFQIER	Unmodified	1630.82	0.821589	1221	sp|P45377|ALD2_MOUSE	yes	yes	0	0	0	88.708	88.708	3	3.59e-06	59405	83.087	73.55	3975800
ALHDQLGLR	Unmodified	1021.57	0.566878	464	sp|O35488|S27A2_MOUSE	yes	yes	0	0	0	46.215	45.706	1;2	0.00041165	26357	171.09	71.287	4143000000
ALHFVFK	Unmodified	860.491	0.490859	4563	sp|Q9CPV4|GLOD4_MOUSE	yes	yes	0	0	0	73.479	73.733	2	0.043489	47321	89.903	70.948	32886000
ALHGEQYLELYK	Unmodified	1462.75	0.74563	1322	sp|P51660|DHB4_MOUSE	yes	yes	0	0	0	77.782	77.921	2;3	8.24e-05	50551	89.189	69.346	577420000
ALHGEQYLELYKPLPR	Unmodified	1926.04	0.0363325	1322	sp|P51660|DHB4_MOUSE	yes	yes	0	0	1	84.383	84.476	2;3;4	5.42e-105	55936	216.99	215.25	1248900000
ALHGSWFDGK	Unmodified	1116.54	0.535243	5691	sp|Q9WU40|MAN1_MOUSE	yes	yes	0	0	0	63.422	63.276	2	0.0047167	39275	76.927	63.89	46954000
ALHIPESLPR	Unmodified	1131.64	0.640043	930	sp|P16675|PPGB_MOUSE	yes	yes	0	0	0	70.984	71.261	2;3	1.42e-05	44430	117.31	89.447	575280000
ALHLVGLK	Unmodified	849.544	0.543623	962	sp|P19096|FAS_MOUSE	yes	yes	0	0	0	61.224	61.23	2	0.0026924	38418	111.04	53.224	23560000
ALHQYTLEPSEKPFDMK	Unmodified	2032.99	0.992813	5522	sp|Q9QXK3|COPG2_MOUSE	yes	yes	0	0	1	74.175	74.327	3	1.48e-09	48740	79.837	68.975	7987000
ALIAAQYSGAQVR	Unmodified	1346.73	0.730648	5051	sp|Q9D8N0|EF1G_MOUSE	yes	yes	0	0	0	63.774	63.575	2	7.67e-05	38637	96.745	78.167	65492000
ALIAGGGAPEIELALR	Unmodified	1549.88	0.882792	1667	sp|P80315|TCPD_MOUSE	yes	yes	0	0	0	114.22	114.37	2	8.66e-09	79885	92.38	89.906	59923000
ALIASAGADALAK	Unmodified	1170.66	0.660838	1432	sp|P58404|STRN4_MOUSE	yes	yes	0	0	0	68.311	68.663	2	0.016357	44110	42.797	13.054	11233000
ALIASTILR	Unmodified	956.602	0.601866	858	sp|P11881|ITPR1_MOUSE	yes	yes	0	0	0	88.953	88.859	2	0.027264	60057	60.828	16.479	14676000
ALIDIVSSLK	Unmodified	1057.64	0.638311	5768	sp|Q9Z0R9|FADS2_MOUSE	yes	yes	0	0	0	120.77	120.96	2	0.052383	83709	45.829	24.381	219640000
ALIDWIR	Unmodified	885.507	0.507237	683	sp|O89001|CBPD_MOUSE	yes	yes	0	0	0	113.63	113.78	2	0.030627	80544	94.407	66.301	8393000
ALIEGQFMAK	Oxidation (M)	1122.57	0.574331	1948	sp|Q3TNA1|XYLB_MOUSE	yes	yes	0	1	0	63.329	63.23	2	0.018467	39393	50.108	18.614	12282000
ALIEGQFMAK	Unmodified	1106.58	0.579416	1948	sp|Q3TNA1|XYLB_MOUSE	yes	yes	0	0	0	79.358	79.56	2	0.022174	52117	55.461	33.224	7409800
ALIESGLGTDFSPDVGYNGYTR	Unmodified	2331.1	0.101905	3727	sp|Q8K411|PREP_MOUSE	yes	yes	0	0	0	111.75	111.6	2;3	6.01e-168	78868	225.08	225.08	120750000
ALIESYQNLTR	Unmodified	1306.69	0.688115	3469	sp|Q8CBW3|ABI1_MOUSE	yes	yes	0	0	0	79.945	80.299	2	8.65e-06	52278	122.69	95.719	52712000
ALILSPTR	Unmodified	869.533	0.533452	3735	sp|Q8K4L0|DDX54_MOUSE	yes	yes	0	0	0	61.603	60.848	2	0.011849	38141	95.909	35.149	15500000
ALINMSSLPAQDK	Unmodified	1386.72	0.7177	3357	sp|Q8BZR9|NCBP3_MOUSE	yes	yes	0	0	0	84.416	84.367	2	0.0002586	55622	88.092	71.742	26786000
ALINPANVTFK	Unmodified	1186.67	0.671008	1744	sp|P97823|LYPA1_MOUSE	yes	yes	0	0	0	91.546	91.472	2	0.0024605	61730	72.531	59.741	220890000
ALIVLAHSEK	Unmodified	1079.63	0.633895	2538	sp|Q64669|NQO1_MOUSE	yes	yes	0	0	0	50.206	49.705	2	0.0049102	28150	76.282	66.844	9497400
ALIVVQQGMTPSAK	Unmodified	1441.8	0.796285	2906	sp|Q80UW8|RPAB1_MOUSE	yes	yes	0	0	0	73.154	72.999	2	7.49e-05	47039	70.373	64.658	16501000
ALIYGGEMAAAVAEVSEQLGK	Unmodified	2106.07	0.0667059	2277	sp|Q60714|S27A1_MOUSE	yes	yes	0	0	0	148.82	148.82	2	5.56e-06	107436	61.276	53.352	2603600
ALIYSTTTAGSQMEHSGMR	Unmodified	2039.94	0.94046	2044	sp|Q3UIL6|PKHA7_MOUSE	yes	yes	0	0	0	65.729	65.73	2;3	6.43e-35	40346	144.3	135.29	20619000
ALKDPNAFLFDHLLTLKPVK	Unmodified	2279.3	0.304175	4396	sp|Q99JX4|EIF3M_MOUSE	yes	yes	0	0	2	118.73	118.68	4	0.024143	84628	16.663	16.468	4161700
ALKDPNQLIR	Unmodified	1166.68	0.677156	5807	sp|Q9Z1T1|AP3B1_MOUSE	yes	yes	0	0	1	48.966	48.11	3	0.010429	28161	74.841	54.007	0
ALKPPCDLSMQSVEIAGTTDGIR	Oxidation (M)	2474.21	0.214509	1192	sp|P41216|ACSL1_MOUSE	yes	yes	0	1	1	84.483	84.65	2;3	2.87e-37	56392	118.05	112.55	546900000
ALKPPCDLSMQSVEIAGTTDGIR	Unmodified	2458.22	0.219595	1192	sp|P41216|ACSL1_MOUSE	yes	yes	0	0	1	97.843	97.725	2;3;4	5.01e-41	66651	125.35	117.25	1832100000
ALKPPHVILVHGEQNEMAR	Unmodified	2138.14	0.141877	5523	sp|Q9QXK7|CPSF3_MOUSE	yes	yes	0	0	1	58.464	57.609	3;4	0.00076258	35525	38.878	36.919	23615000
ALLADAQIMLDHLK	Unmodified	1550.85	0.849049	5491	sp|Q9JMH9|MY18A_MOUSE	yes	yes	0	0	0	133.22	133.19	2;3	3.66e-06	73560	82.069	75.591	9342400
ALLAEGIILR	Unmodified	1067.67	0.67028	4006	sp|Q8VE22|RT23_MOUSE	yes	yes	0	0	0	107.06	107.09	2	0.0076923	75383	70.028	32.684	612790000
ALLAEHLLKPLPADR	Acetyl (Protein N-term)	1697.98	0.98284	5444	sp|Q9JL62|GLTP_MOUSE	yes	yes	1	0	1	124.16	124.36	2;3	1.27e-05	86427	68.044	65.57	9928000
ALLALAK	Unmodified	698.469	0.469061	822;246	sp|P10107|ANXA1_MOUSE;sp|A2BH40|ARI1A_MOUSE	no	no	0	0	0	67.371	67.134	2	0.035523	41606	92.692	20.672	113190000
ALLANALTSALR	Unmodified	1212.72	0.719021	4690	sp|Q9CR67|TMM33_MOUSE	yes	yes	0	0	0	115.37	115.29	2	0.0001637	81797	111.52	88.883	310850000
ALLATASQCQQPAGNK	Unmodified	1656.83	0.825353	1183	sp|P40124|CAP1_MOUSE	yes	yes	0	0	0	41.168	41.118	2;3	5.04e-06	23491	71.279	68.714	47584000
ALLATQSDYFR	Unmodified	1283.65	0.651001	206	sp|A2AAX3|KLH15_MOUSE	yes	yes	0	0	0	86.395	86.849	2	0.00079058	57654	76.843	62.834	0
ALLCEDLFR	Unmodified	1135.57	0.56958	394	sp|O08914|FAAH1_MOUSE	yes	yes	0	0	0	108.8	108.79	2	0.0037591	76882	97.431	80.76	1798300000
ALLDAAAFYCDK	Unmodified	1356.64	0.638388	4182	sp|Q91XD4|FTCD_MOUSE	yes	yes	0	0	0	103.44	103.14	2	0.0026643	70890	65.043	63.671	123030000
ALLDAAAFYCDKEK	Unmodified	1613.78	0.775944	4182	sp|Q91XD4|FTCD_MOUSE	yes	yes	0	0	1	88.637	88.839	3	0.027192	59467	39.163	32.279	0
ALLDIGR	Unmodified	756.449	0.449388	742	sp|P04186|CFAB_MOUSE	yes	yes	0	0	0	75.109	75.261	2	0.0064395	49414	151.17	37.15	104190000
ALLDQLMGTAR	Unmodified	1187.63	0.633243	4801	sp|Q9CYI4|LUC7L_MOUSE	yes	yes	0	0	0	113.68	113.89	2	0.007223	79858	63.473	47.843	17916000
ALLDQLMGTAR	Oxidation (M)	1203.63	0.628157	4801	sp|Q9CYI4|LUC7L_MOUSE	yes	yes	0	1	0	82.643	82.749	2	0.037328	55090	42.843	23.184	0
ALLDTLQLGPDALTVHLIHEVTK	Unmodified	2496.4	0.395174	3100	sp|Q8BHN3|GANAB_MOUSE	yes	yes	0	0	0	143.28	143.28	3;4	1.29e-06	104147	54.559	52.271	16138000
ALLEVLGR	Unmodified	869.533	0.533452	4414	sp|Q99KB8|GLO2_MOUSE	yes	yes	0	0	0	93.69	93.562	2	0.0038371	63898	133.6	62.257	1120400000
ALLEVVQSGGK	Unmodified	1099.62	0.623724	4729	sp|Q9Z2U0|PSA7_MOUSE;sp|Q9CWH6|PSMA8_MOUSE	yes	no	0	0	0	70.953	71.255	2	5.43e-07	44472	154.24	62.923	148200000
ALLFIPR	Unmodified	828.522	0.522159	845	sp|P11499|HS90B_MOUSE	yes	yes	0	0	0	100.29	100.04	2	0.024271	69324	106.76	37.329	243520000
ALLFVNTLER	Unmodified	1174.67	0.671008	4880	sp|Q9D0R4|DDX56_MOUSE	yes	yes	0	0	0	108.5	108.65	2	0.045231	76591	47.097	30.105	8253200
ALLFVPR	Unmodified	814.507	0.506509	785	sp|P07901|HS90A_MOUSE	yes	yes	0	0	0	91.586	91.135	2	0.054802	40790	84.359	47.53	27749000
ALLGACDCSQIVK	Unmodified	1433.7	0.70067	3573	sp|Q8CID3|FA20A_MOUSE	yes	yes	0	0	0	69.918	70.37	2	0.00028269	45799	85.554	64.969	6477000
ALLGASALDSIQEFR	Unmodified	1589.84	0.841321	1954	sp|Q3TRM4|PLPL6_MOUSE	yes	yes	0	0	0	124.22	124.47	2	3.68e-46	87817	185.95	151.68	68885000
ALLGLHNMK	Unmodified	995.559	0.558621	2826	sp|Q7TMV3|FAKD5_MOUSE	yes	yes	0	0	0	58.156	58.108	2	0.010535	36312	84.743	37.661	14341000
ALLGYADNQCK	Unmodified	1251.59	0.591772	4563	sp|Q9CPV4|GLOD4_MOUSE	yes	yes	0	0	0	57.004	57.004	2	0.00049324	34521	112.13	108.04	157880000
ALLGYSDQVQR	Unmodified	1248.65	0.64625	2887	sp|Q80U63|MFN2_MOUSE	yes	yes	0	0	0	66.344	65.343	2	0.00041443	23797	100.88	85.288	12944000
ALLHGHVVELLR	Unmodified	1355.8	0.803754	2400	sp|Q61586|GPAT1_MOUSE	yes	yes	0	0	0	75.471	75.545	2;3	0.00015817	48982	75.115	67.75	62864000
ALLHGNCYNR	Unmodified	1216.58	0.577125	4345	sp|Q924X2|CPT1B_MOUSE	yes	yes	0	0	0	29.285	29.285	3	0.013817	13481	39.848	36.508	3339600
ALLHQLESLAK	Unmodified	1221.71	0.708122	2500	sp|Q64127|TIF1A_MOUSE	yes	yes	0	0	0	91.534	91.534	2	0.0045	61753	67.519	54.511	0
ALLLEAQK	Unmodified	884.533	0.533118	2090	sp|Q3URS9|CCD51_MOUSE	yes	yes	0	0	0	58.501	58.452	2	0.023923	36385	82.452	43.49	355740000
ALLLEILHEIK	Unmodified	1290.79	0.791123	3800	sp|Q8R180|ERO1A_MOUSE	yes	yes	0	0	0	138.84	138.88	2;3	3.33e-06	100575	125.72	98.076	201560000
ALLLQGTESLNR	Unmodified	1313.73	0.730314	620	sp|O88384|VTI1B_MOUSE	yes	yes	0	0	0	81.485	81.839	2	1.89e-05	53902	118.9	106.64	176320000
ALLLSHQFR	Unmodified	1083.62	0.618913	201	sp|A2A8U2|TM201_MOUSE	yes	yes	0	0	0	65.7	65.7	3	0.0083727	40254	49.715	37.099	8294400
ALLLTGDFVQAGK	Unmodified	1331.74	0.744902	5277	sp|Q9EQI8|RM46_MOUSE	yes	yes	0	0	0	104.81	104.76	2	2.21e-07	73104	120.57	113.21	477900000
ALLLTHHQR	Unmodified	1087.63	0.625061	2208	sp|Q5RJ54|ZSC26_MOUSE	yes	yes	0	0	0	24.472	24.017	2;3	0.022916	9863	52.255	40.208	0
ALLLVGDVAQAAEVAIEHR	Unmodified	1974.09	0.0898246	4262	sp|Q920Q4|VPS16_MOUSE	yes	yes	0	0	0	145.6	145.55	2;3	3.43e-44	105953	164.53	157.58	30753000
ALLNAESLPAHR	Unmodified	1290.7	0.704434	4019	sp|Q8VEG4|EXD2_MOUSE	yes	yes	0	0	0	59.324	59.024	2;3	0.00013388	36166	113.22	77.572	34628000
ALLNLVPVQK	Unmodified	1093.69	0.68593	749	sp|P04919|B3AT_MOUSE	yes	yes	0	0	0	97.859	98.013	2	0.0031911	66466	83.647	50.896	119500000
ALLNPLVR	Unmodified	894.565	0.565087	2690	sp|Q6PDE7|GGT6_MOUSE	yes	yes	0	0	0	86.036	86.338	2	0.057913	57544	58.917	34.023	16965000
ALLNVVDSAR	Unmodified	1056.59	0.592758	451	sp|O35405|PLD3_MOUSE	yes	yes	0	0	0	76.997	77.166	2	0.0061342	50758	72.2	20.855	163250000
ALLPELR	Unmodified	810.496	0.496338	5174	sp|Q9DC23|DJC10_MOUSE	yes	yes	0	0	0	85.011	85.084	2	0.0064395	56743	151.17	22.418	26757000
ALLPHVLCK	Unmodified	1049.61	0.605571	1783	sp|Q00PI9|HNRL2_MOUSE	yes	yes	0	0	0	68.2	68.551	3	0.042888	44484	43.083	20.591	0
ALLPILAK	Unmodified	837.569	0.568775	3403	sp|Q8C2E4|PTCD1_MOUSE	yes	yes	0	0	0	102.36	101.88	2	0.038689	51268	67.032	49.474	5859100
ALLPSMLR	Oxidation (M)	915.521	0.521173	3953	sp|Q8VCR2|DHB13_MOUSE	yes	yes	0	1	0	69.788	69.989	2	0.017117	43511	70.525	28.872	48857000
ALLPSMLR	Unmodified	899.526	0.526258	3953	sp|Q8VCR2|DHB13_MOUSE	yes	yes	0	0	0	94.495	94.296	2	0.0070029	63063	149.4	128.88	262970000
ALLPSMVER	Oxidation (M)	1030.55	0.548116	4367	sp|Q99J47|DRS7B_MOUSE	yes	yes	0	1	0	58.376	57.976	2	0.01432	34650	61.161	51.157	54003000
ALLPSMVER	Unmodified	1014.55	0.553201	4367	sp|Q99J47|DRS7B_MOUSE	yes	yes	0	0	0	81.936	82.187	2	0.04207	54356	45.598	34.964	290750000
ALLQAILQTEDMLK	Oxidation (M)	1601.87	0.869844	323	sp|E9Q557|DESP_MOUSE	yes	yes	0	1	0	137.84	137.79	2	0.0046485	78481	42.317	38.544	9035700
ALLQAILQTEDMLK	Unmodified	1585.87	0.874929	323	sp|E9Q557|DESP_MOUSE	yes	yes	0	0	0	148.14	148.11	2	2.48e-05	108085	79.885	56.707	53841000
ALLQEDYGFFR	Unmodified	1357.67	0.666651	4503	sp|Q99MR3|S12A9_MOUSE	yes	yes	0	0	0	114.95	115.1	2	0.00037861	81601	113.93	108.83	23802000
ALLQSSASR	Unmodified	931.509	0.508694	1310	sp|P50580|PA2G4_MOUSE	yes	yes	0	0	0	31.207	30.652	2	0.015875	15052	74.92	41.542	3896700
ALLSAVTR	Unmodified	829.502	0.502152	1040;2367	sp|P26231|CTNA1_MOUSE;sp|Q61301|CTNA2_MOUSE	no	no	0	0	0	62.576	61.439	2	0.018737	38262	81.296	44.901	17778000
ALLSDMVR	Unmodified	903.485	0.484787	3528	sp|Q8CGF7|TCRG1_MOUSE	yes	yes	0	0	0	80.674	80.78	2	0.040545	53364	66.073	40.134	21253000
ALLSHDSGSDHLAFVR	Unmodified	1723.86	0.864182	4546	sp|Q99PU8|DHX30_MOUSE	yes	yes	0	0	0	70.296	70.747	2;3	8.99e-25	46127	145.69	135.89	34529000
ALLSPTFTSGK	Unmodified	1120.61	0.612825	2525	sp|Q64459|CP3AB_MOUSE;sp|Q9JMA7|CP341_MOUSE	yes	no	0	0	0	80.478	80.487	2	2.51e-06	50968	126.19	107.52	14046000000
ALLSPTFTSGR	Unmodified	1148.62	0.618973	2527	sp|Q64464|CP3AD_MOUSE	yes	yes	0	0	0	79.751	79.839	2	5.63e-07	52894	129.89	82.702	3226500000
ALLSTLHTVLWDGESR	Unmodified	1796.94	0.942098	4441	sp|Q99KY4|GAK_MOUSE	yes	yes	0	0	0	118.37	118.31	3	5.27e-06	84309	66.826	57.544	0
ALLSVHDTVAQK	Unmodified	1280.71	0.70885	3278	sp|Q8BVD5|MPP7_MOUSE	yes	yes	0	0	0	50	49.705	2;3	8.09e-08	29943	149.41	130.28	24556000
ALLTLADGR	Unmodified	928.534	0.53418	482	sp|O35639|ANXA3_MOUSE	yes	yes	0	0	0	75.421	75.627	2	0.0079704	49294	88.136	36.4	166450000
ALLTPVAIAAGR	Unmodified	1151.7	0.702643	1248	sp|P47791|GSHR_MOUSE	yes	yes	0	0	0	93.673	93.7	2	0.00024013	62587	96.229	56.607	134900000
ALLVQVINK	Unmodified	996.633	0.633166	1350	sp|P53569|CEBPZ_MOUSE	yes	yes	0	0	0	80.201	80.352	2	0.018209	53316	69.825	45.049	15172000
ALLYNAQLEALQGR	Unmodified	1558.85	0.846741	2169	sp|Q5BL07|PEX1_MOUSE	yes	yes	0	0	0	101.92	101.88	2	1.38e-16	70920	140.82	137.51	195750000
ALMAPNLDSFGR	Unmodified	1290.64	0.639056	1434	sp|P58501|PAXB1_MOUSE	yes	yes	0	0	0	99.424	99.17	2	0.00017102	68811	100.93	96.591	81108000
ALMDNPTLYLEK	Unmodified	1406.71	0.711552	2460	sp|Q62311|TAF6_MOUSE	yes	yes	0	0	0	100.89	100.89	2	0.0012581	69037	71.806	66.086	12335000
ALMDSLGPEWR	Unmodified	1273.61	0.612507	4798	sp|Q9CYG7|TOM34_MOUSE	yes	yes	0	0	0	104.42	104.57	2	0.00041816	73352	107.06	98.569	11287000
ALMEAVSHAK	Unmodified	1055.54	0.543365	194	sp|A2A5R2|BIG2_MOUSE	yes	yes	0	0	0	36.085	35.589	2	0.0026507	19503	86.898	64.257	8259000
ALMGLYNGQVLCK	Oxidation (M)	1481.74	0.737056	3198	sp|Q8BMS1|ECHA_MOUSE	yes	yes	0	1	0	80.74	81.092	2	2.64e-11	54101	141.08	125.54	91527000
ALMGLYNGQVLCK	Unmodified	1465.74	0.742141	3198	sp|Q8BMS1|ECHA_MOUSE	yes	yes	0	0	0	96.699	96.951	2	9.97e-08	67080	124.42	104.29	80593000
ALMGSPQLVAAVVR	Oxidation (M)	1426.8	0.79662	1799	sp|Q02257|PLAK_MOUSE	yes	yes	0	1	0	89.241	89.442	2	0.0035992	59739	44.436	39.89	15617000
ALMLQGVDLLADAVAVTMGPK	2 Oxidation (M)	2144.12	0.122112	1577	sp|P63038|CH60_MOUSE	yes	yes	0	2	0	147.75	147.71	2;3	2.32e-27	106665	111.66	108.94	421810000
ALMLQGVDLLADAVAVTMGPK	Oxidation (M)	2128.13	0.127198	1577	sp|P63038|CH60_MOUSE	yes	yes	0	1	0	153.22	153.22	2;3	8.53e-26	112543	106.86	98.938	210520000
ALMLQGVDLLADAVAVTMGPK	Unmodified	2112.13	0.132283	1577	sp|P63038|CH60_MOUSE	yes	yes	0	0	0	160.65	160.71	3	4.36e-09	117323	65.855	62.8	17304000
ALMNLQNNEAGR	Unmodified	1329.65	0.645933	999	sp|P22726|WNT5B_MOUSE	yes	yes	0	0	0	56.259	56.41	2	0.0059209	34984	59.975	52.52	0
ALMPVLLQGQAR	Oxidation (M)	1311.73	0.733291	5801	sp|Q9Z1Q2|ABHGA_MOUSE	yes	yes	0	1	0	74.375	73.998	2	0.00036488	47935	82.417	68.608	12782000
ALMPVLLQGQAR	Unmodified	1295.74	0.738376	5801	sp|Q9Z1Q2|ABHGA_MOUSE	yes	yes	0	0	0	99.301	98.701	2	0.0039432	48632	61.344	53.733	117390000
ALMSSSQATASSSNK	Unmodified	1468.68	0.682772	2693	sp|Q6PDI5|ECM29_MOUSE	yes	yes	0	0	0	26.923	26.628	2	0.002416	12624	48.216	46.628	7330100
ALNAADPGSDLLSVQALQR	Unmodified	1938.02	0.0170536	787	sp|P08032|SPTA1_MOUSE	yes	yes	0	0	0	107.52	107.63	2	5.69e-23	75040	123.63	115.55	20906000
ALNAFGGEGVYAVAR	Unmodified	1493.76	0.762677	2927	sp|Q80W65|PCSK9_MOUSE	yes	yes	0	0	0	90.786	90.335	2	0.01154	40274	38.995	33.048	0
ALNALNNLSVNVENQTK	Unmodified	1840.96	0.96429	4875	sp|Q9D0L7|ARM10_MOUSE	yes	yes	0	0	0	92.701	92.1	2;3	1.04e-28	43442	156	151.91	43408000
ALNAVQPQLDVQPTK	Unmodified	1620.88	0.88352	3948	sp|Q8VCM4|LIPT_MOUSE	yes	yes	0	0	0	70.145	70.169	2	2.87e-17	44583	141.82	136.35	147270000
ALNEGGLQSIPK	Unmodified	1225.67	0.666651	4272	sp|Q921G7|ETFD_MOUSE	yes	yes	0	0	0	64.097	63.883	1;2	1.56e-12	40419	160.52	146.07	14270000000
ALNEVFIGESLSSR	Unmodified	1520.78	0.783472	3421	sp|Q8C5H8|NAKD2_MOUSE	yes	yes	0	0	0	101.39	101.19	2;3	8.04e-24	69240	162.37	131.89	1343600000
ALNGAEPNYHSLPSAR	Unmodified	1695.83	0.832882	4579	sp|Q9CQ22|LTOR1_MOUSE	yes	yes	0	0	0	52.618	52.769	3	5.56e-08	32259	78.326	66.95	10648000
ALNIFDR	Unmodified	847.455	0.455202	232	sp|A2APY7|NDUF5_MOUSE	yes	yes	0	0	0	83.5	83.828	2	0.027928	53947	95.352	42.669	21678000
ALNLHMR	Unmodified	853.459	0.459241	3078	sp|Q8BH86|GLUCM_MOUSE	yes	yes	0	0	0	43.856	43.356	2	0.025243	23692	114.54	109.06	58757000
ALNLLDTK	Unmodified	886.512	0.512382	3612	sp|Q8JZY4|MRPP3_MOUSE	yes	yes	0	0	0	73.95	74.156	2	0.03971	48090	66.504	29.663	15498000
ALNMAIPGGPK	Unmodified	1067.58	0.57975	4547	sp|Q99PV0|PRP8_MOUSE	yes	yes	0	0	0	73.893	73.141	2	0.051985	27518	41.704	39.025	862750
ALNPLEDWLR	Unmodified	1225.65	0.645522	5803	sp|Q9Z1Q9|SYVC_MOUSE	yes	yes	0	0	0	132.02	132.22	2	0.0029073	92554	85.355	64.577	48579000
ALNSAANNVYQYGR	Unmodified	1539.74	0.743004	273	sp|B1AZA5|TM245_MOUSE	yes	yes	0	0	0	60.913	60.536	2	1.25e-14	36955	131.69	114.48	27093000
ALNSQAPPVK	Unmodified	1023.57	0.571294	2709	sp|Q6PFQ7|RASL2_MOUSE	yes	yes	0	0	0	27.02	27.07	2	0.0023626	13078	88.495	65.854	3404800
ALNTHIEELK	Unmodified	1166.63	0.629537	3235	sp|Q8BSE0|RMD2_MOUSE	yes	yes	0	0	0	50.506	50.356	2	9.38e-05	29480	117.25	90.102	14786000
ALNTHIEELKLDVLLQK	Unmodified	1976.13	0.130627	3235	sp|Q8BSE0|RMD2_MOUSE	yes	yes	0	0	1	106.98	106.73	3;4	4.44e-17	75056	125.73	124.22	31501000
ALNVEPDGTGLTCSLAPNILSQL	Unmodified	2382.21	0.210076	1768	sp|P99029|PRDX5_MOUSE	yes	yes	0	0	0	149.87	149.82	2;3	2.58e-05	106649	42.831	38.834	27099000
ALNVLVPIFYR	Unmodified	1303.77	0.765243	5177	sp|Q9DC29|ABCB6_MOUSE	yes	yes	0	0	0	135.34	135.59	2	0.00066142	96802	93.556	88.457	11535000
ALPDTQITSYAATLHR	Unmodified	1756.91	0.910798	3436	sp|Q8C729|F126B_MOUSE	yes	yes	0	0	0	87.238	87.084	3	5.03e-13	58675	109.79	83.811	11663000
ALPEFFNGK	Unmodified	1021.52	0.523281	2691;1728	sp|P97496|SMRC1_MOUSE;sp|Q6PDG5|SMRC2_MOUSE	no	no	0	0	0	92.612	92.011	2	0.0028029	43342	101.54	93.359	23285000
ALPFWNEEIVPQIK	Unmodified	1682.9	0.903193	5138	sp|Q9DBJ1|PGAM1_MOUSE	yes	yes	0	0	0	134.15	134.3	2	0.00014345	97193	67.234	64.618	119800000
ALPGHLKPFETLLSQNQGGK	Unmodified	2134.15	0.153488	963	sp|P19157|GSTP1_MOUSE;sp|P46425|GSTP2_MOUSE	yes	no	0	0	1	94.763	94.311	2;3;4	5.31e-42	43250	142.58	132.66	276920000
ALPILEELLK	Unmodified	1137.7	0.700911	3228	sp|Q8BRH0|TMTC3_MOUSE	yes	yes	0	0	0	147.87	147.82	2	0.0023838	106033	88.392	83.294	45112000
ALPPLALFTSK	Unmodified	1156.69	0.685596	5126	sp|Q9DBE0|CSAD_MOUSE	yes	yes	0	0	0	122.23	122.38	2	0.024777	87708	48.568	48.568	4595800
ALPPLWENLDLVPAGDR	Unmodified	1874.99	0.989048	5576	sp|Q9QZA0|CAH5B_MOUSE	yes	yes	0	0	0	142.06	142.06	2	0.0031149	102484	39.585	36.208	13053000
ALPQTAMK	Oxidation (M)	874.458	0.458238	4956	sp|Q9D479|UVSSA_MOUSE	yes	yes	0	1	0	57.165	57.165	2	0.050128	34711	49.097	6.2276	19000000
ALPQTPR	Unmodified	781.445	0.444637	3245	sp|Q8BTI8|SRRM2_MOUSE	yes	yes	0	0	0	28.539	28.191	2	0.02207	14092	104.11	58.095	55726000
ALPSSEDLASLAPDLDKITESLSLLK	Unmodified	2725.46	0.463707	1429	sp|P58281|OPA1_MOUSE	yes	yes	0	0	1	153.24	153.29	3	0.010789	112283	16.712	15.505	1860500
ALQAAGPGR	Unmodified	839.461	0.46135	4806	sp|Q9CYS6|CB072_MOUSE	yes	yes	0	0	0	20.539	20.315	2	0.055025	6765	41.448	15.889	15979000
ALQAAGPGRPEGAWER	Unmodified	1664.84	0.838301	4806	sp|Q9CYS6|CB072_MOUSE	yes	yes	0	0	1	49.505	49.195	2;3	9.48e-09	28554	81.632	75.55	545140000
ALQAAIQQLAEAQPEATAK	Unmodified	1951.04	0.0374547	305	sp|E9PVA8|GCN1_MOUSE	yes	yes	0	0	0	98.284	98.289	2	1.87e-33	67587	136.66	130.65	12426000
ALQALHSSGVGLR	Acetyl (Protein N-term)	1349.74	0.741547	1958	sp|Q3TUH1|TAM41_MOUSE	yes	yes	1	0	0	93.285	93.285	2	9.2e-05	63039	70.889	61.821	13916000
ALQASALAAWGGK	Unmodified	1242.67	0.672071	4200	sp|Q91Y97|ALDOB_MOUSE	yes	yes	0	0	0	89.484	89.435	2	0.00012181	60794	94.122	89.328	15599000
ALQASALK	Unmodified	800.476	0.475603	753	sp|P05064|ALDOA_MOUSE	yes	yes	0	0	0	32.666	32.393	2	0.056784	16179	59.35	8.2835	23338000
ALQATVGNSYK	Unmodified	1150.6	0.598237	844	sp|P11438|LAMP1_MOUSE	yes	yes	0	0	0	38.411	38.154	1;2	2.32e-65	20681	276	245.32	2202900000
ALQDAFLAIDAK	Unmodified	1274.69	0.687052	2332	sp|Q61074|PPM1G_MOUSE	yes	yes	0	0	0	105.93	106.04	2	0.00057927	73772	88.075	69.939	10117000
ALQDEWDAVMLHSFTLR	Unmodified	2030.99	0.988396	4432	sp|Q99KP6|PRP19_MOUSE	yes	yes	0	0	0	142.98	142.93	2;3	5.73e-11	102804	100.97	87.67	22167000
ALQDLGLR	Unmodified	884.508	0.507966	4460	sp|Q99LD8|DDAH2_MOUSE	yes	yes	0	0	0	69.173	69.624	2	0.0020086	45326	113.7	40.438	19324000
ALQEFDLALR	Unmodified	1174.63	0.634623	4284	sp|Q921N6|DDX27_MOUSE	yes	yes	0	0	0	102.8	102.93	2	0.00045487	71339	103.26	77.634	67921000
ALQEGNFQTPVFIVPLTDLR	Unmodified	2257.21	0.210668	318	sp|E9Q414|APOB_MOUSE	yes	yes	0	0	0	145.11	145.09	2;3	1.4e-06	104650	61.942	58.886	29098000
ALQEMLANTVENGGEGAAQGGGHR	Unmodified	2366.1	0.103319	215	sp|A2AGL3|RYR3_MOUSE	yes	yes	0	0	0	125.5	125.55	3	0.0043981	90017	19.109	16.466	14636000
ALQEWILETDGVSLMR	Unmodified	1859.95	0.945134	800	sp|P08775|RPB1_MOUSE	yes	yes	0	0	0	136.8	136.8	2	0.0014279	98989	65.231	57.522	8298800
ALQFLEQVK	Unmodified	1074.61	0.607345	1669	sp|P80317|TCPZ_MOUSE	yes	yes	0	0	0	101.26	101.12	2	0.015299	72734	76.679	37.057	614390000
ALQGTIAQTPETVMQFLEK	Unmodified	2104.09	0.0874414	261	sp|A6H611|MIPEP_MOUSE	yes	yes	0	0	0	143.76	143.56	3	0.027336	83108	15.441	13.983	3958600
ALQGYYDVR	Unmodified	1083.53	0.534909	5249	sp|Q9EPB5|SERHL_MOUSE	yes	yes	0	0	0	59.528	59.629	2	0.0075255	37411	89.029	80.13	311580000
ALQHIICQLGGTVCDGEK	Unmodified	1997.97	0.96628	5026	sp|Q9D826|SOX_MOUSE	yes	yes	0	0	0	87.745	87.307	2;3	8.77e-68	40694	185.71	185.71	682120000
ALQHLQGELHSK	Unmodified	1359.73	0.725897	2971	sp|Q80YT7|MYOME_MOUSE	yes	yes	0	0	0	29.945	29.796	3	0.00042023	15082	64.827	47.66	7855900
ALQICELPGLADQVTR	Unmodified	1782.93	0.929819	3937	sp|Q8VCF0|MAVS_MOUSE	yes	yes	0	0	0	114.23	114.31	2;3	0.0002396	78904	50.831	42.034	79989000
ALQIFCR	Unmodified	906.475	0.474557	5777	sp|Q9Z0W3|NU160_MOUSE	yes	yes	0	0	0	76.75	77.201	2	0.035523	51308	92.692	68.737	4760800
ALQILQSIDPK	Unmodified	1224.71	0.707788	661	sp|O88811|STAM2_MOUSE	yes	yes	0	0	0	100.93	100.93	2	0.012428	69023	56.087	49.565	6653000
ALQIPEVYLR	Unmodified	1200.69	0.686658	2677	sp|Q6PAR5|GAPD1_MOUSE	yes	yes	0	0	0	105.9	105.9	2	0.009707	73123	67.334	51.704	6949800
ALQLGTLFSPAEALK	Unmodified	1557.88	0.876644	1198	sp|P42125|ECI1_MOUSE	yes	yes	0	0	0	132.29	132.26	2	5.72e-15	73116	128.71	106.65	312730000
ALQLKPDDVITQSNLR	Unmodified	1809.99	0.994862	2159	sp|Q56A06|TMTC2_MOUSE	yes	yes	0	0	1	82.706	82.306	3	0.0033549	35920	46.39	43.529	0
ALQLLQMYYEGK	Unmodified	1455.74	0.743187	3669	sp|Q8K224|NAT10_MOUSE	yes	yes	0	0	0	116.71	116.81	2	2.93e-07	80699	138.45	122.1	9229000
ALQPVLVSR	Unmodified	981.597	0.597115	3336	sp|Q8BYI6|PCAT2_MOUSE	yes	yes	0	0	0	59.608	59.361	2	0.0061112	36266	91.867	57.614	26370000
ALQPVQGLAR	Unmodified	1051.61	0.613828	4990	sp|Q9D6W8|BORC6_MOUSE	yes	yes	0	0	0	55.07	54.976	2	0.0028539	33789	85.676	31.519	25627000
ALQQAHDVLVK	Unmodified	1220.69	0.687721	263	sp|A6H8H2|DEN4C_MOUSE	yes	yes	0	0	0	38.987	38.738	2;3	5.76e-06	21934	149.23	113.52	34123000
ALQQIFEHMLDVSK	Unmodified	1657.85	0.849777	979	sp|P21180|CO2_MOUSE	yes	yes	0	0	0	134.39	134.39	2;3	8.55e-06	95571	71.279	65.738	10635000
ALQQPLEQLAR	Unmodified	1265.71	0.709185	2079	sp|Q3UPH7|ARH40_MOUSE	yes	yes	0	0	0	78.354	78.556	2	0.00045406	51273	108.7	48.789	5349300
ALQQYTLEPSEKPFDLK	Unmodified	2006.04	0.0360577	5581	sp|Q9QZE5|COPG1_MOUSE	yes	yes	0	0	1	91.717	91.768	2;3	2.77e-06	63133	67.685	62.554	20461000
ALQSADVIVLFGAR	Unmodified	1458.82	0.819463	5517	sp|Q9QXE0|HACL1_MOUSE	yes	yes	0	0	0	123.56	123.83	2;3	9.96e-07	87179	101.43	95.525	102540000
ALQSIEK	Unmodified	787.444	0.443968	4188	sp|Q91XE8|TM205_MOUSE	yes	yes	0	0	0	27.115	27.141	2	0.038568	11859	91.626	23.645	9366400
ALQSLACGK	Unmodified	946.491	0.490601	5466	sp|Q9JLV5|CUL3_MOUSE	yes	yes	0	0	0	36.892	36.892	2	0.020172	19260	66.692	27.9	8796000
ALQSTAVEQFSMVFGK	Oxidation (M)	1757.87	0.865821	2309	sp|Q60936|COQ8A_MOUSE	yes	yes	0	1	0	120.99	121.24	2	1.12e-06	82976	75.018	66.676	7408800
ALQSTAVEQFSMVFGK	Unmodified	1741.87	0.870907	2309	sp|Q60936|COQ8A_MOUSE	yes	yes	0	0	0	126.42	126.62	2	2.28e-05	88282	68.481	60.969	7519600
ALQSVVQAVPLHELR	Unmodified	1658.95	0.946789	3143	sp|Q8BJY1|PSMD5_MOUSE	yes	yes	0	0	0	91.347	91.598	2;3	6.87e-07	62974	94.569	86.445	8075000
ALQTALSESGDSSDVLQILK	Unmodified	2074.08	0.0793791	1982	sp|Q3U0V2|TRADD_MOUSE	yes	yes	0	0	0	120.54	120.74	2	1.72e-05	83644	51.566	49.831	0
ALQTILSQPVTYEAYR	Unmodified	1851.97	0.973064	1443	sp|P59017|B2L13_MOUSE	yes	yes	0	0	0	103.93	104.03	2;3	2.28e-121	72931	224.67	203.35	144830000
ALQTTYGTNAPR	Unmodified	1291.65	0.652064	3518	sp|Q8CG76|ARK72_MOUSE	yes	yes	0	0	0	37.339	36.978	1;2;3	3.11e-22	19909	176.78	153.46	1138600000
ALQVELIPTGEIIR	Acetyl (Protein N-term)	1592.91	0.913758	5665	sp|Q9WTI7|MYO1C_MOUSE	yes	yes	1	0	0	144.23	144.23	2	0.0002511	103715	54.09	48.375	14878000
ALQVGCLLR	Unmodified	1028.58	0.580085	939	sp|P17426|AP2A1_MOUSE	yes	yes	0	0	0	89.206	89.157	2	0.014698	60549	78.516	47.094	28784000
ALQVLVDQSK	Unmodified	1099.62	0.623724	3901	sp|Q8R5L3|VPS39_MOUSE	yes	yes	0	0	0	60.6	60.751	2	0.0047167	38312	76.927	50.138	8748300
ALQYAFFAEK	Unmodified	1186.6	0.60226	5147	sp|Q9DBM2|ECHP_MOUSE	yes	yes	0	0	0	99.832	99.577	1;2	0.0038975	68942	79.659	45.473	2767900000
ALQYEQTLMYGR	Unmodified	1471.71	0.712949	5610	sp|Q9R0A1|CLCN2_MOUSE	yes	yes	0	0	0	84.718	85.02	2	0.00016226	55238	81.92	68.151	0
ALQYSFFECK	Unmodified	1291.59	0.590709	4485	sp|Q99M07|COA5_MOUSE	yes	yes	0	0	0	99.173	98.745	2	0.0005987	68385	100.58	90.697	50457000
ALREPYMDEIFHLPQAQR	Unmodified	2213.11	0.105157	2024	sp|Q3UGP8|AG10B_MOUSE	yes	yes	0	0	1	107.38	107.28	3	0.018898	73320	33.773	30.019	0
ALSAAAPGSGK	Unmodified	928.498	0.497795	3607	sp|Q8JZU2|TXTP_MOUSE	yes	yes	0	0	0	22.056	22.056	2	0.053869	7934	41.242	28.205	8665900
ALSAGNIDDALQCYSEAIK	Unmodified	2037.97	0.96772	2299	sp|Q60864|STIP1_MOUSE	yes	yes	0	0	0	122.3	122.5	2	3.04e-14	85026	91.589	84.816	7898800
ALSAIAELLTSEHER	Unmodified	1638.86	0.857699	1107	sp|P30999|CTND1_MOUSE	yes	yes	0	0	0	111.76	111.77	2;3	5.72e-145	78248	241.42	230.47	2316100000
ALSALCDPSR	Unmodified	1088.53	0.528443	5179	sp|Q9DC37|MFSD1_MOUSE	yes	yes	0	0	0	48.935	48.887	2	0.0033268	29541	82.831	59.107	76861000
ALSAMDLQK	Oxidation (M)	991.501	0.500831	4289	sp|Q921W0|CHM1A_MOUSE	yes	yes	0	1	0	38.732	38.732	2	0.012612	20719	63.076	34.379	5137100
ALSAMDLQK	Unmodified	975.506	0.505917	4289	sp|Q921W0|CHM1A_MOUSE	yes	yes	0	0	0	56.144	56.144	2	0.035811	33855	55.908	28.422	49731000
ALSAYENVVVVAIQYR	Unmodified	1793.97	0.967584	4155	sp|Q91WU0|CES1F_MOUSE	yes	yes	0	0	0	128.57	128.72	2	9.83e-08	92540	73.834	61.633	1942600
ALSCLESSWK	Unmodified	1179.56	0.559409	1081;1080	sp|P28665|MUG1_MOUSE;sp|P28666|MUG2_MOUSE	no	no	0	0	0	77.694	77.88	2	0.0001761	50909	114.89	100.21	1458800000
ALSDALTELGYK	Unmodified	1279.67	0.665982	1305	sp|P50431|GLYC_MOUSE	yes	yes	0	0	0	107.25	107	2	0.00065048	53288	84.169	58.051	58621000
ALSDLIGATK	Unmodified	987.56	0.560061	2784	sp|Q71LX4|TLN2_MOUSE	yes	yes	0	0	0	82.774	82.676	2	0.01732	54305	59.198	16.6	28810000
ALSDLQFVK	Unmodified	1019.57	0.565146	1965	sp|Q3TWN3|CNNM2_MOUSE	yes	yes	0	0	0	86.637	86.965	2	0.03458	57915	56.434	34.474	54089000
ALSDLQLIK	Unmodified	999.596	0.596446	1895	sp|Q32NY4|CNNM3_MOUSE	yes	yes	0	0	0	91.139	90.688	2	0.016526	40448	72.928	41.506	11271000
ALSEFVDTLVK	Unmodified	1220.67	0.665254	606	sp|O70571|PDK4_MOUSE	yes	yes	0	0	0	114.93	115.13	2	0.053869	80977	41.242	21.583	5949100
ALSEIAGITLPYDTLDQVR	Unmodified	2074.09	0.0946353	4071	sp|Q91VD9|NDUS1_MOUSE	yes	yes	0	0	0	133.92	134	2;3	1.28e-43	95652	165.66	165.66	1090200000
ALSELTTCLR	Unmodified	1162.6	0.601608	1674	sp|P83093|STIM2_MOUSE	yes	yes	0	0	0	77.579	77.934	2	0.00019331	50423	114.4	93.006	56853000
ALSHLSTTVK	Unmodified	1055.6	0.597509	5288	sp|Q9EQZ6|RPGF4_MOUSE	yes	yes	0	0	0	29.254	29.305	2	0.013553	14744	72.2	42.433	0
ALSIAVTGSGSCR	Unmodified	1277.64	0.639785	2447	sp|Q62165|DAG1_MOUSE	yes	yes	0	0	0	57.267	56.767	2	0.00027207	33601	86.803	47.178	4859500
ALSIFNELR	Unmodified	1061.59	0.586944	3059	sp|Q8BGZ4|CDC23_MOUSE	yes	yes	0	0	0	111.09	111.09	2	0.00068645	77262	113.62	66.435	13209000
ALSLQHAGR	Unmodified	951.525	0.525013	4264	sp|Q920R0|ALS2_MOUSE	yes	yes	0	0	0	26.986	26.937	2	0.046529	12880	52.255	35.015	2884800
ALSMPLNGLK	Acetyl (Protein N-term)	1084.6	0.595066	5547	sp|Q9QYB1|CLIC4_MOUSE	yes	yes	1	0	0	118.32	118.32	2	0.005493	82767	51.445	43.402	6700500
ALSNLESIPGGYNALR	Unmodified	1673.87	0.873684	3848	sp|Q8R317|UBQL1_MOUSE	yes	yes	0	0	0	98.018	97.764	2;3	2.03e-29	67470	159.22	149.09	75156000
ALSNLESVPGGYNALR	Unmodified	1659.86	0.858034	4525	sp|Q99NB8|UBQL4_MOUSE	yes	yes	0	0	0	90.205	89.754	2	2.06e-08	39701	81.632	75.55	10795000
ALSPAFELSQWSSTEYSTWAESR	Unmodified	2632.21	0.208161	1412	sp|P57716|NICA_MOUSE	yes	yes	0	0	0	143.67	143.67	2;3	1.74e-05	103329	52.359	49.935	9672500
ALSPFAIAYLDR	Unmodified	1335.72	0.718687	3176	sp|Q8BM55|TM214_MOUSE	yes	yes	0	0	0	122.16	122.46	2	0.054499	86302	39.006	25.998	0
ALSPQDYVATVADALK	Unmodified	1660.87	0.867201	4503	sp|Q99MR3|S12A9_MOUSE	yes	yes	0	0	0	138.42	138.22	2	0.00010313	78958	63.682	53.329	3481100
ALSQHPTVNDDLPNR	Unmodified	1675.83	0.827796	1751	sp|P97872|FMO5_MOUSE	yes	yes	0	0	0	44.076	44.076	2;3	1.01e-20	24790	157.91	122.87	94965000
ALSQPDTVLR	Unmodified	1098.6	0.603323	4075	sp|Q91VI7|RINI_MOUSE	yes	yes	0	0	0	55.054	55.054	2	0.004212	33066	78.61	47.692	19393000
ALSSEGKPYVTK	Unmodified	1278.68	0.681967	929	sp|P16546|SPTN1_MOUSE	yes	yes	0	0	1	26.682	26.666	2;3	2.57e-06	12806	141.37	111.83	144500000
ALSSYGGGSGNIWLDNVNCR	Unmodified	2138.98	0.980351	2285	sp|Q60754|MARCO_MOUSE	yes	yes	0	0	0	100.93	100.68	2	8.61e-43	69996	142.26	136.44	18826000
ALSTNSELSTFR	Unmodified	1324.66	0.662294	3739	sp|Q8K4Q8|COL12_MOUSE	yes	yes	0	0	0	71.805	71.805	2	0.0007896	45599	78.884	69.347	70861000
ALSTQGSSVGR	Unmodified	1061.55	0.546536	1133	sp|P34927|ASGR1_MOUSE	yes	yes	0	0	0	23.01	22.849	1;2	4.17e-137	8472	240.45	183.73	10653000000
ALSTVPEVKPQGLR	Unmodified	1493.86	0.856577	1102	sp|P30415|NKTR_MOUSE	yes	yes	0	0	1	59.635	59.54	2;3	0.00029538	37093	73.927	68.554	21714000
ALSVAELTQQMFDAR	Unmodified	1678.83	0.834856	233	sp|A2AQ07|TBB1_MOUSE	yes	yes	0	0	0	138.07	137.92	2	6.11e-06	77288	82.529	71.583	4180400
ALSVVLEQDGVQPWK	Unmodified	1667.89	0.888271	2580	sp|Q69ZS7|HBS1L_MOUSE	yes	yes	0	0	0	105.78	105.88	2	0.0022452	73674	49.216	39.934	3816000
ALSVVSTVVR	Unmodified	1029.62	0.618244	2843	sp|Q7TPH6|MYCB2_MOUSE	yes	yes	0	0	0	73.049	72.894	2	0.029949	46980	56.404	37.897	0
ALTAELDTLGK	Unmodified	1130.62	0.618304	3953	sp|Q8VCR2|DHB13_MOUSE	yes	yes	0	0	0	82.08	82.08	2	0.00038328	53996	105.46	87.641	83745000
ALTDAGCNLSPLQYIK	Unmodified	1762.89	0.89237	3226	sp|Q8BRF7|SCFD1_MOUSE	yes	yes	0	0	0	112.14	112.29	2	1.97e-08	79291	84.046	75.647	10483000
ALTDELAALGR	Unmodified	1128.61	0.613887	5267	sp|Q9EQ06|DHB11_MOUSE	yes	yes	0	0	0	104.48	104.53	2	0.0038901	72134	68.536	45.163	2854200
ALTDFFR	Unmodified	868.444	0.444303	3926	sp|Q8VC88|GRAN_MOUSE	yes	yes	0	0	0	106.2	106.2	2	0.024091	73318	108.24	76.935	17752000
ALTEANVQYAAVR	Unmodified	1404.74	0.736128	2679	sp|Q6PB44|PTN23_MOUSE	yes	yes	0	0	0	63.643	62.988	2	2.87e-05	39533	105.03	79.69	10467000
ALTEFFR	Unmodified	882.46	0.459953	2181	sp|Q5F2F2|ABH15_MOUSE	yes	yes	0	0	0	92.983	92.729	2	0.031042	63234	94.262	59.156	98268000
ALTELFFVTENR	Unmodified	1438.75	0.74563	2218	sp|Q5SSH7|ZZEF1_MOUSE	yes	yes	0	0	0	124.87	125.07	2	0.0054214	86981	57.567	48.13	5849600
ALTGGIAHLFK	Unmodified	1126.65	0.649879	381	sp|O08749|DLDH_MOUSE	yes	yes	0	0	0	89.007	88.983	2;3	1.22e-05	58805	138.25	86.485	1641500000
ALTHLEMR	Unmodified	969.507	0.506586	5640	sp|Q9R190|MTA2_MOUSE	yes	yes	0	0	0	40.968	40.921	2	0.0018812	22467	114.39	91.066	44527000
ALTISPFHEK	Unmodified	1141.61	0.613159	3123	sp|Q8BIX9|FICD_MOUSE	yes	yes	0	0	0	65.08	65.134	2	0.019432	40631	57.204	33.115	14330000
ALTLGALTLPLAR	Unmodified	1308.81	0.812921	2006	sp|Q3U7R1|ESYT1_MOUSE	yes	yes	0	0	0	133.01	132.97	2	2.11e-05	95311	111.79	103.76	24165000
ALTLIAGSPLK	Unmodified	1082.67	0.669946	2761	sp|Q6ZQ38|CAND1_MOUSE	yes	yes	0	0	0	91.767	91.869	2	0.048845	61886	42.475	29.844	4124400
ALTLPGSSENEYIMK	Unmodified	1651.81	0.812723	5306	sp|Q9ERK4|XPO2_MOUSE	yes	yes	0	0	0	93.484	93.735	2	5.96e-07	64649	97.797	92.082	12880000
ALTLQDLDNIWAAQAGK	Unmodified	1826.95	0.952662	1647	sp|P70398|USP9X_MOUSE	yes	yes	0	0	0	138.78	138.58	2	0.06125	79125	23.839	21.769	6531700
ALTLYSDR	Unmodified	937.487	0.486896	3870	sp|Q8R3Q0|SARAF_MOUSE	yes	yes	0	0	0	57.73	57.781	2	0.0031203	35729	110.12	93.966	273600000
ALTNLIDQQQQK	Unmodified	1398.75	0.746692	428	sp|O35185|BHE40_MOUSE	yes	yes	0	0	0	68.418	68.524	2	0.00043278	43867	75.788	62.831	0
ALTPLQEEMAGLLQQIEVER	Oxidation (M)	2283.18	0.178047	5277	sp|Q9EQI8|RM46_MOUSE	yes	yes	0	1	0	130.49	130.49	2;3	9.64e-13	92529	77.871	71.754	8567900
ALTQPLGLLR	Unmodified	1080.67	0.665529	489	sp|O35682|MYADM_MOUSE	yes	yes	0	0	0	98.885	98.786	2	0.0076712	67514	70.056	68.012	13237000
ALTQTGGPHVK	Unmodified	1107.6	0.603657	3247	sp|Q8BTM8|FLNA_MOUSE	yes	yes	0	0	0	20.028	19.932	2;3	0.003738	7546	48.981	34.043	17075000
ALTTITDLVR	Unmodified	1101.64	0.639374	1817	sp|Q04519|ASM_MOUSE	yes	yes	0	0	0	97.637	97.637	2	0.01907	66616	107.55	71.13	29877000
ALTTMGFR	Unmodified	895.459	0.458573	2632	sp|Q6P069|SORCN_MOUSE	yes	yes	0	0	0	69.262	69.008	2	0.0057977	44124	138.83	109.68	34839000
ALTTPTHYK	Unmodified	1030.54	0.544745	2708	sp|Q6PFD9|NUP98_MOUSE	yes	yes	0	0	0	25.479	25.356	2	0.00067355	10896	113.74	85.566	16049000
ALTVPELTQQMFDAK	Oxidation (M)	1706.85	0.854922	1601;4977;4302	sp|Q9D6F9|TBB4A_MOUSE;sp|Q9ERD7|TBB3_MOUSE;sp|P68372|TBB4B_MOUSE;sp|Q922F4|TBB6_MOUSE	no	no	0	1	0	97.323	97.123	2	3.34e-06	65476	81.632	12.659	28363000
ALTVPELTQQMFDAK	Unmodified	1690.86	0.860008	1601;4977;4302	sp|Q9D6F9|TBB4A_MOUSE;sp|Q9ERD7|TBB3_MOUSE;sp|P68372|TBB4B_MOUSE;sp|Q922F4|TBB6_MOUSE	no	no	0	0	0	125.8	125.96	2;3	3.04e-17	87624	141.59	131.74	276780000
ALTVPELTQQMFDSK	Oxidation (M)	1722.85	0.849837	2821	sp|Q9CWF2|TBB2B_MOUSE;sp|Q7TMM9|TBB2A_MOUSE	yes	no	0	1	0	95.667	95.467	2	3.61e-05	64006	67.326	66.501	8729300
ALTVPELTQQMFDSK	Unmodified	1706.85	0.854922	2821	sp|Q9CWF2|TBB2B_MOUSE;sp|Q7TMM9|TBB2A_MOUSE	yes	no	0	0	0	124.28	124.48	2;3	2.57e-09	86501	118.16	16.555	87378000
ALTVPELTQQVFDAK	Unmodified	1658.89	0.887937	1763	sp|P99024|TBB5_MOUSE	yes	yes	0	0	0	123.59	123.85	2;3	1.7e-11	85868	125.73	114.68	157660000
ALVAGASAVLPR	Unmodified	1123.67	0.671343	5401	sp|Q9JJI6|PIGO_MOUSE	yes	yes	0	0	0	76.659	76.505	2	0.0011224	49970	73.435	55.962	3694400
ALVAMNESLK	Unmodified	1074.57	0.574331	2858	sp|Q7TQK5|CCD93_MOUSE	yes	yes	0	0	0	69.132	69.258	2	0.018816	43412	57.785	30.482	76585000
ALVAMNESLK	Oxidation (M)	1090.57	0.569245	2858	sp|Q7TQK5|CCD93_MOUSE	yes	yes	0	1	0	47.851	47.473	2	0.010856	27590	56.432	38.612	140360000
ALVAYYQK	Unmodified	954.517	0.517468	882	sp|P14131|RS16_MOUSE	yes	yes	0	0	0	51.307	51.308	2	0.010011	31075	98.418	89.083	128490000
ALVDELEWEIAR	Unmodified	1442.74	0.740544	5530	sp|Q9QXT0|CNPY2_MOUSE	yes	yes	0	0	0	130.36	130.36	2	0.0036519	92377	62.088	49.82	6462700
ALVDSLSAR	Unmodified	930.513	0.513445	3474	sp|Q8CC86|PNCB_MOUSE	yes	yes	0	0	0	60.134	60.039	2	0.013622	37495	80.755	44.36	18091000
ALVEGPLNNLR	Unmodified	1194.67	0.672071	5264	sp|Q9EPU0|RENT1_MOUSE	yes	yes	0	0	0	84.677	85.132	2	0.00037861	56267	113.93	100.12	28228000
ALVEGVDQLLTDYQIK	Unmodified	1803.96	0.96183	767	sp|P06684|CO5_MOUSE	yes	yes	0	0	0	136.04	136.06	2;3	1.34e-15	98265	124.25	115.45	69863000
ALVEMQDVVAELLR	Unmodified	1584.85	0.854528	2654	sp|Q6P5F7|TTYH3_MOUSE	yes	yes	0	0	0	151.39	151.49	2	1.71e-07	109493	103.76	86.55	4915800
ALVFDSTFDQYR	Unmodified	1460.69	0.693594	3413	sp|Q8C3X4|GUF1_MOUSE	yes	yes	0	0	0	105.19	105.19	2	0.00060337	72491	86.911	80.635	107650000
ALVFQPVTELK	Unmodified	1243.72	0.717624	1252	sp|P47857|PFKAM_MOUSE	yes	yes	0	0	0	100.82	100.57	2	0.0010764	69813	84.507	78.071	23848000
ALVGDFMSR	Unmodified	994.491	0.490601	3673	sp|Q8K284|TF3C1_MOUSE	yes	yes	0	0	0	86.04	86.342	2	0.014491	56198	79.148	61.908	14334000
ALVGFWESAEHLK	Unmodified	1485.76	0.761614	2124	sp|Q3ZT31|SNX25_MOUSE	yes	yes	0	0	0	105.97	105.91	2;3	6.04e-05	73531	76.073	70.201	313030000
ALVGGAVGGLAGAASK	Unmodified	1297.74	0.735399	2187	sp|Q5H8C4|VP13A_MOUSE	yes	yes	0	0	0	74.611	74.412	2	0.0030997	28351	42.314	33.614	14670000
ALVGGTASTSVVR	Unmodified	1216.68	0.67755	1165	sp|P36371|TAP2_MOUSE	yes	yes	0	0	0	49.782	49.833	2	0.00040586	30026	74.987	47.506	42786000
ALVGSENPPLTVIR	Unmodified	1464.83	0.830028	2083	sp|Q3UQ44|IQGA2_MOUSE	yes	yes	0	0	0	88.825	88.299	2	1.19e-30	38666	174.39	170.82	161450000
ALVHDGDTVSVHRPGFYAER	Unmodified	2225.1	0.0977636	1610	sp|P70182|PI51A_MOUSE	yes	yes	0	0	1	54.708	54.361	3	4.04e-17	32641	81.157	45.684	10879000
ALVIAQELLSSEK	Unmodified	1399.79	0.792246	2907	sp|Q80UZ0|FGD5_MOUSE	yes	yes	0	0	0	113.63	113.78	2	0.00042194	80610	73.927	66.562	6443500
ALVILAK	Unmodified	726.5	0.500361	4480	sp|Q99LX0|PARK7_MOUSE	yes	yes	0	0	0	65.104	65.104	2	0.046826	40814	88.734	54.996	63363000
ALVINTNPVEVYK	Unmodified	1458.81	0.80823	2083	sp|Q3UQ44|IQGA2_MOUSE	yes	yes	0	0	0	89.953	89.427	2	7.2e-05	41264	97.463	90.777	250840000
ALVLEELSPTLR	Unmodified	1339.77	0.771116	5762	sp|Q9Z0M9|I18BP_MOUSE	yes	yes	0	0	0	112.33	112.48	2	0.0011923	79495	72.29	59.66	17671000
ALVPAAELLDSGVISHELYQQLQR	Unmodified	2649.41	0.412615	5528	sp|Q9QXS1|PLEC_MOUSE	yes	yes	0	0	0	144.38	144.3	3	6.92e-41	83506	102.45	100.92	16616000
ALVPMFVR	Oxidation (M)	947.526	0.526258	1170	sp|P37040|NCPR_MOUSE	yes	yes	0	1	0	92.904	92.453	2	0.013858	37909	79.116	59.554	36753000
ALVPMFVR	Unmodified	931.531	0.531344	1170	sp|P37040|NCPR_MOUSE	yes	yes	0	0	0	100.73	100.3	2	0.0043777	69648	107.43	89.444	494170000
ALVPTPGK	Unmodified	781.47	0.469789	804	sp|P09405|NUCL_MOUSE	yes	yes	0	0	0	41.869	41.214	2	0.021213	22786	86.794	57.456	80670000
ALVQALR	Unmodified	769.481	0.481023	3656	sp|Q8K1N1|PLPL8_MOUSE	yes	yes	0	0	0	51.43	51.131	2	0.01165	30409	129.96	62.967	144820000
ALVQGMEAIR	Unmodified	1086.59	0.585564	3784	sp|Q8R0V5|I23O2_MOUSE	yes	yes	0	0	0	72.387	72.838	2	0.0069158	47894	104.22	77.432	0
ALVQQLEQFR	Unmodified	1230.67	0.672071	768	sp|P06728|APOA4_MOUSE	yes	yes	0	0	0	99.23	99.018	2	3.16e-17	67248	182.39	148.52	475070000
ALVQSLLAK	Unmodified	941.591	0.590967	3517	sp|Q8CG72|ARHL2_MOUSE	yes	yes	0	0	0	84.582	84.934	2	0.0018626	57404	138.06	85.471	19877000
ALVQTQDHLQLFLQQLAGK	Unmodified	2150.18	0.184788	3446	sp|Q8C7X2|EMC1_MOUSE	yes	yes	0	0	0	132.09	132.04	3	1.23e-05	95269	58.246	55.363	16074000
ALVSAQWVAEALK	Unmodified	1384.77	0.771451	4375	sp|Q99J99|THTM_MOUSE	yes	yes	0	0	0	125.67	125.86	2	2.54e-05	88895	107.99	95.726	305920000
ALVSEWK	Unmodified	831.449	0.449054	1986	sp|Q3U1J4|DDB1_MOUSE	yes	yes	0	0	0	61.97	62.046	2	0.031042	37947	94.262	60.523	117380000
ALVSQLHER	Unmodified	1051.58	0.577442	2055	sp|Q3ULD5|MCCB_MOUSE	yes	yes	0	0	0	34.127	33.945	2;3	0.0013188	16926	109.29	79.547	36227000
ALVSYDGLNQR	Unmodified	1234.63	0.6306	4489	sp|Q99M71|EPDR1_MOUSE	yes	yes	0	0	0	68.236	68.488	2	0.0002655	43903	115.7	97.027	68794000
ALVTGAGTCEK	Unmodified	1105.54	0.543759	1253	sp|P47877|IBP2_MOUSE	yes	yes	0	0	0	27.548	27.548	2	0.043054	12144	43.897	32.732	2307000
ALVTLSSGDMR	Unmodified	1148.59	0.585958	4865	sp|Q9D0F6|RFC5_MOUSE	yes	yes	0	0	0	70.501	70.953	2	0.027141	46344	51.286	40.122	0
ALVVEMSR	Oxidation (M)	919.48	0.479702	3407	sp|Q8C2Q3|RBM14_MOUSE	yes	yes	0	1	0	32.114	32.065	2	0.012141	16907	84.498	55.122	21360000
ALVVEMSR	Unmodified	903.485	0.484787	3407	sp|Q8C2Q3|RBM14_MOUSE	yes	yes	0	0	0	57.206	57.357	2	0.025873	35550	79.059	51.354	217350000
ALVWYESTLK	Unmodified	1208.64	0.644125	306	sp|E9PVB5|TTC17_MOUSE	yes	yes	0	0	0	98.765	98.365	2	0.00082719	48814	96.342	80.204	8369000
ALWEALLNSK	Unmodified	1143.63	0.628809	3256	sp|Q8BTY8|SCFD2_MOUSE	yes	yes	0	0	0	121.05	121.28	2	0.0034216	83887	82.261	62.946	20167000
ALWEAMQAYPK	Oxidation (M)	1322.63	0.632908	670	sp|O88908|SOAT2_MOUSE	yes	yes	0	1	0	73.733	73.733	2	0.0010997	46804	74.962	61.153	83630000
ALWEAMQAYPK	Unmodified	1306.64	0.637994	670	sp|O88908|SOAT2_MOUSE	yes	yes	0	0	0	98.313	98.213	2	0.00044169	66885	112.94	90.156	602430000
ALWFQGR	Unmodified	876.461	0.460622	3704	sp|Q8K310|MATR3_MOUSE	yes	yes	0	0	0	88.45	88.736	2	0.035523	59438	92.692	62.526	214900000
ALWHEAAQAQAR	Unmodified	1350.68	0.679282	740	sp|P03975|IGEB_MOUSE	yes	yes	0	0	0	41.474	41.425	2;3	0.00052324	23834	62.799	57.682	16445000
ALWLAENQAQPMLR	Unmodified	1639.85	0.850446	2888	sp|Q80U72|SCRIB_MOUSE	yes	yes	0	0	0	105.87	105.92	2	1.68e-16	74234	139.78	119.26	23899000
ALYALQDIVSR	Unmodified	1247.69	0.687387	5616	sp|Q9R0L6|PCM1_MOUSE	yes	yes	0	0	0	104.03	104.08	2	0.00010789	72813	113.69	98.057	0
ALYDEESTIIHHYAFSENPTVFK	Unmodified	2710.29	0.291497	3104	sp|Q8BHT6|B3GLT_MOUSE	yes	yes	0	0	0	114.02	113.75	3	1.69e-15	80633	74.364	70.56	13387000
ALYDYSSLR	Unmodified	1086.53	0.534574	3343	sp|Q8BYW9|EOGT_MOUSE	yes	yes	0	0	0	74.457	74.759	2	0.035504	49353	56.013	45.782	24656000
ALYFEYTDGTFSK	Unmodified	1540.71	0.708576	2344	sp|Q61147|CERU_MOUSE	yes	yes	0	0	0	102.45	102.12	2	2.12e-07	49443	120.87	117.4	187260000
ALYFISPTPK	Unmodified	1135.63	0.627746	2289	sp|Q60770|STXB3_MOUSE	yes	yes	0	0	0	88.779	88.981	2	0.00082719	59473	96.342	91.016	22710000
ALYGDTLVTGFAR	Unmodified	1382.72	0.719415	2055	sp|Q3ULD5|MCCB_MOUSE	yes	yes	0	0	0	103.73	103.69	2;3	5.13e-23	72492	171.26	153.12	1528300000
ALYGTTSETATWR	Unmodified	1455.7	0.699408	2374	sp|Q61391|NEP_MOUSE	yes	yes	0	0	0	71.23	71.464	2	2.23e-13	46359	152.96	147.24	173920000
ALYITGK	Unmodified	764.443	0.44324	2187	sp|Q5H8C4|VP13A_MOUSE	yes	yes	0	0	0	45.052	44.887	2	0.058883	26583	81.784	44.69	113850000
ALYLGSK	Unmodified	750.428	0.42759	3179	sp|Q8BM88|CATO_MOUSE	yes	yes	0	0	0	44.182	44.133	2	0.051451	25843	86.472	49.379	33002000
ALYLIATNGTPELQNPEK	Unmodified	1971.03	0.0313067	3585	sp|Q8CIN4|PAK2_MOUSE;sp|O88643|PAK1_MOUSE	yes	no	0	0	0	99.36	99.466	2	2.43e-16	68525	96.096	89.981	0
ALYPSSVGQPFQGAYLEINK	Unmodified	2181.11	0.11062	1235	sp|P46735|MYO1B_MOUSE	yes	yes	0	0	0	114.67	114.82	2	4.77e-17	81420	84.249	76.666	6251500
ALYQTEAFTADFQQPTEAK	Unmodified	2158.02	0.0218642	784	sp|P07759|SPA3K_MOUSE	yes	yes	0	0	0	99.963	99.963	2	8.94e-136	68450	214.81	200.54	0
ALYSNILGEENTYLWR	Unmodified	1940.96	0.963227	4027	sp|Q8VEM8|MPCP_MOUSE	yes	yes	0	0	0	131.3	131.22	2;3	3.95e-28	94431	157.68	150.13	126990000
ALYSQAR	Unmodified	807.424	0.423902	2415	sp|Q61703|ITIH2_MOUSE	yes	yes	0	0	0	26.106	26.057	2	0.024091	12185	94.407	43.441	10003000
ALYYDLITNPDIHSTYK	Unmodified	2026	0.00475761	1687	sp|P97298|PEDF_MOUSE	yes	yes	0	0	0	101.44	101.24	2;3	1.3e-10	68502	97.291	93.755	23595000
ALYYLQIHPQELR	Unmodified	1642.88	0.883126	1986	sp|Q3U1J4|DDB1_MOUSE	yes	yes	0	0	0	94.971	95.222	3	0.05029	65801	29.355	20.319	0
AMAAVPQDVVR	Oxidation (M)	1171.6	0.601942	3951	sp|Q8VCM8|NCLN_MOUSE	yes	yes	0	1	0	43.802	43.753	2	0.0023689	25796	68.536	60.925	71075000
AMAAVPQDVVR	Unmodified	1155.61	0.607028	3951	sp|Q8VCM8|NCLN_MOUSE	yes	yes	0	0	0	58.969	58.972	2	0.00098927	36893	87.568	81.263	825990000
AMADSPHYHTVLTK	Oxidation (M)	1585.76	0.755877	4154	sp|Q91WT9|CBS_MOUSE	yes	yes	0	1	0	30.072	30.123	3	0.0004293	15330	50.305	44.59	4819900
AMADSPHYHTVLTK	Unmodified	1569.76	0.760962	4154	sp|Q91WT9|CBS_MOUSE	yes	yes	0	0	0	39.315	39.165	2;3;4	3.88e-17	21961	146.59	128.89	77973000
AMDDTFYLSNVAPQVPHLNQNAWNNLER	Unmodified	3256.54	0.535995	370	sp|O08600|NUCG_MOUSE	yes	yes	0	0	0	126.41	126.67	3	8.43e-41	89553	92.463	91.936	38944000
AMDFNGILTIR	Unmodified	1249.65	0.648893	1829	sp|Q05793|PGBM_MOUSE	yes	yes	0	0	0	120.8	121.01	2	0.036795	85848	45.433	33.702	142930000
AMDMKKSR	2 Oxidation (M)	997.468	0.468485	4313	sp|Q922Q5|S35B3_MOUSE	yes	yes	0	2	2	37.831	37.584	2	0.033893	20204	45.335	14.032	0
AMDNMTVR	Unmodified	936.416	0.415722	1232	sp|P46656|ADX_MOUSE	yes	yes	0	0	0	36.492	36.492	2	0.00083062	18991	126.62	87.829	26385000
AMDPAVPNMMIDAAK	Unmodified	1573.73	0.730256	389	sp|O08808|DIAP1_MOUSE	yes	yes	0	0	0	97.169	97.02	2	4.18e-05	67119	69.431	56.899	10691000
AMDSDWFAQNYMGR	2 Oxidation (M)	1722.68	0.67664	4398	sp|Q99JY0|ECHB_MOUSE	yes	yes	0	2	0	85.339	85.542	2	8.36e-07	57821	99.941	99.434	484860000
AMDSDWFAQNYMGR	Oxidation (M)	1706.68	0.681726	4398	sp|Q99JY0|ECHB_MOUSE	yes	yes	0	1	0	100.29	100.28	2;3	2.54e-30	71084	172.09	172.09	3349600000
AMDSDWFAQNYMGR	Unmodified	1690.69	0.686811	4398	sp|Q99JY0|ECHB_MOUSE	yes	yes	0	0	0	112.01	112.03	2;3	3.68e-145	79260	245.69	244.1	11726000000
AMEAIGLPK	Unmodified	928.505	0.505189	2083	sp|Q3UQ44|IQGA2_MOUSE	yes	yes	0	0	0	69.05	69.502	2	0.012436	45204	82.287	67.026	150070000
AMEALALAER	Unmodified	1073.55	0.55393	4541	sp|Q99PL5|RRBP1_MOUSE	yes	yes	0	0	0	77.642	77.642	2	0.047303	50260	46.73	25.282	6747600
AMEALALAER	Oxidation (M)	1089.55	0.548844	4541	sp|Q99PL5|RRBP1_MOUSE	yes	yes	0	1	0	55.176	55.176	2	0.035544	33232	47.302	33.723	0
AMEDAILTLCEQLK	Unmodified	1633.81	0.805529	5258	sp|Q9EPL9|ACOX3_MOUSE	yes	yes	0	0	0	127.38	127.61	2	3.08e-05	89093	76.358	66.227	18458000
AMEGIFIK	Unmodified	907.484	0.483725	5327	sp|Q9ESP1|SDF2L_MOUSE	yes	yes	0	0	0	83.708	84.036	1;2	0.025897	54303	126.28	68.032	333900000
AMEGIFIKPGADLSTGHDEL	Unmodified	2100.02	0.0197557	5327	sp|Q9ESP1|SDF2L_MOUSE	yes	yes	0	0	1	105.14	105.14	3	0.04688	72604	16.615	13.469	3486700
AMEGIFMK	2 Oxidation (M)	957.43	0.429975	5222	sp|Q9DCT5|SDF2_MOUSE	yes	yes	0	2	0	44.536	44.186	2	0.021944	25585	66.351	36.184	26947000
AMEGIFMK	Oxidation (M)	941.435	0.43506	5222	sp|Q9DCT5|SDF2_MOUSE	yes	yes	0	1	0	63.379	63.28	2	0.033667	41956	57.047	35.519	18454000
AMEIAEALGR	Unmodified	1059.54	0.53828	2520;2490;2479;2770;1658	sp|Q64435|UD16_MOUSE;sp|P70691|UD12_MOUSE;sp|Q63886|UD11_MOUSE;sp|Q62452|UD19_MOUSE;sp|Q6ZQM8|UD17C_MOUSE	no	no	0	0	0	82.265	82.291	2	0.0070094	54149	70.942	34.356	293270000
AMEIPLQPPPPVQR	Unmodified	1571.85	0.849383	4164	sp|Q91X51|GORS1_MOUSE	yes	yes	0	0	0	90.505	89.904	2	2.17e-06	41927	98.105	88.033	5922800
AMEWISAK	Unmodified	934.458	0.458238	5699	sp|Q9WUA3|PFKAP_MOUSE	yes	yes	0	0	0	72.158	72.364	2	0.039347	46732	66.692	44.168	3918000
AMEYMFGW	Oxidation (M)	1049.4	0.398675	3885	sp|Q8R4R6|NUP35_MOUSE	yes	yes	0	1	0	137.51	137.46	1	0.042828	99341	64.776	61.384	2437700
AMFEEAYSNYCR	Unmodified	1539.61	0.612249	2309	sp|Q60936|COQ8A_MOUSE	yes	yes	0	0	0	80.248	80.248	2	0.00023462	52533	96.604	95.415	3308400
AMFEQMR	Acetyl (Protein N-term)	953.41	0.409908	5172	sp|Q9DBZ5|EIF3K_MOUSE	yes	yes	1	0	0	106.02	106.07	1;2	4.58e-05	74503	158.08	141.16	33736000
AMFEQMR	Acetyl (Protein N-term);Oxidation (M)	969.405	0.404823	5172	sp|Q9DBZ5|EIF3K_MOUSE	yes	yes	1	1	0	79.009	79.16	2	0.025033	52602	52.636	36.483	0
AMFLADTHLLGEIR	Unmodified	1585.83	0.828648	2952	sp|Q80XL7|MPPE1_MOUSE	yes	yes	0	0	0	115.79	115.84	2	6.49e-07	81142	84.753	71.427	0
AMFQCQEDSTCISLPR	Unmodified	1941.84	0.838303	5137	sp|Q9DBI0|TMPS6_MOUSE	yes	yes	0	0	0	91.154	91.005	2	8.07e-20	62217	130.72	128.67	6596100
AMGAAQVVVTDLSASR	Oxidation (M)	1590.8	0.803555	2521	sp|Q64442|DHSO_MOUSE	yes	yes	0	1	0	84.77	85.14	2;3	8.29e-11	56000	91.657	77.429	37403000
AMGAAQVVVTDLSASR	Unmodified	1574.81	0.808641	2521	sp|Q64442|DHSO_MOUSE	yes	yes	0	0	0	99.903	99.754	2;3	5.35e-15	67290	119.45	116.13	567080000
AMGFTPLDMGSLASAR	Oxidation (M)	1639.77	0.769812	3566	sp|Q8CI59|STEA3_MOUSE	yes	yes	0	1	0	101.9	101.9	2	0.00011777	75274	62.709	54.584	59905000
AMGFTPLDMGSLASAR	2 Oxidation (M)	1655.76	0.764727	3566	sp|Q8CI59|STEA3_MOUSE	yes	yes	0	2	0	82.406	82.607	2	0.00031627	54705	59.728	56.687	27791000
AMGFTPLDMGSLASAR	Unmodified	1623.77	0.774898	3566	sp|Q8CI59|STEA3_MOUSE	yes	yes	0	0	0	118.93	119	2	1.22e-12	83442	112.03	108.84	101860000
AMGIMNSFVNDIFER	2 Oxidation (M)	1774.8	0.801841	835;2537	sp|Q8CGP2|H2B1P_MOUSE;sp|Q8CGP1|H2B1K_MOUSE;sp|Q6ZWY9|H2B1C_MOUSE;sp|Q64525|H2B2B_MOUSE;sp|Q64478|H2B1H_MOUSE;sp|Q64475|H2B1B_MOUSE;sp|P10854|H2B1M_MOUSE;sp|P10853|H2B1F_MOUSE;sp|Q9D2U9|H2B3A_MOUSE;sp|Q8CGP0|H2B3B_MOUSE;sp|Q64524|H2B2E_MOUSE	no	no	0	2	0	127.47	127.6	2;3	2.23e-20	86976	153.7	140.91	469720000
AMGIMNSFVNDIFER	Unmodified	1742.81	0.812012	835;2537	sp|Q8CGP2|H2B1P_MOUSE;sp|Q8CGP1|H2B1K_MOUSE;sp|Q6ZWY9|H2B1C_MOUSE;sp|Q64525|H2B2B_MOUSE;sp|Q64478|H2B1H_MOUSE;sp|Q64475|H2B1B_MOUSE;sp|P10854|H2B1M_MOUSE;sp|P10853|H2B1F_MOUSE;sp|Q9D2U9|H2B3A_MOUSE;sp|Q8CGP0|H2B3B_MOUSE;sp|Q64524|H2B2E_MOUSE	no	no	0	0	0	149.9	149.89	2;3	1.49e-188	107980	255.85	247.06	35791000000
AMGIMNSFVNDIFER	Oxidation (M)	1758.81	0.806926	835;2537	sp|Q8CGP2|H2B1P_MOUSE;sp|Q8CGP1|H2B1K_MOUSE;sp|Q6ZWY9|H2B1C_MOUSE;sp|Q64525|H2B2B_MOUSE;sp|Q64478|H2B1H_MOUSE;sp|Q64475|H2B1B_MOUSE;sp|P10854|H2B1M_MOUSE;sp|P10853|H2B1F_MOUSE;sp|Q9D2U9|H2B3A_MOUSE;sp|Q8CGP0|H2B3B_MOUSE;sp|Q64524|H2B2E_MOUSE	no	no	0	1	0	140.18	140.21	2;3	4.58e-145	94105	238.88	231.17	12091000000
AMGNLQIDFADPQR	Unmodified	1574.75	0.751126	799	sp|P08752|GNAI2_MOUSE	yes	yes	0	0	0	99.36	99.539	2	2.03e-19	69155	151.99	146.62	256180000
AMGNLQIDFADPQR	Oxidation (M)	1590.75	0.74604	799	sp|P08752|GNAI2_MOUSE	yes	yes	0	1	0	85.704	85.81	2	1.93e-06	58197	94.09	86.799	40150000
AMGVVVATGVNTEIGK	Oxidation (M)	1560.82	0.818143	563	sp|O55143|AT2A2_MOUSE	yes	yes	0	1	0	66.557	66.057	2	6.42e-13	41340	112.17	101.23	36672000
AMGVVVATGVNTEIGK	Unmodified	1544.82	0.823228	563	sp|O55143|AT2A2_MOUSE	yes	yes	0	0	0	81.2	81.001	2	3.42e-20	32837	133.48	127.58	29649000
AMIEVINHK	Unmodified	1053.56	0.5641	2532	sp|Q64514|TPP2_MOUSE	yes	yes	0	0	0	46.555	45.799	2	0.014036	26336	80.219	67.983	14346000
AMITPALR	Unmodified	871.495	0.494958	3136	sp|Q8BJM7|TYW1_MOUSE	yes	yes	0	0	0	61.255	60.855	2	0.0027989	36917	110.81	62.959	20398000
AMIVPAFETLR	Unmodified	1246.67	0.674379	5794	sp|Q9Z1M7|LARG1_MOUSE	yes	yes	0	0	0	110.84	110.99	2	0.042481	78375	45.661	26.529	0
AMLDPEGILNPYK	Unmodified	1459.74	0.738102	3582	sp|Q8CIM3|D2HDH_MOUSE	yes	yes	0	0	0	114.97	115.17	2	0.00054838	80827	70.54	63.637	26291000
AMLDPEGILNPYK	Oxidation (M)	1475.73	0.733016	3582	sp|Q8CIM3|D2HDH_MOUSE	yes	yes	0	1	0	102.15	102.26	2	0.0057906	70733	52.576	46.157	0
AMLDQLMGTSR	Oxidation (M)	1237.58	0.579492	2834	sp|Q7TNC4|LC7L2_MOUSE	yes	yes	0	1	0	66.811	66.457	2	0.00055717	42018	85.813	74.716	10991000
AMLDQLMGTSR	Unmodified	1221.58	0.584578	2834	sp|Q7TNC4|LC7L2_MOUSE	yes	yes	0	0	0	96.602	96.347	2	0.0024927	66226	72.34	49.699	89997000
AMLDSGVYPPGSPSK	Unmodified	1504.72	0.72318	5819	sp|Q9Z266|SNAPN_MOUSE	yes	yes	0	0	0	68.223	68.475	2	0.043039	43998	32.702	28.84	0
AMLESIGVPLEK	Unmodified	1285.7	0.695174	4147	sp|Q91WQ3|SYYC_MOUSE	yes	yes	0	0	0	98.336	98.342	2	0.0026119	67549	65.295	65.295	15142000
AMLLTDPR	Unmodified	915.485	0.484787	1299	sp|P50285|FMO1_MOUSE	yes	yes	0	0	0	62.515	62.292	1;2	0.0015134	38648	116.37	68.522	1470400000
AMLLTDPR	Oxidation (M)	931.48	0.479702	1299	sp|P50285|FMO1_MOUSE	yes	yes	0	1	0	46.555	46.181	2	0.03096	26724	58.981	39.886	170130000
AMLNNLVSPSSGQMELLENK	2 Oxidation (M)	2206.06	0.0609686	5835	sp|Q9Z2G9|HTAI2_MOUSE	yes	yes	0	2	0	87.21	87.512	3	2.26e-20	58414	92.671	87.001	39001000
AMLNNLVSPSSGQMELLENK	Oxidation (M)	2190.07	0.066054	5835	sp|Q9Z2G9|HTAI2_MOUSE	yes	yes	0	1	0	100.94	100.84	2;3	1.2e-30	70410	124.08	120.44	60349000
AMLNNLVSPSSGQMELLENK	Unmodified	2174.07	0.0711394	5835	sp|Q9Z2G9|HTAI2_MOUSE	yes	yes	0	0	0	113.24	113.29	2;3	1.37e-27	79047	118.52	112.85	103410000
AMLNSNDVSEYLK	Oxidation (M)	1498.7	0.697359	3286	sp|Q8BVR6|RSPRY_MOUSE	yes	yes	0	1	0	82.806	82.857	2	0.00022622	55378	73.927	71.992	7676900
AMLNSNDVSEYLK	Unmodified	1482.7	0.702444	3286	sp|Q8BVR6|RSPRY_MOUSE	yes	yes	0	0	0	95.137	94.988	2	7.27e-11	65461	136.38	112.5	54701000
AMLPLYDTGSGTIYDLR	Oxidation (M)	1900.92	0.924064	5262	sp|Q9EPS3|GLCE_MOUSE	yes	yes	0	1	0	110.87	110.83	2	0.00073826	77099	47.916	41.509	8190800
AMLPLYDTGSGTIYDLR	Unmodified	1884.93	0.92915	5262	sp|Q9EPS3|GLCE_MOUSE	yes	yes	0	0	0	122.39	122.64	2	3.55e-16	86308	120.77	107.14	33556000
AMLQEIANQK	Oxidation (M)	1160.59	0.585958	3114	sp|Q8BIH0|SP130_MOUSE	yes	yes	0	1	0	38.596	38.446	2	0.0020372	21401	79.986	45.183	3193500
AMLQLHER	Unmodified	996.517	0.517485	3584	sp|Q8CIM8|INT4_MOUSE	yes	yes	0	0	0	40.783	40.634	2	0.0075911	23035	101.72	74.72	21577000
AMLQVHGGSGPR	Oxidation (M)	1224.6	0.603339	1829	sp|Q05793|PGBM_MOUSE	yes	yes	0	1	0	20.173	20.199	2	0.0045824	7852	54.023	41.86	3699500
AMLQVHGGSGPR	Unmodified	1208.61	0.608425	1829	sp|Q05793|PGBM_MOUSE	yes	yes	0	0	0	30.406	30.258	2;3	0.00094582	15397	76.326	64.09	54994000
AMLSTGFK	Oxidation (M)	869.432	0.431689	3395;276	sp|Q8C196|CPSM_MOUSE;sp|B2RQC6|PYR1_MOUSE	no	no	0	1	0	44.468	44.08	2	0.012141	24277	84.498	63.873	18964000000
AMLSTGFK	Unmodified	853.437	0.436775	3395;276	sp|Q8C196|CPSM_MOUSE;sp|B2RQC6|PYR1_MOUSE	no	no	0	0	0	63.099	62.699	2	0.0044406	35857	107.29	73.206	19029000000
AMLSYVWPEDRPDLR	Oxidation (M)	1862.9	0.898518	2335	sp|Q61102|ABCB7_MOUSE	yes	yes	0	1	1	91.293	91.199	2;3	9.84e-06	61878	95.264	82.164	45110000
AMLSYVWPEDRPDLR	Unmodified	1846.9	0.903604	2335	sp|Q61102|ABCB7_MOUSE	yes	yes	0	0	1	104.68	104.79	2;3	1.42e-144	73061	245.03	229.52	166340000
AMLTAVDWTLTK	Oxidation (M)	1364.7	0.700988	5250	sp|Q9EPE9|AT131_MOUSE	yes	yes	0	1	0	99.231	99.482	2	0.00031604	69186	87.719	80.264	26999000
AMLTAVDWTLTK	Unmodified	1348.71	0.706073	5250	sp|Q9EPE9|AT131_MOUSE	yes	yes	0	0	0	114.04	113.94	2	2.46e-07	80555	138.24	125.97	220580000
AMLVFAEHR	Unmodified	1072.55	0.548785	2823	sp|Q7TMR0|PCP_MOUSE	yes	yes	0	0	0	66.217	66.253	2;3	0.0026413	41625	71.708	63.127	46978000
AMLWVSEK	Unmodified	962.49	0.489538	866	sp|P12382|PFKAL_MOUSE	yes	yes	0	0	0	80.138	80.244	2	0.02394	52975	82.426	64.578	7007400
AMMESFGWAR	Unmodified	1184.51	0.510685	3974	sp|Q8VD66|ABHD4_MOUSE	yes	yes	0	0	0	99.282	99.027	2	0.0049265	68591	76.228	72.182	13783000
AMMPGEHGSVLIDSVPEVPFPLASK	Unmodified	2607.31	0.307681	3385	sp|Q8C0Q2|ZHX3_MOUSE	yes	yes	0	0	0	126.82	127.08	3	4.76e-06	89856	37.688	36.773	17188000
AMNQAAQVLSR	Oxidation (M)	1203.6	0.603005	2044	sp|Q3UIL6|PKHA7_MOUSE	yes	yes	0	1	0	38.313	38.064	2	0.0019888	21449	69.864	54.234	10500000
AMNQAAQVLSR	Unmodified	1187.61	0.60809	2044	sp|Q3UIL6|PKHA7_MOUSE	yes	yes	0	0	0	53.382	53.333	2	6e-06	32589	133.05	95.706	60274000
AMNYSAK	Acetyl (Protein N-term)	825.369	0.369089	4023	sp|Q8VEK0|CC50A_MOUSE	yes	yes	1	0	0	42.103	42.103	2	0.021733	23149	57.177	36.478	21807000
AMPLIFVGGVPR	Unmodified	1255.71	0.711099	666	sp|O88856|TPST2_MOUSE	yes	yes	0	0	0	116.34	116.49	2	0.011942	82802	54.343	43.972	0
AMPSNSPVAALAATGK	Oxidation (M)	1500.76	0.760628	5544	sp|Q9QY76|VAPB_MOUSE	yes	yes	0	1	0	66.527	66.68	2	2.98e-10	43103	100.23	93.541	61688000
AMPSNSPVAALAATGK	Unmodified	1484.77	0.765713	5544	sp|Q9QY76|VAPB_MOUSE	yes	yes	0	0	0	77.788	78.142	2;3	1.03e-08	50554	91.616	88.536	596670000
AMQDALADLPEWYGIK	Oxidation (M)	1835.88	0.876386	3978	sp|Q8VDC0|SYLM_MOUSE	yes	yes	0	1	0	125.77	125.8	2	1.45e-10	90345	102.08	93.535	80163000
AMQDALADLPEWYGIK	Unmodified	1819.88	0.881471	3978	sp|Q8VDC0|SYLM_MOUSE	yes	yes	0	0	0	136.44	136.48	2	0.0016831	98836	50.178	43.347	0
AMQDMQLLWEK	Unmodified	1391.66	0.657743	3534	sp|Q8CH02|SUGP1_MOUSE	yes	yes	0	0	0	109.12	109.07	2	0.0010887	75692	75.819	64.237	0
AMQNVLSGK	Oxidation (M)	962.486	0.485516	4590	sp|Q9CQ75|NDUA2_MOUSE	yes	yes	0	1	0	26.653	26.629	2	0.0019383	11562	98.048	57.78	94914000
AMQNVLSGK	Unmodified	946.491	0.490601	4590	sp|Q9CQ75|NDUA2_MOUSE	yes	yes	0	0	0	45.716	45.599	1;2	0.00086305	26458	112.01	71.91	2859700000
AMSIIALVR	Oxidation (M)	988.574	0.573937	4807	sp|Q9CYV5|TM135_MOUSE	yes	yes	0	1	0	87.856	87.856	2	0.022056	38601	66.692	54.978	6503300
AMSIIALVR	Unmodified	972.579	0.579022	4807	sp|Q9CYV5|TM135_MOUSE	yes	yes	0	0	0	109.19	108.74	2	0.029726	54552	59.35	51.418	21356000
AMSSDFCAQGTEICR	Unmodified	1731.7	0.701475	5515	sp|Q9QXD1|ACOX2_MOUSE	yes	yes	0	0	0	65.428	65.428	2	1.57e-10	40832	115.91	110.7	0
AMSTTSVTSSQPGK	Unmodified	1380.66	0.655494	2472	sp|Q62418|DBNL_MOUSE	yes	yes	0	0	0	28.436	28.287	2	2.18e-05	13920	85.837	80.951	35732000
AMTDLQSMLEAK	Unmodified	1336.64	0.636673	1384	sp|P55937|GOGA3_MOUSE	yes	yes	0	0	0	105.45	105.25	2	0.0020626	72804	95.417	82.786	8277800
AMTGVEQWPYR	Oxidation (M)	1352.62	0.618321	1670	sp|P80318|TCPG_MOUSE	yes	yes	0	1	0	69.658	69.96	2	2.02e-06	44693	147.3	142.79	28723000
AMTGVEQWPYR	Unmodified	1336.62	0.623406	1670	sp|P80318|TCPG_MOUSE	yes	yes	0	0	0	82.387	82.588	2	0.00031689	54471	114.89	110	17813000
AMTLMEYLIK	Oxidation (M)	1227.62	0.624317	2917	sp|Q80VP1|EPN1_MOUSE	yes	yes	0	1	0	121.2	121.45	2	0.04219	85535	41.164	30.855	3122400
AMTLMEYLIK	Unmodified	1211.63	0.629403	2917	sp|Q80VP1|EPN1_MOUSE	yes	yes	0	0	0	135.01	135.27	2	0.012128	96507	64.103	46.882	17214000
AMTTFLSTLGAQCVIASR	Oxidation (M)	1941.97	0.965218	4587	sp|Q9CQ62|DECR_MOUSE	yes	yes	0	1	0	113.55	113.7	2	8.54e-33	80539	136.26	129.13	7333100
AMTTFLSTLGAQCVIASR	Unmodified	1925.97	0.970303	4587	sp|Q9CQ62|DECR_MOUSE	yes	yes	0	0	0	126.69	126.84	2	0.0011026	91002	47.082	42.601	4256800
AMTVWELISSEYFTEEQR	Unmodified	2218.03	0.0252351	5528	sp|Q9QXS1|PLEC_MOUSE	yes	yes	0	0	0	151.35	151.35	2;3	5.07e-09	110235	74.732	70.87	3684900
AMVASGSELGK	Oxidation (M)	1064.52	0.51721	5674	sp|Q9WTP6|KAD2_MOUSE	yes	yes	0	1	0	24.588	24.588	2	0.02152	9774	44.612	38.349	23769000
AMVASGSELGKK	Unmodified	1176.62	0.617258	5674	sp|Q9WTP6|KAD2_MOUSE	yes	yes	0	0	1	25.743	25.643	2	0.00082413	11926	99.5	89.191	13728000
AMVENGGLVTGNPLGI	Unmodified	1540.79	0.791928	1309	sp|P50544|ACADV_MOUSE	yes	yes	0	0	0	127.19	127.33	2;3	1.23e-19	90796	128.22	123.68	1767300000
AMVENGGLVTGNPLGI	Oxidation (M)	1556.79	0.786843	1309	sp|P50544|ACADV_MOUSE	yes	yes	0	1	0	119.43	119.57	2	4.06e-12	84394	105.58	100.82	275250000
AMVFMDIK	Unmodified	953.471	0.471446	2187	sp|Q5H8C4|VP13A_MOUSE	yes	yes	0	0	0	97.802	97.35	2	0.06138	45697	57.59	44.542	5555200
AMVLDLR	Unmodified	816.453	0.452759	1704	sp|P97372|PSME2_MOUSE	yes	yes	0	0	0	79.024	79.375	2	0.019665	52985	119.57	85.828	24805000
AMVNLQIQK	Unmodified	1043.58	0.57975	4150	sp|Q91WS0|CISD1_MOUSE	yes	yes	0	0	0	65.596	65.429	2	3.62e-05	42794	122.19	90.766	769650000
AMVNLQIQK	Oxidation (M)	1059.57	0.574665	4150	sp|Q91WS0|CISD1_MOUSE	yes	yes	0	1	0	50.122	49.603	2	2.28e-05	29141	124.08	74.662	866980000
AMVSEFLK	Acetyl (Protein N-term)	965.489	0.489204	822	sp|P10107|ANXA1_MOUSE	yes	yes	1	0	0	137.13	136.96	1;2	0.029597	76818	91.9	78.229	67159000
AMVTSLEDSLNK	Unmodified	1306.64	0.643867	343	sp|F6ZDS4|TPR_MOUSE	yes	yes	0	0	0	83.194	83.194	2	0.0016151	54924	70.089	41.131	3213200
AMYLPDTLSPADQLK	Oxidation (M)	1677.83	0.828373	5837	sp|Q9Z2I0|LETM1_MOUSE	yes	yes	0	1	0	92.391	92.413	2	3.28e-06	63827	82.529	78.223	567800000
AMYLPDTLSPADQLK	Unmodified	1661.83	0.833459	5837	sp|Q9Z2I0|LETM1_MOUSE	yes	yes	0	0	0	104	103.97	2;3	1.99e-09	73083	118.51	118.51	2841800000
AMYPDYFSK	Oxidation (M)	1136.48	0.484847	4623	sp|Q9CQJ8|NDUB9_MOUSE	yes	yes	0	1	0	70.095	70.335	2	0.0071335	45744	81.163	71.508	233630000
AMYPDYFSK	Unmodified	1120.49	0.489932	4623	sp|Q9CQJ8|NDUB9_MOUSE	yes	yes	0	0	0	82.117	82.118	2	0.014217	55478	79.986	61.313	2282100000
ANAAAYLQHLCFENEGIK	Unmodified	2047.98	0.97856	1762	sp|P98203|ARVC_MOUSE	yes	yes	0	0	0	101.6	101.52	2;3	7.56e-49	69782	168.69	145.86	23202000
ANACNSVIR	Unmodified	1003.49	0.486913	3877	sp|Q8R429|AT2A1_MOUSE	yes	yes	0	0	0	25.131	25.156	2	0.02745	11540	60.717	41.202	14559000
ANAIAWALAQIPQK	Unmodified	1493.84	0.835448	945	sp|P17717|UDB17_MOUSE	yes	yes	0	0	0	136.5	136.53	2;3	5.79e-20	98676	157.22	155.83	177630000
ANALLIR	Unmodified	769.481	0.481023	981	sp|P21278|GNA11_MOUSE	yes	yes	0	0	0	55.872	55.725	2	0.057093	34349	82.913	51.61	125260000
ANAQVLANNSR	Unmodified	1156.59	0.594883	3249	sp|Q8BTT6|DIEXF_MOUSE	yes	yes	0	0	0	24.071	24.071	2	0.00088664	9539	89.561	46.697	4358900
ANASEILDFFHGYK	Unmodified	1610.77	0.772907	2970	sp|Q80YR9|R12BA_MOUSE	yes	yes	0	0	0	123.5	123.35	3	0.02402	65913	23.398	22.574	2283600
ANATEFGLASGVFTR	Unmodified	1539.77	0.768156	3788	sp|Q8R0Y6|AL1L1_MOUSE	yes	yes	0	0	0	106.76	106.51	2;3	2.84e-30	74739	168.1	147.75	378060000
ANAVFEWHITK	Unmodified	1314.67	0.672071	1322	sp|P51660|DHB4_MOUSE	yes	yes	0	0	0	86.738	86.411	2;3	0.00028924	39322	76.068	70.605	164930000
ANCPFYSK	Unmodified	985.433	0.432752	2466	sp|Q62377|U2AFM_MOUSE	yes	yes	0	0	0	38.583	38.433	2	0.026459	21396	77.732	21.185	3407100
ANDDIIVNWVNR	Unmodified	1427.72	0.715727	4410	sp|Q99K51|PLST_MOUSE	yes	yes	0	0	0	107.05	107.1	2	1.79e-07	75189	132.56	126.42	94697000
ANDLTHSLSSYLK	Unmodified	1447.73	0.730708	4837	sp|Q9CZT6|CMS1_MOUSE	yes	yes	0	0	0	90.349	90.095	3	0.0038256	61205	39.364	30.081	6688500
ANDQDSLISGILR	Unmodified	1400.73	0.725957	4763	sp|Q9CXF4|TBC15_MOUSE	yes	yes	0	0	0	109.91	109.91	2	0.00043765	76293	72.891	64.759	17850000
ANDSKYGLAAAVFTK	Unmodified	1554.8	0.804207	1242	sp|P47738|ALDH2_MOUSE	yes	yes	0	0	1	81.876	82.177	3	0.0036439	52906	50.722	44.303	0
ANDTTFGLAAGVFTR	Unmodified	1539.77	0.768156	5456	sp|Q9JLJ2|AL9A1_MOUSE	yes	yes	0	0	0	112.9	112.98	2;3	1.02e-08	79884	113.67	96.433	231800000
ANEELAGVVAEVQK	Unmodified	1455.76	0.756923	2351	sp|Q61176|ARGI1_MOUSE	yes	yes	0	0	0	86.931	86.931	2	6.03e-06	57902	94.487	80.758	8431900
ANEFHDVNCEVVAVSVDSHFSHLAWINTPR	Unmodified	3449.62	0.621121	973	sp|P20108|PRDX3_MOUSE	yes	yes	0	0	0	121.19	121.49	4	8.92e-31	85584	74.364	73.217	6802000
ANELFYLSHK	Unmodified	1220.62	0.618973	3853	sp|Q8R349|CDC16_MOUSE	yes	yes	0	0	0	71.93	72.232	2	0.03388	45120	50.354	33.976	4823500
ANENSLLSAQLK	Unmodified	1286.68	0.68303	2038	sp|Q3UHN9|NDST1_MOUSE	yes	yes	0	0	0	71.838	71.615	2	0.00015826	45893	110.31	97.69	14463000
ANFDSWIGLHR	Unmodified	1314.65	0.646919	4054	sp|Q91V08|CLC2D_MOUSE;sp|Q9D676|CLC2G_MOUSE	yes	no	0	0	0	95.998	95.849	2;3	8.73e-06	66191	135.56	117.89	26405000
ANFTAIR	Unmodified	791.429	0.428987	645	sp|O88630|GOSR1_MOUSE	yes	yes	0	0	0	46.841	46.086	2	0.0074846	26634	134.44	79.651	81540000
ANFTVQR	Unmodified	834.435	0.434801	5234	sp|Q9DCY0|KEG1_MOUSE	yes	yes	0	0	0	33.451	33.04	2	0.0067437	15974	143.02	99.953	2563200000
ANGMGVIGQDGLLFK	Unmodified	1518.79	0.786449	2857	sp|Q7TQK4|EXOS3_MOUSE	yes	yes	0	0	0	113.56	113.56	2	0.00715	79211	44.252	32.051	0
ANGVTDLLVVHEHR	Unmodified	1558.82	0.821589	4038	sp|Q8VHZ7|IMP4_MOUSE	yes	yes	0	0	0	68.816	68.816	2;3	1.01e-06	43291	83.061	74.746	40325000
ANHAPFETDISTLTR	Acetyl (Protein N-term)	1713.83	0.832213	5516	sp|Q9QXD6|F16P1_MOUSE	yes	yes	1	0	0	101.31	101.32	2;3	1.5e-09	70046	114.63	112.08	273960000
ANHTIYINNLNEK	Unmodified	1542.78	0.779055	2452	sp|Q62189|SNRPA_MOUSE	yes	yes	0	0	0	51.426	50.046	2	4.67e-08	29469	126.1	111.31	27935000
ANIAVQR	Unmodified	770.44	0.439886	1478	sp|P61087|UBE2K_MOUSE	yes	yes	0	0	0	32.306	31.906	2	0.02667	16496	95.793	40.189	5733000
ANIDSSIGEFAIPK	Unmodified	1460.75	0.751109	1060	sp|P27786|CP17A_MOUSE	yes	yes	0	0	0	103.15	102.95	2	0.00060803	69911	58.824	48.262	29295000
ANIGDAHAMGQQPITFLR	Oxidation (M)	1954.97	0.968329	3051	sp|Q8BGT5|ALAT2_MOUSE	yes	yes	0	1	0	78.68	78.715	2;3	1.56e-33	51456	142.35	134.64	145570000
ANIGDAHAMGQQPITFLR	Unmodified	1938.97	0.973415	3051	sp|Q8BGT5|ALAT2_MOUSE	yes	yes	0	0	0	90.7	90.651	2;3	5.08e-175	60876	246.49	241.2	778240000
ANIIFNTALGTIFGVK	Unmodified	1677.95	0.945392	5637	sp|Q9R112|SQOR_MOUSE	yes	yes	0	0	0	150.9	150.95	2	3.56e-10	109320	101.53	96.61	9669700
ANIIYPGHGPVIHNAEAK	Unmodified	1900	0.99553	4434	sp|Q99KR3|LACB2_MOUSE	yes	yes	0	0	0	51.585	51.162	2;3;4	8.03e-19	30011	111.73	97.768	2216900000
ANINVENAFFTLAR	Unmodified	1578.82	0.815441	1378	sp|P55258|RAB8A_MOUSE	yes	yes	0	0	0	130.82	130.86	2	1.66e-19	93796	153.32	139.09	76269000
ANIQAVSLK	Unmodified	942.55	0.549831	5104	sp|Q9DB34|CHM2A_MOUSE	yes	yes	0	0	0	50.848	49.992	2	3.47e-05	29533	121.73	65.475	89165000
ANITPFGADQVK	Unmodified	1259.65	0.651001	4117	sp|Q91W98|S15A4_MOUSE	yes	yes	0	0	0	69.715	69.46	2	0.00078469	44350	78.964	67.333	23226000
ANIWLVR	Unmodified	870.508	0.507572	3168	sp|Q8BL86|MBLC2_MOUSE	yes	yes	0	0	0	88.86	89.111	2	0.025786	60770	97.071	34.357	17425000
ANKPQQDCHFTIR	Unmodified	1613.77	0.773258	261	sp|A6H611|MIPEP_MOUSE	yes	yes	0	0	1	31.09	30.69	2;3;4	2.63e-05	14237	79.875	72.817	44190000
ANLIASVLAQIPQK	Unmodified	1464.87	0.866414	3302	sp|Q8BWQ1|UD2A3_MOUSE	yes	yes	0	0	0	141.78	141.71	2;3	6.93e-06	102926	94.09	79.658	563180000
ANLPFGR	Unmodified	773.418	0.418422	2598	sp|Q6DYE8|ENPP3_MOUSE	yes	yes	0	0	0	60.282	59.983	2	0.050827	36795	86.866	65.32	25054000
ANLPQSFQVDTSK	Unmodified	1433.72	0.715058	3247	sp|Q8BTM8|FLNA_MOUSE	yes	yes	0	0	0	69.304	69.556	2	0.00034781	44755	78.814	66.895	26004000
ANLQIDQINTDLNLER	Unmodified	1868.96	0.959204	3980	sp|Q8VDD5|MYH9_MOUSE	yes	yes	0	0	0	105.21	105.21	2	5.37e-39	72534	173.03	162.26	16056000
ANLQLSNR	Unmodified	914.493	0.493378	2590	sp|Q6AW69|CGNL1_MOUSE	yes	yes	0	0	0	33.092	32.491	2	0.033282	15500	69.825	44.266	54490000
ANLSLLR	Unmodified	785.476	0.475937	4049	sp|Q8VIJ6|SFPQ_MOUSE	yes	yes	0	0	0	67.005	67.059	2	0.020212	42008	119.07	61.738	205090000
ANLVFKEIEK	Unmodified	1189.67	0.670674	1119	sp|P32020|NLTP_MOUSE	yes	yes	0	0	1	66.429	66.482	2	0.04699	41663	74.094	63.245	17000000
ANMPLHVR	Unmodified	936.496	0.496355	4529	sp|Q99NH2|PARD3_MOUSE	yes	yes	0	0	0	35.308	35.308	2	0.036852	17942	67.981	54.205	7969600
ANNLSSLSK	Unmodified	932.493	0.49271	362	sp|O08547|SC22B_MOUSE	yes	yes	0	0	0	32.492	32.392	2	2.79e-05	15903	119.68	83.256	1070300000
ANNTEYGLASGVFTR	Unmodified	1598.77	0.768884	3615	sp|Q8K009|AL1L2_MOUSE	yes	yes	0	0	0	91.238	91.239	2	6.11e-06	60402	82.59	71.544	9132700
ANNTTYGLAAGLFTK	Unmodified	1540.79	0.788557	1022	sp|P24549|AL1A1_MOUSE	yes	yes	0	0	0	106.64	106.69	2	8.31e-06	74950	75.911	71.152	7092200
ANNYNEAVYLVR	Unmodified	1424.7	0.704828	2108	sp|Q3UYV9|NCBP1_MOUSE	yes	yes	0	0	0	79.289	78.789	2	2.34e-07	33306	134.13	125.72	62035000
ANPAIAQAQPNQPQEAGQQLPESTAVPLPSSCR	Unmodified	3454.69	0.689929	3645	sp|Q8K190|SMDC1_MOUSE	yes	yes	0	0	0	82.184	82.236	3	6.5e-34	54906	79.917	76.811	14614000
ANPALYVLR	Unmodified	1015.58	0.581465	4547	sp|Q99PV0|PRP8_MOUSE	yes	yes	0	0	0	83.834	83.333	2	0.00072653	36905	113.26	90.475	18330000
ANPGAWILR	Unmodified	996.551	0.550499	2652	sp|Q6P5E4|UGGG1_MOUSE	yes	yes	0	0	0	90.973	90.899	2	0.0063846	61051	91.318	63.144	66660000
ANPGFSMLDFLSDKPFIK	Unmodified	2026.02	0.0233846	5016	sp|Q9D7N9|APMAP_MOUSE	yes	yes	0	0	1	144.52	144.52	3	0.00024074	103511	54.103	50.568	8957000
ANPGFSMLDFLSDKPFIK	Oxidation (M)	2042.02	0.0182992	5016	sp|Q9D7N9|APMAP_MOUSE	yes	yes	0	1	1	123.42	123.42	3	0.015587	86903	50.392	47.509	13503000
ANPGGPVNFLK	Unmodified	1112.6	0.597843	4492	sp|Q99MB1|TLR3_MOUSE	yes	yes	0	0	0	77.919	78.221	2	0.035182	49775	45.829	30.685	21340000
ANPHNYDAWFDYLR	Unmodified	1780.8	0.795768	1583	sp|P63154|CRNL1_MOUSE	yes	yes	0	0	0	115.79	115.85	2	2.12e-05	81149	87.083	84.057	4553100
ANPIQGFSAK	Unmodified	1031.54	0.539994	970	sp|P19783|COX41_MOUSE	yes	yes	0	0	0	57.33	57.166	2	0.00049427	35577	102.52	84.627	1640500000
ANPYECGFDPTSSAR	Unmodified	1670.7	0.699484	734	sp|P03899|NU3M_MOUSE	yes	yes	0	0	0	66.621	66.621	2	8.78e-06	41753	74.89	68.808	6861400
ANQLVLQNQLK	Unmodified	1267.72	0.724835	4502	sp|Q99MP8|BRAP_MOUSE	yes	yes	0	0	0	64.894	65.245	2	0.00013752	41741	117.71	108.82	8906400
ANQNGLVFLR	Unmodified	1130.62	0.619641	3889	sp|Q8R4Y4|STAB1_MOUSE	yes	yes	0	0	0	87.83	87.329	2	0.0079296	39695	91.087	78.851	0
ANQVDICALVLR	Unmodified	1370.73	0.734019	4648	sp|Q9CQV5|RT24_MOUSE	yes	yes	0	0	0	108.47	108.39	2	2.31e-08	76352	128.08	120.95	67332000
ANSHFLVSAGSDR	Unmodified	1359.65	0.653126	3167	sp|Q8BL74|TF3C2_MOUSE	yes	yes	0	0	0	42.538	42.238	2;3	0.0010603	23707	49.988	39.062	27971000
ANSVFEDLSVTLR	Unmodified	1449.75	0.746358	4804	sp|Q9CYN9|RENR_MOUSE	yes	yes	0	0	0	124.7	124.75	2	0.0090316	89255	47.621	41.907	5420500
ANSVWGALR	Unmodified	972.514	0.514114	972	sp|P20060|HEXB_MOUSE	yes	yes	0	0	0	79.728	80.082	2	0.012724	52146	81.915	57.96	52555000
ANTFVAELK	Unmodified	991.534	0.533846	794	sp|P08249|MDHM_MOUSE	yes	yes	0	0	0	70.297	70.372	2	0.033059	44958	57.347	40.42	87213000
ANTIGISLIK	Unmodified	1028.62	0.622995	879	sp|P13707|GPDA_MOUSE	yes	yes	0	0	0	88.766	88.165	1;2	9.07e-07	40171	182.46	97.249	145030000
ANTMSSVYAESFR	Oxidation (M)	1477.65	0.650743	5498	sp|Q9QUM0|ITA2B_MOUSE	yes	yes	0	1	0	59.613	58.758	2	0.00031556	36376	69.92	67.146	6821000
ANTMSSVYAESFR	Unmodified	1461.66	0.655829	5498	sp|Q9QUM0|ITA2B_MOUSE	yes	yes	0	0	0	79.915	79.761	2	7.34e-11	52563	136.24	131.75	53919000
ANTSICLEWK	Unmodified	1220.59	0.585958	771	sp|P06800|PTPRC_MOUSE	yes	yes	0	0	0	72.643	73.095	2	0.039858	48082	52.49	35.016	0
ANVAKPGLVDDFEK	Unmodified	1501.78	0.777658	5232	sp|Q9DCX2|ATP5H_MOUSE	yes	yes	0	0	1	65.946	65.946	2;3	5.08e-06	41143	92.265	79.845	29752000
ANVAKPGLVDDFEKK	Unmodified	1629.87	0.872621	5232	sp|Q9DCX2|ATP5H_MOUSE	yes	yes	0	0	2	55.346	55.497	3	0.0057701	34232	45.54	34.308	3621200
ANVDPALGEFPFAK	Unmodified	1474.75	0.74563	3809	sp|Q8R1J3|ZCHC9_MOUSE	yes	yes	0	0	0	110.51	110.06	2	3.18e-05	55690	75.764	70.86	4404400
ANVELDHATLVR	Unmodified	1336.71	0.709913	5608	sp|Q9R099|TBL2_MOUSE	yes	yes	0	0	0	54.811	54.811	2	0.0003198	32945	94.122	39.862	5915900
ANVGFLPPFPTLDPEEK	Unmodified	1869.95	0.951265	686	sp|O89020|AFAM_MOUSE	yes	yes	0	0	0	135.56	135.51	2	1.28e-05	98205	67.646	66.028	11116000
ANVPVLQGLSLEVK	Unmodified	1465.85	0.850429	984	sp|P21440|MDR3_MOUSE	yes	yes	0	0	0	115.57	115.47	2	9.78e-11	81797	124.81	115.27	38082000
ANVVSLTEVR	Unmodified	1086.6	0.603323	3827	sp|Q8R2M2|TDIF2_MOUSE	yes	yes	0	0	0	68.903	69.072	2	0.00066882	43993	99.283	80.151	67887000
ANWYFLLAR	Unmodified	1152.61	0.608014	1225	sp|P45952|ACADM_MOUSE	yes	yes	0	0	0	130.86	130.91	2	0.020172	94236	66.692	62.991	5340300
ANYAVDAYFR	Unmodified	1188.56	0.556372	4249	sp|Q91ZW3|SMCA5_MOUSE;sp|Q6PGB8|SMCA1_MOUSE	yes	no	0	0	0	87.065	87.171	2	0.0098021	58658	67.207	61.205	23206000
ANYISALK	Unmodified	878.486	0.486168	3593	sp|Q8CJF7|ELYS_MOUSE	yes	yes	0	0	0	61.125	60.747	1;2	0.026113	38140	78.516	42.121	74545000
ANYISSAADNIR	Unmodified	1293.63	0.631328	5552	sp|Q9QYE6|GOGA5_MOUSE	yes	yes	0	0	0	67.456	67.456	2	0.024939	42474	44.406	32.243	7806500
ANYSLNTDDPLIFK	Unmodified	1609.8	0.798788	739	sp|P03958|ADA_MOUSE	yes	yes	0	0	0	107.58	107.69	2	1.52e-06	75077	99.941	88.57	12508000
APAAIGPYSQAVQVDR	Unmodified	1641.85	0.847469	1343	sp|P52760|RIDA_MOUSE	yes	yes	0	0	0	71.501	71.696	2;3	1.94e-66	46102	192.9	186.69	1457900000
APAAQPPAAAAPSAVGSPAAAPR	Unmodified	1996.05	0.0490225	4917	sp|Q9D1L0|CHCH2_MOUSE	yes	yes	0	0	0	51.669	49.766	2;3	0.00025161	16231	33.79	33.282	1288900
APAEVQITAEQLLR	Unmodified	1537.85	0.846406	1583	sp|P63154|CRNL1_MOUSE	yes	yes	0	0	0	106.19	106.06	2;3	2.41e-17	74366	148.41	141.93	110820000
APAFCDHCGEMLFGLVR	Unmodified	1978.89	0.885193	3345	sp|Q8BZ03|KPCD2_MOUSE	yes	yes	0	0	0	118.03	117.78	3	0.0029098	61758	30.575	29.915	1550600
APAGIDTPLTAK	Unmodified	1153.63	0.634288	4629	sp|Q9CQN7|RM41_MOUSE	yes	yes	0	0	0	62.693	61.265	2	0.054799	21080	37.525	32.431	1842100
APAKPEAPVDSMLK	Unmodified	1452.76	0.764651	5287	sp|Q9EQY0|ERN1_MOUSE	yes	yes	0	0	1	54.4	54.551	2;3	5.9e-07	33390	110.44	100.32	26561000
APALTPIRDEEWNR	Unmodified	1666.84	0.842718	4420	sp|Q99KG5|LSR_MOUSE	yes	yes	0	0	1	71.268	71.268	3	0.039774	45265	27.734	24.556	6092900
APAMFNIR	Oxidation (M)	934.469	0.469472	1697	sp|P97351|RS3A_MOUSE	yes	yes	0	1	0	54.85	53.948	2	0.013774	32358	79.469	62.229	21686000
APAMFNIR	Unmodified	918.475	0.474557	1697	sp|P97351|RS3A_MOUSE	yes	yes	0	0	0	79.119	78.791	2	0.00071614	51862	162.07	132.92	295930000
APASTLCLR	Unmodified	987.517	0.51715	2215	sp|Q5SRY7|FBW1B_MOUSE	yes	yes	0	0	0	49.283	49.283	2	0.008936	28553	85.676	65.155	0
APATYDTLLQMEYLDMVVNETLR	2 Oxidation (M)	2717.29	0.292819	2527	sp|Q64464|CP3AD_MOUSE	yes	yes	0	2	0	144.15	144.15	3	7.03e-06	103739	49.662	48.593	3054200
APAVATVGSICDLNLK	Unmodified	1627.86	0.860342	2945	sp|Q80X90|FLNB_MOUSE	yes	yes	0	0	0	96.566	95.966	2	2.44e-12	46522	110.57	101.78	28821000
APCVLNIYYEQR	Unmodified	1524.74	0.739499	3029	sp|Q8BGB8|COQ4_MOUSE	yes	yes	0	0	0	92.935	92.484	2	0.0002776	41972	85.554	76.272	0
APDAWDYSQGFVNEEMIR	Oxidation (M)	2142.93	0.931669	5212	sp|Q9DCN2|NB5R3_MOUSE	yes	yes	0	1	0	109.11	109.11	2	0.00034204	75714	52.731	50.661	3545900
APDAWDYSQGFVNEEMIR	Unmodified	2126.94	0.936754	5212	sp|Q9DCN2|NB5R3_MOUSE	yes	yes	0	0	0	121.86	121.86	2	1.34e-32	85608	137.45	136.58	11882000
APDEDTLIQLLTHAK	Unmodified	1663.88	0.878101	3844	sp|Q8R2Y8|PTH2_MOUSE	yes	yes	0	0	0	126.14	126.35	2;3	0	88321	308.03	288.36	1032300000
APDELHYTYLDTFGR	Unmodified	1796.84	0.836964	4219	sp|Q91YQ5|RPN1_MOUSE	yes	yes	0	0	0	97.591	97.591	2	5.99e-07	66410	97.767	84.704	17216000
APDELHYTYLDTFGRPVIVAYK	Unmodified	2567.31	0.306025	4219	sp|Q91YQ5|RPN1_MOUSE	yes	yes	0	0	1	108.59	108.09	2;3;4	2.15e-29	56053	95.622	89.79	58631000
APDFVFYAPR	Unmodified	1181.59	0.586944	1036;1037	sp|P26040|EZRI_MOUSE;sp|P26041|MOES_MOUSE;sp|P26043|RADI_MOUSE	no	no	0	0	0	102.16	101.66	2	5.13e-06	51039	127.76	127.76	102810000
APDPVPTPGPASAQLR	Unmodified	1572.83	0.826005	4259	sp|Q920L1|FADS1_MOUSE	yes	yes	0	0	0	64.697	64.073	2;3	4.5e-20	40013	132.84	118.97	153080000
APEEKTANTISK	Unmodified	1287.67	0.667045	1603	sp|P68404|KPCB_MOUSE	yes	yes	0	0	1	122.83	123.03	2	0.0016325	85465	75.566	45.36	0
APEFLPEVPLGQLHDSYR	Unmodified	2067.04	0.0425401	2242	sp|Q5SYL3|K0100_MOUSE	yes	yes	0	0	0	112.98	113.13	3	5.59e-14	80079	89.468	86.585	8135900
APEGVHLICYSQGGLVCR	Unmodified	2014.97	0.9717	457	sp|O35448|PPT2_MOUSE	yes	yes	0	0	0	83.005	82.851	2;3	2.32e-52	55174	163.41	151.76	28767000
APEHIPLLFIAFPSSK	Unmodified	1765.98	0.976692	2547	sp|Q64FW2|RETST_MOUSE	yes	yes	0	0	0	134.58	134.58	3	7.41e-06	97130	64.565	59.948	14207000
APEIIIGK	Unmodified	839.512	0.511654	2341	sp|Q61136|PRP4B_MOUSE	yes	yes	0	0	0	57.879	57.854	2	0.020649	36085	87.696	32.92	57079000
APELATPAIR	Unmodified	1037.59	0.586944	1159	sp|P35917|VGFR3_MOUSE	yes	yes	0	0	0	60.285	60.436	2	0.049432	37965	46.352	36.697	9320400
APELGDTIFIILR	Unmodified	1456.83	0.828966	4260	sp|Q920L5|ELOV6_MOUSE	yes	yes	0	0	0	147.29	147.33	2	0.00027207	107435	86.803	82.63	22974000
APELLLGAR	Unmodified	938.555	0.554916	3865	sp|Q8R3L8|CDK8_MOUSE;sp|Q8BWD8|CDK19_MOUSE	yes	no	0	0	0	76.489	76.791	2	0.035859	49902	63.816	47.678	0
APELQLLETLLR	Unmodified	1394.81	0.813315	4806	sp|Q9CYS6|CB072_MOUSE	yes	yes	0	0	0	148.64	148.67	2;3	3.32e-06	108293	120.87	117.01	2311300000
APEMINLYGGK	Unmodified	1191.6	0.595794	4236	sp|Q91Z96|BMP2K_MOUSE	yes	yes	0	0	0	80.565	80.842	2	0.0079022	53480	62.466	47.094	19491000
APEMVNLYSGK	Unmodified	1207.59	0.590709	2037	sp|Q3UHJ0|AAK1_MOUSE	yes	yes	0	0	0	72.006	72.257	2	0.0074869	46884	63.091	31.494	4599800
APEVILGMGYK	Unmodified	1176.62	0.621281	5681	sp|Q9WTU6|MK09_MOUSE;sp|Q91Y86|MK08_MOUSE;sp|Q61831|MK10_MOUSE	yes	no	0	0	0	88.818	88.366	2	0.0011757	38673	81.017	47.126	2004300
APEVSQHVYQAYETILK	Unmodified	1975.01	0.00509196	484	sp|O35643|AP1B1_MOUSE	yes	yes	0	0	0	103.06	102.96	2;3	6.32e-123	70695	229.4	210.82	56621000
APEYLEPLATLQENMQIR	Unmodified	2115.07	0.0670403	1988	sp|Q3U1T3|BRM1L_MOUSE	yes	yes	0	0	0	140.63	140.64	2	1.84e-09	101707	78.078	72.264	2255700
APEYTEPLGGLQQSLK	Unmodified	1729.89	0.888665	4512	sp|Q99N20|BRMS1_MOUSE	yes	yes	0	0	0	97.069	97.056	2	1.83e-15	65887	123.02	99.567	29102000
APFFLSDFK	Unmodified	1070.54	0.543683	3255	sp|Q8BTY2|S4A7_MOUSE	yes	yes	0	0	0	120.59	120.74	2	0.054692	86201	49.472	27.877	8916000
APFHQLR	Unmodified	867.472	0.471521	4249	sp|Q91ZW3|SMCA5_MOUSE;sp|Q6PGB8|SMCA1_MOUSE	yes	no	0	0	0	28.008	28.059	2	0.025192	13860	114.59	88.477	33942000
APFLETDQLK	Unmodified	1160.61	0.607739	2383	sp|Q61490|CD166_MOUSE	yes	yes	0	0	0	78.53	78.53	2	0.0031554	51077	83.862	77.557	9276500
APFPLYALR	Unmodified	1046.59	0.591301	5713	sp|Q9WUQ2|PREB_MOUSE	yes	yes	0	0	0	108.47	108.02	2	0.0022731	54100	103.83	97.529	12580000
APFQPDGAYGWR	Unmodified	1363.63	0.630934	3288	sp|Q8BVW3|TRI14_MOUSE	yes	yes	0	0	0	86.026	86.328	2	2.57e-10	55986	147.91	113.22	144300000
APFQVILLR	Unmodified	1055.65	0.649151	201	sp|A2A8U2|TM201_MOUSE	yes	yes	0	0	0	112.72	112.56	2	0.014984	79738	78.516	66.353	0
APGALLAAAGLSESATEIVER	Unmodified	2025.07	0.0742342	2102	sp|Q3UVL4|VPS51_MOUSE	yes	yes	0	0	0	131.43	131.68	2	4.66e-05	93749	54.834	53.158	1957400
APGATGLATR	Unmodified	913.498	0.498129	1913	sp|Q3TC93|H1BP3_MOUSE	yes	yes	0	0	0	26.496	26.448	2	0.0036284	12506	81.017	24.758	10132000
APGEQTVPALNLQNAFR	Unmodified	1824.95	0.948246	4254	sp|Q920B9|SP16H_MOUSE	yes	yes	0	0	0	109.61	109.76	2	2.43e-09	77045	86.548	84.074	25549000
APGFAHLAGLDK	Unmodified	1195.63	0.634957	4125	sp|Q91WD5|NDUS2_MOUSE	yes	yes	0	0	0	75.716	75.114	2;3	3.83e-17	30588	172.17	151.97	107800000
APGIIPR	Unmodified	722.444	0.443909	1812	sp|Q03265|ATPA_MOUSE	yes	yes	0	0	0	46.4	46.308	1;2	0.011994	26079	133.99	56.044	11853000000
APGLGLVLER	Unmodified	1023.61	0.60768	5693	sp|Q9WU56|TRUA_MOUSE	yes	yes	0	0	0	91.242	91.597	2	0.015049	61218	61.344	52.34	12807000
APGVITR	Unmodified	712.423	0.423173	5427	sp|Q9JKJ9|CP39A_MOUSE	yes	yes	0	0	0	24.594	24.645	2	0.024985	11399	98.418	40.251	13856000
APHLTHLR	Unmodified	943.535	0.535184	3461	sp|Q8CAY6|THIC_MOUSE	yes	yes	0	0	0	22.761	22.813	2	0.011701	9741	96.111	40.435	8584700
APHNAHAEAAAWLQQQEAK	Unmodified	2070	0.0031349	2773	sp|Q6ZWQ0|SYNE2_MOUSE	yes	yes	0	0	0	60.426	60.332	3	7.49e-15	37822	82.265	78.832	0
APHYPGIGPVDESGIPTAIR	Unmodified	2046.05	0.0534391	2094	sp|Q3UTJ2|SRBS2_MOUSE	yes	yes	0	0	0	90.545	90.681	2;3	1.44e-54	62325	160.43	160.43	123110000
APIDTPTQQLIQDIK	Unmodified	1679.91	0.909401	346	sp|F8VQB6|MYO10_MOUSE	yes	yes	0	0	0	105.26	105.21	2	1.62e-08	72893	110.97	94.79	15058000
APIIAVTR	Unmodified	839.523	0.522887	1339	sp|P52480|KPYM_MOUSE	yes	yes	0	0	0	51.409	51.009	2	0.0057763	30341	104.44	58.011	58668000
APIILVGTQSDLR	Unmodified	1381.79	0.792914	5286	sp|Q9EQT3|RHOU_MOUSE	yes	yes	0	0	0	89.598	88.998	2	0.0026352	41023	55.899	50.804	7975200
APIINIGIADTGK	Unmodified	1281.73	0.729251	5608	sp|Q9R099|TBL2_MOUSE	yes	yes	0	0	0	93.354	92.754	2	5.4e-29	44155	175.74	126.75	142540000
APILIATDVASR	Unmodified	1225.7	0.703037	2409;2149	sp|Q61656|DDX5_MOUSE;sp|Q501J6|DDX17_MOUSE	no	no	0	0	0	80.014	79.865	2	1.56e-12	51948	160.52	146.29	1676100000
APIPTALDTNSSK	Unmodified	1313.68	0.682695	1850	sp|Q07797|LG3BP_MOUSE	yes	yes	0	0	0	55.841	55.747	2	0.016854	34335	42.469	24.875	5942200
APIRPDIVNFVHTNLR	Unmodified	1861.03	0.0322502	5044	sp|Q9D8E6|RL4_MOUSE	yes	yes	0	0	1	96.043	96.197	2;3;4	1.87e-120	65173	224.86	197.59	251930000
APITGYIIR	Unmodified	1002.59	0.586216	842	sp|P11276|FINC_MOUSE	yes	yes	0	0	0	80.211	79.884	2	0.01912	34229	68.371	57.206	23290000
APLAEEWDYMTMK	Oxidation (M)	1599.69	0.694916	3293	sp|Q8BW75|AOFB_MOUSE	yes	yes	0	1	0	91.802	91.802	2	0.010658	61974	40.477	39.15	8070400
APLAEEWDYMTMK	Unmodified	1583.7	0.700002	3293	sp|Q8BW75|AOFB_MOUSE	yes	yes	0	0	0	114.25	114.25	2	0.00037945	79541	76.728	74.415	33179000
APLATPR	Unmodified	724.423	0.423173	3996	sp|Q8VDQ8|SIR2_MOUSE	yes	yes	0	0	0	24.58	24.631	2	0.024827	11323	107.43	61.059	14090000
APLCTEQFGSGAPR	Unmodified	1489.7	0.698362	4104	sp|Q91W34|RUS1_MOUSE	yes	yes	0	0	0	59.205	58.958	2	1.18e-16	36218	141.54	139.22	93636000
APLDIPVPDPVK	Unmodified	1259.71	0.712539	1703	sp|P97371|PSME1_MOUSE	yes	yes	0	0	0	99.48	99.581	2	5.34e-05	69273	117.2	101.83	65228000
APLHQQAAFR	Unmodified	1137.6	0.604326	4159	sp|Q91WV7|SLC31_MOUSE	yes	yes	0	0	0	27.26	27.26	2;3	4.74e-07	11927	126.07	108.25	40364000
APLIPASSR	Unmodified	910.524	0.523616	3647	sp|Q8K1A6|C2D1A_MOUSE	yes	yes	0	0	0	42.506	42.457	2	0.052338	24496	56.916	36.926	0
APLKPYPVPTSDNILIQEQTQLK	Unmodified	2592.42	0.416304	3260	sp|Q8BU30|SYIC_MOUSE	yes	yes	0	0	1	98.544	98.289	3	0.00028898	68019	31.75	25.918	9300600
APLNVQFSSPLPGEAVK	Unmodified	1752.94	0.941035	2945	sp|Q80X90|FLNB_MOUSE	yes	yes	0	0	0	100.68	100.55	2	2.11e-39	69970	168.68	159.89	25302000
APLPPMPTSQGAAQGQER	Unmodified	1834.9	0.899581	2064	sp|Q3UMF0|COBL1_MOUSE	yes	yes	0	0	0	60.156	60.307	2	2.97e-16	38189	94.569	77.823	0
APLPYSDISGLNALLLR	Unmodified	1812.01	0.0145344	2687	sp|Q6PD26|PIGS_MOUSE	yes	yes	0	0	0	143.17	143.21	2	0.00035274	104163	59.728	52.596	8483600
APLVLEQGLR	Unmodified	1094.64	0.644794	1374	sp|P54869|HMCS2_MOUSE	yes	yes	0	0	0	96.66	96.716	1;2	4.82e-155	52286	299.94	188.91	43224000000
APMEFGYVGIDSILEQMR	Unmodified	2054.98	0.980533	2893	sp|Q80UG5|SEPT9_MOUSE	yes	yes	0	0	0	150.25	150.3	2	0.00012285	108798	61.477	57.5	2796900
APMFSWPR	Oxidation (M)	1006.47	0.469472	3395	sp|Q8C196|CPSM_MOUSE	yes	yes	0	1	0	83.123	83.207	2	0.00047152	56454	122.18	122.18	691060000
APMFSWPR	Unmodified	990.475	0.474557	3395	sp|Q8C196|CPSM_MOUSE	yes	yes	0	0	0	99.903	99.717	1;2	1.48e-10	68428	176.66	176.66	1804000000
APMHFMVDTLR	Unmodified	1316.64	0.636948	5249	sp|Q9EPB5|SERHL_MOUSE	yes	yes	0	0	0	84.382	84.382	3	0.0038094	55771	48.701	43.807	5988600
APMSFFDTTPTGR	Oxidation (M)	1442.65	0.650015	4041	sp|Q8VI47|MRP2_MOUSE	yes	yes	0	1	0	79.064	78.563	2	4.05e-11	33327	135.02	42.722	48230000
APMSFFDTTPTGR	Unmodified	1426.66	0.6551	4041	sp|Q8VI47|MRP2_MOUSE	yes	yes	0	0	0	97.844	97.417	2	3.6e-11	47751	143.76	140.85	784470000
APMVNPTLGAHEADFLK	Unmodified	1809.91	0.908355	2432	sp|Q61941|NNTM_MOUSE	yes	yes	0	0	0	90.202	90.453	2;3	1.13e-05	61881	63.46	58.979	76954000
APNENGPYFLALR	Unmodified	1460.74	0.741213	4016	sp|Q8VEB4|PAG15_MOUSE	yes	yes	0	0	0	103.78	103.4	2	2.92e-05	52264	104.59	88.652	37513000
APNTSLFVPLTVKPQGPSADGDVGAELTRPLDK	Unmodified	3389.78	0.783085	2965	sp|Q80YD1|SUV3_MOUSE	yes	yes	0	0	2	111.75	111.25	4	0.052979	58259	12.741	11.883	5015000
APNVLASEPEIPK	Unmodified	1363.73	0.734731	5674	sp|Q9WTP6|KAD2_MOUSE	yes	yes	0	0	0	77.841	77.841	2	0.0016926	50495	60.178	49.608	3733200
APNYSCVMTGSWDK	Oxidation (M)	1630.68	0.675578	3420	sp|Q8C570|RAE1L_MOUSE	yes	yes	0	1	0	64.769	64.771	2	8.19e-07	40610	99.927	90.625	10488000
APNYSCVMTGSWDK	Unmodified	1614.68	0.680663	3420	sp|Q8C570|RAE1L_MOUSE	yes	yes	0	0	0	86.997	87.299	2	2.73e-10	58301	119.87	116.29	12636000
APPFVAR	Unmodified	756.428	0.428259	4067	sp|Q91VA6|PDIP2_MOUSE	yes	yes	0	0	0	42.001	41.952	2	0.022373	24207	102.81	75.639	14941000
APPLLEGAPFR	Unmodified	1166.64	0.644794	2460	sp|Q62311|TAF6_MOUSE	yes	yes	0	0	0	97.546	97.292	2	0.0050134	67183	66.663	48.527	0
APPLLPLDTQR	Unmodified	1219.69	0.692472	2005	sp|Q3U6U5|GTPB6_MOUSE	yes	yes	0	0	0	86.364	86.772	2	0.010678	57481	58.476	48.288	19909000
APPNATLEHFYQTSGK	Unmodified	1759.85	0.852948	4347	sp|Q924Z4|CERS2_MOUSE	yes	yes	0	0	0	70.699	70.6	2;3	3.95e-25	44324	142.54	134.05	4524700000
APPSIVLGQEQDNYGGGFQR	Unmodified	2132.03	0.028681	863	sp|P12246|SAMP_MOUSE	yes	yes	0	0	0	88.291	88.406	2;3	4.79e-93	60421	194.19	192.13	44004000
APPSVFAQVPQAPPVLVFK	Unmodified	1991.12	0.124419	755	sp|P05201|AATC_MOUSE	yes	yes	0	0	0	130.7	130.5	2	0.01197	72895	28.355	23.738	1378400
APPTYDTVMEMEYLDMVLNETLR	3 Oxidation (M)	2778.24	0.24382	2525	sp|Q64459|CP3AB_MOUSE;sp|Q9JMA7|CP341_MOUSE	yes	no	0	3	0	145.05	145.1	2;3	2.15e-22	105823	84.324	83.473	48380000
APPTYDTVMEMEYLDMVLNETLR	2 Oxidation (M)	2762.25	0.248905	2525	sp|Q64459|CP3AB_MOUSE;sp|Q9JMA7|CP341_MOUSE	yes	no	0	2	0	147.4	147.45	3	2.35e-15	107729	75.064	73.995	13099000
APQCQFWR	Unmodified	1091.5	0.497083	1813	sp|Q03311|CHLE_MOUSE	yes	yes	0	0	0	67.214	67.32	2	0.00084567	42963	125.25	114.09	76482000
APQLHLEYR	Unmodified	1125.59	0.593092	3418;3284;3244	sp|Q8BVP5|KC1G2_MOUSE;sp|Q8C4X2|KC1G3_MOUSE;sp|Q8BTH8|KC1G1_MOUSE	no	no	0	0	0	55.398	55.079	2;3	0.0040897	32965	96.009	81.315	48449000
APQLVGQFIAR	Unmodified	1198.68	0.682242	2425	sp|Q61823|PDCD4_MOUSE	yes	yes	0	0	0	89.18	89.431	2	0.0012018	61129	80.102	42.405	3048400
APQTSSPPPVR	Unmodified	1135.6	0.598572	2155	sp|Q52KI8|SRRM1_MOUSE	yes	yes	0	0	0	21.698	21.698	2	0.00010097	7738	118.28	107.11	4005300
APQVIGVMQSQNSSAGNR	Unmodified	1842.9	0.900644	3222	sp|Q8BQZ5|CPSF4_MOUSE	yes	yes	0	0	0	61.264	60.964	2	1.17e-14	37784	97.095	85.72	6176700
APQVLVLAPTR	Unmodified	1163.7	0.702643	5378	sp|Q9JIK5|DDX21_MOUSE	yes	yes	0	0	0	77.937	78.121	2	0.00028928	50526	115.33	110.53	184490000
APQVSTPTLVEAAR	Unmodified	1438.78	0.777993	780	sp|P07724|ALBU_MOUSE	yes	yes	0	0	0	67.84	68.061	1;2;3	1.7e-37	44513	178.67	158.46	4487500000
APQVYVLPPPAEEMTK	Unmodified	1768.91	0.906958	719	sp|P01864|GCAB_MOUSE	yes	yes	0	0	0	94.786	94.637	2	0.0095602	65256	35.711	32.07	5459200
APSASLHSAAASR	Unmodified	1224.62	0.621098	3573	sp|Q8CID3|FA20A_MOUSE	yes	yes	0	0	0	19.87	19.771	3	0.045863	7496	19.678	15.504	5463900
APSDLYQIILK	Unmodified	1259.71	0.712539	445	sp|O35350|CAN1_MOUSE	yes	yes	0	0	0	115.64	115.79	2	0.0004458	82242	99.539	75.862	14401000
APSFYHYLPVPMDEMGGK	Unmodified	2037.93	0.932855	3830	sp|Q8R2Q8|BST2_MOUSE	yes	yes	0	0	0	114.87	114.47	3	0.046567	60687	13.333	12.906	2175900
APSIIFIDELDAIGTK	Unmodified	1701.92	0.918903	649	sp|O88685|PRS6A_MOUSE	yes	yes	0	0	0	142.97	142.93	2;3	7.88e-12	102771	105.28	101.5	64848000
APSKPWSQVDEATIR	Unmodified	1683.86	0.858034	278	sp|B2RR83|YTDC2_MOUSE	yes	yes	0	0	1	64.375	64.381	3	0.0021889	40691	42.947	32.593	5295500
APSLAFR	Unmodified	760.423	0.423173	3917	sp|Q8VC26|TLCD2_MOUSE	yes	yes	0	0	0	58.263	58.066	2	0.0053577	35398	154.09	89.291	77423000
APSMVAAAVTYSK	Oxidation (M)	1310.65	0.654038	4554	sp|Q9CPQ8|ATP5L_MOUSE	yes	yes	0	1	0	45.838	45.287	2	5.81e-05	25726	94.717	75.617	145450000
APSMVAAAVTYSK	Unmodified	1294.66	0.659123	4554	sp|Q9CPQ8|ATP5L_MOUSE	yes	yes	0	0	0	71.069	71.355	2	2.66e-13	44741	151.74	123.45	192220000
APSPFVVSSDIK	Unmodified	1245.66	0.660503	3586	sp|Q8CIW5|PEO1_MOUSE	yes	yes	0	0	0	80.687	80.766	2	0.00019206	53040	99.5	80.368	19733000
APSPGWR	Unmodified	769.387	0.387122	3168	sp|Q8BL86|MBLC2_MOUSE	yes	yes	0	0	0	33.241	32.841	2	0.022975	17269	116.11	76.896	13121000
APSQLALFSVSDK	Unmodified	1361.72	0.719081	4730	sp|Q9CWJ9|PUR9_MOUSE	yes	yes	0	0	0	99.588	99.334	2	3.65e-11	68855	143.64	132.53	14200000
APSSSSVGISEWLDQK	Unmodified	1689.82	0.82098	4458	sp|Q99LC5|ETFA_MOUSE	yes	yes	0	0	0	107.32	107.29	2;3	6.51e-201	71712	255.91	240.53	22577000000
APSTPLLTVR	Unmodified	1053.62	0.618244	3142	sp|Q8BJW6|EIF2A_MOUSE	yes	yes	0	0	0	70.794	71.048	2	0.0061342	45117	72.2	55.529	9105400
APSVANIGSHCDLSLK	Unmodified	1667.83	0.830104	3247	sp|Q8BTM8|FLNA_MOUSE	yes	yes	0	0	0	68.591	68.792	3	0.038744	42601	26.362	20.467	0
APSVTSAAHSGYR	Unmodified	1302.63	0.631663	5770	sp|Q9Z0S3|CLD14_MOUSE	yes	yes	0	0	0	26.472	26.209	2;3	2.58e-05	12340	107.65	102.55	10273000
APSWIDTGLSEMR	Unmodified	1461.69	0.692214	1013	sp|P23927|CRYAB_MOUSE	yes	yes	0	0	0	112.67	112.64	2	2.94e-05	79478	104.41	88.865	15976000
APSYIEIFGR	Unmodified	1151.6	0.597509	230	sp|A2AN08|UBR4_MOUSE	yes	yes	0	0	0	106.26	106.01	2	0.026516	74393	53.567	44.245	11713000
APSYLEISSMR	Unmodified	1252.61	0.612173	5333	sp|Q9ESZ8|GTF2I_MOUSE	yes	yes	0	0	0	85.557	85.859	2	0.00026884	57191	115.65	109.95	15970000
APTAAPPPPPPSR	Unmodified	1254.67	0.672071	4201	sp|Q91YD9|WASL_MOUSE	yes	yes	0	0	0	26.995	26.995	2	0.00037253	11855	77.185	69.574	2324100
APTFSASVR	Unmodified	934.487	0.48723	5384	sp|Q9JIX8|ACINU_MOUSE	yes	yes	0	0	0	46.662	45.906	2	0.0069665	26386	90.15	65.375	36097000
APTGSTPGPQGTLPAR	Unmodified	1506.78	0.779055	3453	sp|Q8C9B9|DIDO1_MOUSE	yes	yes	0	0	0	40.623	40.022	2	0.00088548	21300	57.148	52.531	7783200
APTHTFLSALK	Unmodified	1184.66	0.655358	1281	sp|P49222|EPB42_MOUSE	yes	yes	0	0	0	72.475	72.727	2;3	0.001687	47326	77.124	52.902	3267000
APTIQTQAQR	Unmodified	1112.59	0.593821	3696	sp|Q8K2T8|PAF1_MOUSE	yes	yes	0	0	0	23.763	23.816	2	0.0010909	9851	94.692	67.389	10270000
APTIVGK	Unmodified	684.417	0.417025	516	sp|O54734|OST48_MOUSE	yes	yes	0	0	0	25.234	25.121	1	0.010216	11569	148.21	61.271	168420000
APTLASLENCMK	Oxidation (M)	1349.63	0.631922	4029	sp|Q8VHE0|SEC63_MOUSE	yes	yes	0	1	0	66.975	67.081	2	6.41e-13	42669	162.1	154.01	104350000
APTLASLENCMK	Unmodified	1333.64	0.637007	4029	sp|Q8VHE0|SEC63_MOUSE	yes	yes	0	0	0	93.112	92.862	2	0.00061407	62629	86.288	69.076	12245000
APTLPSSTSTLQLDGLTR	Unmodified	1856.98	0.984357	2713	sp|Q6PGF3|MED16_MOUSE	yes	yes	0	0	0	98.827	98.827	2	2.08e-13	67688	92.264	85.957	4942900
APTNVTCILK	Unmodified	1115.6	0.60088	3475	sp|Q8CC88|VWA8_MOUSE	yes	yes	0	0	0	67.803	67.856	2	7.03e-06	43579	122.51	97.633	107770000
APVGSVVSVPSHSSASSDK	Unmodified	1796.89	0.890456	3690	sp|Q8K2K6|AGFG1_MOUSE	yes	yes	0	0	0	39.64	39.491	2;3	9.85e-18	22399	92.679	84.594	30900000
APVLFSK	Unmodified	760.448	0.448326	2432	sp|Q61941|NNTM_MOUSE	yes	yes	0	0	0	57.51	57.086	2	0.044498	33784	89.55	46.503	229840000
APVLYLEGR	Unmodified	1016.57	0.565481	2920	sp|Q80VY9|DHX33_MOUSE	yes	yes	0	0	0	74.19	74.19	2	0.021449	47463	64.654	57.433	9531500
APVPGAQNSSQSR	Unmodified	1297.64	0.637476	4376	sp|Q99JB2|STML2_MOUSE	yes	yes	0	0	0	18.074	18.24	2	1.53e-05	6539	113.99	101.36	968720000
APVPTGEVYFADSFDR	Unmodified	1769.83	0.826065	1148	sp|P35564|CALX_MOUSE	yes	yes	0	0	0	106.73	106.73	2	7.23e-08	73710	75.911	73.251	42090000
APVSALPLAPNNLGGGPIILGAESR	Unmodified	2383.32	0.322344	3651	sp|Q8K1E0|STX5_MOUSE	yes	yes	0	0	0	124.65	124.91	3	5.78e-06	88305	37.118	33.407	8753400
APVVLSR	Unmodified	740.454	0.454474	3915	sp|Q8VC12|HUTU_MOUSE	yes	yes	0	0	0	35.254	34.699	2	0.0024652	18262	163.84	85.899	80443000
APVYSFFTGEGTGK	Unmodified	1459.7	0.698345	627	sp|O88466|ZN106_MOUSE	yes	yes	0	0	0	100.85	100.6	2	0.00062053	69953	68.972	49.295	0
APWELLELR	Unmodified	1125.62	0.618244	4147	sp|Q91WQ3|SYYC_MOUSE	yes	yes	0	0	0	126.77	127.02	2	0.018941	89733	68.657	57.905	27209000
AQAAGLPQASTASGQPYVSK	Acetyl (Protein N-term)	1972.99	0.985419	1141	sp|P35292|RAB17_MOUSE	yes	yes	1	0	0	73.847	73.246	2	2.24e-21	29448	95.5	92.354	15457000
AQAALQAQQVNR	Unmodified	1296.69	0.689846	2460	sp|Q62311|TAF6_MOUSE	yes	yes	0	0	0	27.633	27.585	2	1.95e-17	13322	173.64	167.35	36832000
AQADLAYQLQVAK	Unmodified	1417.76	0.756529	396	sp|O08917|FLOT1_MOUSE	yes	yes	0	0	0	76.699	77.151	2	2.42e-05	51172	109.15	94.636	62742000
AQAEAQQPVFNTLR	Unmodified	1571.81	0.805604	5528	sp|Q9QXS1|PLEC_MOUSE	yes	yes	0	0	0	71.204	70.905	2	9.25e-67	44855	203.32	197.42	155880000
AQAEMLHVLTR	Oxidation (M)	1283.67	0.665605	607	sp|O70572|NSMA_MOUSE	yes	yes	0	1	0	44.389	44.242	2;3	0.0073947	25159	43.604	32.285	16297000
AQAEMLHVLTR	Unmodified	1267.67	0.670691	607	sp|O70572|NSMA_MOUSE	yes	yes	0	0	0	68.747	68.901	2;3	7.42e-18	43558	179.67	155.95	415990000
AQALCSWTAK	Unmodified	1134.55	0.549179	5767	sp|Q9Z0R6|ITSN2_MOUSE	yes	yes	0	0	0	56.863	56.814	2	0.006943	35351	71.03	52.971	9851800
AQALLLEVEEIFK	Unmodified	1501.84	0.839196	5718	sp|Q9WUZ9|ENTP5_MOUSE	yes	yes	0	0	0	152.73	152.73	2;3	0.00019811	110761	90.759	84.326	280920000
AQALVQYLEEPLTQVAAS	Unmodified	1930	0.00475761	5353	sp|Q9JHS3|LTOR2_MOUSE	yes	yes	0	0	0	146.03	145.93	2;3	0.00010624	106397	52.172	48.31	101020000
AQAPTVIVTQPGFVR	Acetyl (Protein N-term)	1624.89	0.893691	5362	sp|Q9JI48|PLAC8_MOUSE	yes	yes	1	0	0	106.06	105.56	2	0.00032196	54276	51.771	50.783	95863000
AQASEVLLEELQQSFSQAK	Unmodified	2105.06	0.0640634	469	sp|O35551|RABE1_MOUSE	yes	yes	0	0	0	144.03	143.99	2;3	0.0090185	103604	30.042	26.803	6213300
AQATPSQPLQSSQPK	Unmodified	1566.8	0.800185	2037	sp|Q3UHJ0|AAK1_MOUSE	yes	yes	0	0	0	28.905	28.958	2	0.057622	13462	28.283	22.909	2990000
AQAVHPGYGFLSENK	Unmodified	1616.79	0.794705	4237	sp|Q91ZA3|PCCA_MOUSE	yes	yes	0	0	0	65.348	65.182	2;3	4.23e-38	41287	178.85	155.04	3805500000
AQDEGHLSDIVPFK	Unmodified	1554.77	0.767822	4398	sp|Q99JY0|ECHB_MOUSE	yes	yes	0	0	0	86.385	86.385	2;3	4.6e-05	57503	85.469	65.344	37929000
AQDFHWLTR	Unmodified	1172.57	0.572691	5517	sp|Q9QXE0|HACL1_MOUSE	yes	yes	0	0	0	78.443	78.797	2;3	0.0021208	51159	80.688	71.366	2871400000
AQDLALSLAQSK	Unmodified	1243.68	0.677216	2311	sp|Q60952|CP250_MOUSE	yes	yes	0	0	0	74.693	74.899	2	0.0085377	48826	57.434	50.702	0
AQDPSVTYLMGLFEPVDTK	Unmodified	2110.03	0.0292578	1028	sp|P24822|PPBI_MOUSE	yes	yes	0	0	0	149.42	149.32	2	0.0035302	108615	35.133	33.205	2195500
AQEANMNLLDEVLK	Oxidation (M)	1602.79	0.792322	4411	sp|Q99K67|AASS_MOUSE	yes	yes	0	1	0	111.23	111.23	2	1.3e-05	77384	80.632	68.431	5072100
AQEANMNLLDEVLK	Unmodified	1586.8	0.797407	4411	sp|Q99K67|AASS_MOUSE	yes	yes	0	0	0	124.85	124.88	2	1.04e-06	87973	101.3	88.203	30724000
AQEANMNLLDEVLKQEIR	Unmodified	2113.08	0.083753	4411	sp|Q99K67|AASS_MOUSE	yes	yes	0	0	1	129.07	129.17	3	3.39e-09	90454	72.359	65.319	4899600
AQEENTWFSYLK	Unmodified	1514.7	0.704159	3938	sp|Q8VCF1|CANT1_MOUSE	yes	yes	0	0	0	117.47	117.47	2	8.75e-07	82218	125.82	116.02	34860000
AQEIALQNR	Unmodified	1041.56	0.556707	2055	sp|Q3ULD5|MCCB_MOUSE	yes	yes	0	0	0	35.399	35.399	2	0.014698	18145	78.516	64.707	17289000
AQEIDGQALLLLK	Unmodified	1410.81	0.80823	3548	sp|Q8CHP6|PHC3_MOUSE;sp|Q9QWH1|PHC2_MOUSE	yes	no	0	0	0	111.52	111.37	2	0.00012181	78630	94.122	87.644	17361000
AQELALLQSR	Unmodified	1127.63	0.629872	1271	sp|P48725|PCNT_MOUSE	yes	yes	0	0	0	77.672	77.824	2	0.031743	51556	51.286	39.367	5169800
AQELIQATNQILSHR	Unmodified	1720.92	0.922031	2248	sp|Q5U4C3|SFR19_MOUSE	yes	yes	0	0	0	92.766	92.672	2;3	8.14e-25	63131	165.34	159.45	29831000
AQEPNGCSSYFLGIK	Unmodified	1669.78	0.777006	4530	sp|Q99P27|PG12B_MOUSE	yes	yes	0	0	0	91.046	91.148	2	2.02e-12	61584	127.36	119.04	47095000
AQESVGIFEVTHQFVK	Unmodified	1817.93	0.931199	3089	sp|Q8BHG2|CZIB_MOUSE	yes	yes	0	0	0	106.6	106.5	2;3	8.55e-10	72655	98.281	83.706	11051000
AQEWQPVYSMSQLSFDR	Unmodified	2070.95	0.946925	1335	sp|P52332|JAK1_MOUSE	yes	yes	0	0	0	122.59	122.85	2	8.87e-10	86552	93.226	89.987	6159400
AQFDSIQDLVR	Unmodified	1290.66	0.656815	888	sp|P14234|FGR_MOUSE	yes	yes	0	0	0	101.6	101.6	2	0.0022751	69650	73.632	66.021	11010000
AQFEGIVTDLIK	Unmodified	1332.73	0.728917	1174	sp|P38647|GRP75_MOUSE	yes	yes	0	0	0	122.08	122.17	1;2;3	9.37e-15	86937	216.03	116.01	14876000000
AQFEQLCASLLAR	Unmodified	1505.77	0.766048	1270	sp|P48722|HS74L_MOUSE	yes	yes	0	0	0	107.8	107.85	2	0.029901	75900	41.621	30.038	0
AQFGQPEILLGTIPGAGGTQR	Unmodified	2110.12	0.117102	3079	sp|Q8BH95|ECHM_MOUSE	yes	yes	0	0	0	117.12	117.15	2;3	9.47e-170	82646	237.09	217.8	4194700000
AQFSEVQLEWQPPPFR	Unmodified	1957.97	0.968647	5240	sp|Q9DD20|MET7B_MOUSE	yes	yes	0	0	0	123.19	123.2	2;3	4.53e-225	86903	264.3	256.18	1851500000
AQFTIWDK	Unmodified	1007.51	0.507631	5426	sp|Q9JKF7|RM39_MOUSE	yes	yes	0	0	0	87.535	87.837	2	0.0090809	58689	99.688	92.792	324880000
AQGAAQGAIWGAVVDTQNTEQTLQR	Unmodified	2612.29	0.294291	2366	sp|Q61292|LAMB2_MOUSE	yes	yes	0	0	0	111.83	111.98	3	7.72e-45	79166	106.63	100.27	7193600
AQGDVFIKPQLWS	Unmodified	1487.78	0.777264	898	sp|P14847|CRP_MOUSE	yes	yes	0	0	1	111.34	111.39	2	0.00013561	77678	113.7	103.9	140850000
AQGIVTCLR	Unmodified	1016.54	0.543699	219	sp|A2AIL4|NDUF6_MOUSE	yes	yes	0	0	0	55.082	55.033	2	0.0029855	33993	100.76	83.526	74773000
AQGLASTSTAPSPSR	Unmodified	1429.72	0.716121	4167	sp|Q91X58|ZFN2B_MOUSE	yes	yes	0	0	0	29.521	29.372	2	0.004465	14696	43.592	41.741	4671400
AQGLISHIIYAQTLAMDK	Oxidation (M)	1988.04	0.0400973	2182	sp|Q5FW57|GLYAL_MOUSE	yes	yes	0	1	0	107.85	107.35	2;3	2.57e-10	55447	79.489	70.871	34831000
AQGLISHIIYAQTLAMDK	Unmodified	1972.05	0.0451826	2182	sp|Q5FW57|GLYAL_MOUSE	yes	yes	0	0	0	122.05	121.85	3	0.00018545	66194	45.844	43.739	8653200
AQGLPTQK	Unmodified	841.466	0.465767	324	sp|E9Q5C9|NOLC1_MOUSE	yes	yes	0	0	0	21.701	21.701	2	0.0098561	7508	98.629	53.863	23135000
AQGLYETINVTIPAGIQTDQK	Unmodified	2259.17	0.174676	4490	sp|Q99M87|DNJA3_MOUSE	yes	yes	0	0	0	111.03	110.85	2;3	7.16e-43	77114	139.7	136.81	270170000
AQGQSILEVLR	Unmodified	1212.68	0.682636	2218	sp|Q5SSH7|ZZEF1_MOUSE	yes	yes	0	0	0	101.67	101.22	2	0.011578	48732	57.175	37.516	4202900
AQGTGELTQLLNSLCTAIK	Unmodified	2017.05	0.0513902	5516	sp|Q9QXD6|F16P1_MOUSE	yes	yes	0	0	0	149.93	149.98	2	1.06e-58	109625	180.62	162.39	9226500
AQHLADILSSK	Unmodified	1181.64	0.640436	5413	sp|Q9JJY4|DDX20_MOUSE	yes	yes	0	0	0	62.678	62.631	2	0.00055647	38696	95.417	81.983	7174400
AQIAGYLYGVSPPDNPQVK	Unmodified	2016.03	0.0316411	4547	sp|Q99PV0|PRP8_MOUSE	yes	yes	0	0	0	95.338	94.737	2;3	1.17e-19	45599	111.65	110.29	20481000
AQIFPMADDYTDSLITK	Oxidation (M)	1943.92	0.918645	3916	sp|Q8VC19|HEM1_MOUSE	yes	yes	0	1	0	107.73	107.73	2	1.4e-09	74768	82.877	79.851	17340000
[truncated: 29,986 more rows]

## Sheet: proteinGroups-recalibration
Protein_group_IDs	Peptide counts (all)	Peptide counts (razor+unique)	Peptide counts (unique)	Number of proteins	Peptides	Razor + unique peptides	Unique peptides	Sequence coverage [%]	Unique + razor sequence coverage [%]	Unique sequence coverage [%]	Mol. weight [kDa]	Sequence length	Sequence lengths	Q-value	Score	Intensity	MS/MS Count	id	Peptide IDs	Peptide is razor	Mod. peptide IDs	Evidence IDs	MS/MS IDs	Best MS/MS	Oxidation (M) site IDs	Oxidation (M) site positions
Biognosys|iRT-Kit_WR_fusion	11	11	11	1	11	11	11	100	100	100	14.166	134	134	0	323.31	568600000000	877	0	406;3361;7375;8887;8888;13711;13915;25192;25193;26218;29360	True;True;True;True;True;True;True;True;True;True;True	443;3637;8058;9687;9688;14912;15128;27638;27639;28763;32150	1226;1227;1228;1229;1230;1231;1232;1233;1234;1235;1236;1237;1238;1239;1240;1241;1242;1243;1244;1245;1246;1247;1248;1249;1250;1251;1252;1253;1254;1255;1256;1257;1258;1259;1260;1261;1262;1263;1264;1265;1266;1267;1268;1269;1270;1271;1272;1273;1274;1275;1276;1277;1278;1279;1280;9711;9712;9713;9714;9715;9716;9717;9718;9719;9720;9721;9722;9723;9724;9725;9726;9727;9728;9729;9730;9731;9732;9733;9734;9735…	1748;1749;1750;1751;1752;1753;1754;1755;1756;1757;1758;1759;1760;1761;1762;1763;1764;1765;1766;1767;1768;1769;1770;1771;1772;1773;1774;1775;1776;1777;1778;1779;1780;1781;1782;1783;1784;1785;1786;1787;1788;1789;1790;1791;1792;1793;1794;1795;1796;1797;1798;1799;1800;1801;1802;1803;1804;1805;1806;1807;1808;1809;1810;1811;1812;1813;1814;1815;1816;1817;1818;1819;1820;1821;1822;1823;1824;1825;1826;1827…	1795;13351;33024;39109;39143;59794;60561;103788;103843;108798;121647
sp|A2ATU0|DHTK1_MOUSE	20	20	20	1	20	20	20	28.7	28.7	28.7	102.79	921	921	0	323.31	7132500000	101	241	1969;4216;4217;9323;9439;12245;12922;14814;15227;15923;16736;16768;20034;21486;23510;23768;24894;29219;29648;29649	True;True;True;True;True;True;True;True;True;True;True;True;True;True;True;True;True;True;True;True	2146;4602;4603;4604;10151;10278;13345;14064;16091;16551;17290;18159;18194;22068;23612;25808;26089;27302;32001;32476;32477	5793;5794;5795;5796;12797;12798;12799;12800;12801;12802;12803;12804;12805;12806;12807;12808;29816;29817;29818;30223;39740;39741;41667;41668;41669;47217;47218;47219;47220;47221;47222;47223;47224;47225;47226;47227;47228;47229;47230;47231;47232;48364;48365;48366;48367;50363;52671;52672;52809;52810;52811;52812;52813;52814;52815;52816;52817;52818;62776;66555;71944;72572;72573;72574;72575;72576;72577;7…	7924;7925;7926;7927;7928;7929;7930;17493;17494;17495;17496;17497;17498;17499;17500;17501;17502;17503;17504;17505;17506;17507;17508;17509;17510;17511;17512;40836;40837;40838;41410;54160;54161;54162;54163;56771;56772;63858;63859;63860;63861;63862;63863;63864;63865;63866;63867;63868;63869;63870;63871;65393;65394;65395;65396;65397;65398;65399;65400;68260;71231;71232;71233;71412;71413;71414;71415;7141…	7926;17494;17506;40837;41410;54160;56771;63865;65398;68260;71232;71412;84744;89708;96856;97653;102634;121200;122717;122719	107	870
sp|P02762|MUP6_MOUSE;sp|B5X0G2|MUP17_MOUSE;sp|P04938|MUP11_MOUSE;sp|A2BIM8|MUP18_MOUSE;sp|P11588|MUP1_MOUSE	9;9;9;9;8	9;9;9;9;8	2;2;2;2;1	5	9	9	2	62.8	62.8	15.6	20.649	180	180;180;181;181;180	0	323.31	122550000000	462	247	690;3187;3343;5277;5891;11316;11317;13708;24205	True;True;True;True;True;True;True;True;True	748;3448;3618;3619;5773;6456;12333;12334;14909;26569;26570	2110;2111;2112;2113;2114;2115;2116;2117;2118;2119;9017;9018;9019;9020;9021;9022;9023;9552;9553;9554;9555;9556;9557;9558;9559;9560;9561;9562;9563;9564;9565;9566;9567;9568;9569;9570;9571;9572;9573;9574;9575;9576;9577;9578;9579;9580;9581;9582;9583;9584;9585;9586;9587;9588;9589;9590;9591;9592;9593;9594;9595;9596;9597;9598;9599;9600;9601;9602;9603;9604;9605;9606;9607;9608;9609;9610;9611;9612;9613;9614…	2995;2996;2997;2998;2999;3000;3001;3002;3003;3004;12410;12411;12412;12413;12414;12415;12416;13074;13075;13076;13077;13078;13079;13080;13081;13082;13083;13084;13085;13086;13087;13088;13089;13090;13091;13092;13093;13094;13095;13096;13097;13098;13099;13100;13101;13102;13103;13104;13105;13106;13107;13108;13109;13110;13111;13112;13113;13114;13115;13116;13117;13118;13119;13120;13121;13122;13123;13124;1…	2998;12416;13221;23362;26024;50425;50462;59714;99496	110;111	120;135
sp|B2RXS4|PLXB2_MOUSE	19	19	19	1	19	19	19	13.1	13.1	13.1	206.23	1842	1842	0	323.31	2226000000	54	285	877;1047;3377;4436;5870;10753;11357;11888;15572;15792;16503;19570;22457;23635;26033;26034;26384;27179;28541	True;True;True;True;True;True;True;True;True;True;True;True;True;True;True;True;True;True;True	952;1132;3653;4841;4842;6433;6434;11686;12378;12953;16922;17156;17905;21562;24650;25944;28559;28560;28943;29803;31284	2699;3201;9838;9839;9840;13488;13489;18938;18939;18940;35111;35112;37155;37156;38763;38764;49435;50054;50055;51792;61431;61432;61433;61434;61435;61436;69157;69158;72215;72216;80116;80117;80118;80119;81189;81190;83666;83667;87863;87864;87865;87866	3788;4479;13508;13509;18603;18604;18605;25795;25796;25797;25798;47786;47787;50603;50604;52881;52882;52883;52884;52885;52886;66972;66973;67863;70099;83023;83024;83025;83026;83027;83028;93144;93145;93146;97205;97206;107933;107934;107935;107936;107937;107938;107939;107940;109465;112816;112817;118601;118602;118603;118604;118605;118606;118607	3788;4479;13508;18605;25795;47786;50603;52881;66973;67863;70099;83026;93146;97205;107933;107938;109465;112817;118607	124;125	621;1019
sp|E9Q414|APOB_MOUSE	75	75	74	1	75	75	74	19.9	19.9	19.6	509.43	4505	4505	0	323.31	12069000000	279	318	140;475;1395;1922;2099;2235;3373;3430;3624;5682;5766;6149;6170;6254;7685;8410;9969;10070;10141;10322;11278;11325;11816;11876;12136;12147;12530;13138;13488;13762;14322;14345;14698;15359;15629;15658;15814;15983;16018;16078;16179;16243;16558;17284;17446;17772;17984;18193;18291;18387;18578;18683;18800;18849;19005;20572;22016;22921;22932;22964;23305;23587;23783;24621;24857;24984;25092;25231;26014;2630…	True;True;True;True;True;True;True;True;True;True;True;True;True;True;True;True;True;True;True;True;True;True;True;True;True;True;True;True;True;True;True;True;True;True;True;True;True;True;True;True;True;True;True;True;True;True;True;True;True;True;True;True;True;True;True;True;True;True;True;True;True;True;True;True;True;True;True;True;True;True;True;True;True;True;True	153;520;1506;2098;2284;2430;3649;3715;3929;6222;6313;6734;6758;6854;8385;9165;9166;9167;10842;10950;11034;11227;12290;12344;12878;12940;13218;13219;13230;13231;13644;14294;14673;14967;15568;15594;15970;16691;16980;17011;17178;17352;17389;17454;17559;17629;17964;18860;18861;19093;19094;19564;19565;19857;19858;20091;20199;20301;20503;20624;20745;20795;20966;22646;24167;24168;25148;25160;25161;25197…	460;1472;1473;1474;1475;1476;4162;4163;4164;5700;6171;6471;6472;6473;9828;10071;10072;10073;10074;10075;10076;10077;10745;10746;18335;18602;18603;20041;20122;20394;20395;20396;24907;24908;27058;27059;27060;27061;27062;27063;27064;32575;32576;32577;33004;33318;33319;33320;33321;33811;33812;36882;37074;37075;38560;38561;38730;39377;39378;39408;39409;39410;40529;40530;42257;42258;42259;43283;43284;4…	657;2105;2106;2107;2108;2109;2110;2111;2112;2113;2114;2115;2116;2117;5700;5701;5702;7795;8494;8495;8911;8912;8913;8914;8915;13494;13845;13846;13847;13848;13849;13850;13851;14722;14723;25014;25015;25016;25381;25382;27383;27545;27870;27871;34109;34110;34111;37002;37003;37004;37005;37006;37007;37008;44495;44496;44497;45051;45440;45441;45442;45443;45444;45445;45446;46074;46075;46076;46077;46078;46079…	657;2106;5702;7795;8495;8913;13494;13845;14722;25015;25382;27383;27545;27871;34110;37003;44496;45051;45440;46080;50254;50505;52605;52834;53660;53703;55228;57502;58847;60040;62120;62191;63402;65914;67158;67266;67939;68454;68571;68732;69083;69288;70275;73705;74465;76144;76985;77892;78290;78791;79438;79738;80155;80321;80755;86816;91479;94825;94855;94966;96102;97075;97838;101399;102468;102962;103347;…	137;138;139;140;141;142;143;144;145;146;147	306;499;503;628;647;1203;2087;2094;3562;3685;4376
sp|E9Q557|DESP_MOUSE	41	41	41	1	41	41	41	18.6	18.6	18.6	332.91	2883	2883	0	323.31	5011600000	163	323	560;1331;1928;2780;3271;3846;6208;6449;6632;7364;7687;8366;10355;11760;11855;13519;13953;14620;14625;14629;14962;15626;15831;16044;16286;18518;18670;19016;19575;20484;21147;22836;23057;23363;23847;24768;25019;25447;27999;28016;29347	True;True;True;True;True;True;True;True;True;True;True;True;True;True;True;True;True;True;True;True;True;True;True;True;True;True;True;True;True;True;True;True;True;True;True;True;True;True;True;True;True	615;1437;1438;2104;3016;3541;4181;6800;6801;7063;7252;8047;8387;9108;11261;12817;12919;14706;15169;15170;15890;15895;15899;16245;16246;16977;17195;17415;17416;17675;20436;20607;20608;20978;21567;22552;22553;23259;25057;25313;25314;25650;26176;27168;27451;27452;27919;27920;30707;30724;30725;32136	1766;1767;1768;1769;3980;3981;3982;3983;5714;5715;8011;9311;11386;20221;20222;20223;20224;21010;21011;21012;21013;21014;21734;21735;24026;24027;24028;24029;24030;24910;24911;24912;24913;24914;24915;24916;26920;26921;26922;26923;26924;33878;38362;38670;38671;38672;38673;38674;38675;43359;43360;44762;44763;44764;46678;46679;46702;46703;46719;46720;46721;47600;47601;49568;49569;49570;50151;50152;506…	2532;5495;5496;5497;7817;7818;11020;12749;12750;15569;15570;15571;27650;27651;27652;27653;28714;28715;28716;28717;28718;28719;29712;32948;32949;34114;34115;34116;34117;34118;34119;34120;34121;34122;36837;36838;46156;52357;52755;52756;52757;52758;52759;52760;52761;52762;58946;58947;60733;60734;60735;63141;63142;63176;63177;63178;63179;63180;63204;63205;63206;63207;63208;63209;64403;64404;64405;671…	2532;5497;7817;11020;12749;15571;27650;28719;29712;32948;34117;36837;46156;52357;52755;58946;60734;63142;63178;63204;64404;67154;67984;68637;69460;79228;79699;80850;83042;86588;88703;94560;95263;96332;97985;102013;103084;105110;116426;116472;121602	148;149;150;151;152;153;154;155;156;157;158;159;160	111;161;421;682;795;996;1032;1394;1990;2196;2220;2290;2696
sp|F6ZDS4|TPR_MOUSE	12	12	12	1	12	12	12	5.8	5.8	5.8	273.99	2431	2431	0	323.31	1533400000	54	343	1623;5089;6328;11766;14755;18474;18886;20679;20687;23078;25640;28002	True;True;True;True;True;True;True;True;True;True;True;True	1778;5553;6929;12823;16028;20391;20834;22758;22759;22768;22769;25342;28135;30710	4900;16668;16669;16670;16671;16672;20611;20612;20613;38373;38374;38375;38376;47072;58542;59534;59535;59536;64601;64602;64603;64604;64605;64606;64607;64608;64609;64610;64611;64612;64681;64682;64683;64684;64685;64686;70863;70864;70865;78767;86218	6669;22708;22709;22710;22711;22712;28173;28174;28175;28176;52375;52376;63685;63686;79062;79063;80408;80409;80410;80411;87216;87217;87218;87219;87220;87221;87222;87223;87224;87225;87226;87227;87228;87229;87230;87231;87232;87312;87313;87314;87315;87316;87317;87318;95355;95356;95357;95358;95359;95360;106071;106072;106073;106074;116432	6669;22711;28175;52376;63685;79063;80409;87224;87317;95355;106073;116432	166;167	675;985
sp|O08601|MTP_MOUSE	32	32	32	1	32	32	32	42.7	42.7	42.7	99.098	894	894	0	323.31	52119000000	225	371	233;422;521;999;4546;4686;5495;6684;7493;7967;8235;10303;11743;12253;12504;14326;16457;17498;17988;18347;19834;20206;21602;22142;22366;22456;23106;25417;28957;29068;29069;29589	True;True;True;True;True;True;True;True;True;True;True;True;True;True;True;True;True;True;True;True;True;True;True;True;True;True;True;True;True;True;True;True	259;462;573;1082;4963;4964;5119;6013;7305;8183;8684;8968;11206;12799;13353;13354;13616;15573;17857;19168;19169;19863;20259;21847;21848;22254;22255;23734;24306;24549;24649;25371;27885;31725;31841;31842;32405;32406	720;1326;1327;1607;1608;1609;3062;3063;3064;3065;3066;13795;13796;13797;13798;13799;13800;13801;13802;13803;13804;13805;13806;15452;17746;21883;21884;21885;24464;24465;24466;24467;24468;24469;24470;24471;25730;25731;25732;25733;25734;25735;25736;25737;25738;25739;26563;26564;26565;33750;38281;38282;39754;39755;39756;39757;39758;39759;39760;39761;40447;40448;40449;40450;40451;40452;40453;45869;458…	1023;1024;1910;1911;2292;2293;2294;4281;4282;4283;4284;4285;4286;4287;4288;4289;4290;19028;19029;19030;19031;19032;19033;19034;19035;19036;19037;19038;19039;19040;21083;21084;24228;29931;29932;29933;29934;29935;29936;33530;33531;33532;33533;33534;33535;33536;33537;33538;33539;33540;33541;33542;35228;35229;35230;35231;35232;35233;35234;35235;35236;35237;35238;35239;35240;36361;36362;36363;36364;36…	1023;1911;2292;4285;19030;21084;24228;29935;33537;35229;36363;45985;52246;54184;55125;62137;69958;74700;77000;78668;84007;85552;90084;91972;92871;93143;95453;104971;120175;120579;120580;122518	179;180;181;182;183;184;185	123;429;472;574;586;713;716
sp|O08807|PRDX4_MOUSE	11	11	11	1	11	11	11	56.2	56.2	56.2	31.052	274	274	0	323.31	15512000000	97	388	4304;5263;9450;11436;11689;16674;19336;20581;20776;22629;27975	True;True;True;True;True;True;True;True;True;True;True	4698;5757;10290;12463;12739;18089;21322;22655;22863;24835;30683	13070;13071;17090;30249;30250;30251;30252;30253;30254;37361;37362;37363;37364;37365;37366;37367;37368;37369;37370;37371;37372;37373;37374;38168;38169;38170;52474;52475;52476;60707;60708;60709;60710;60711;60712;60713;64327;64328;64329;64907;64908;64909;64910;64911;64912;64913;64914;69689;86138;86139;86140;86141;86142;86143;86144;86145;86146;86147;86148;86149;86150	17916;17917;17918;17919;17920;23289;41438;41439;41440;41441;41442;41443;41444;41445;41446;41447;41448;41449;41450;41451;50885;50886;50887;50888;50889;50890;50891;50892;50893;50894;50895;50896;50897;50898;50899;50900;50901;50902;50903;50904;50905;50906;50907;50908;50909;50910;50911;50912;50913;50914;50915;52111;52112;52113;52114;70958;70959;70960;82041;82042;82043;82044;82045;82046;82047;82048;820…	17917;23289;41441;50891;52112;70958;82042;86838;87600;93850;116318
sp|O08914|FAAH1_MOUSE	12	12	12	1	12	12	12	30.6	30.6	30.6	63.221	579	579	0	323.31	6936400000	111	394	1293;4192;7518;8934;9218;13374;15823;16829;20607;21296;23190;26657	True;True;True;True;True;True;True;True;True;True;True;True	1395;4577;8211;9741;10040;10041;14543;17187;18258;22683;23413;25461;29237;29238	3903;3904;3905;3906;3907;12500;24534;28701;28702;28703;28704;29489;29490;29491;29492;42905;42906;42907;42908;42909;42910;42911;42912;42913;42914;42915;42916;42917;42918;42919;42920;42921;42922;42923;42924;50131;50132;50133;50134;50135;50136;50137;50138;50139;50140;52970;52971;64415;64416;64417;66083;66084;66085;71117;71118;71119;71120;71121;71122;82041;82042;82043;82044;82045;82046;82047;82048;82…	5399;5400;5401;5402;5403;5404;5405;17183;33616;39390;39391;39392;39393;39394;39395;39396;39397;39398;39399;40391;40392;40393;40394;40395;40396;58328;58329;58330;58331;58332;58333;58334;58335;58336;58337;58338;58339;58340;58341;58342;58343;58344;58345;58346;58347;58348;58349;58350;58351;58352;58353;58354;58355;58356;58357;58358;58359;58360;58361;67965;67966;67967;67968;67969;67970;67971;67972;6797…	5402;17183;33616;39399;40392;58331;67971;71597;86966;89136;95731;110638	192;193;194	337;342;530
sp|O35129|PHB2_MOUSE	13	13	13	1	13	13	13	48.5	48.5	48.5	33.296	299	299	0	323.31	31232000000	135	421	1958;3766;5490;6733;10556;11484;12125;14819;17440;19853;21361;27224;27284	True;True;True;True;True;True;True;True;True;True;True;True;True	2134;4081;4082;6005;7365;11474;12516;13205;16096;19083;19084;21874;21875;23484;29849;29914;29915	5771;11095;11096;11097;11098;11099;11100;11101;11102;11103;11104;11105;17727;17728;21999;22000;22001;22002;22003;22004;22005;22006;22007;22008;22009;22010;34478;34479;34480;34481;34482;34483;34484;34485;34486;34487;34488;34489;34490;34491;37612;37613;39334;39335;39336;39337;39338;39339;39340;39341;39342;39343;39344;47242;47243;47244;47245;47246;47247;55082;55083;55084;55085;55086;55087;55088;5508…	7893;15185;15186;15187;15188;15189;15190;15191;15192;15193;15194;15195;15196;24205;24206;30081;30082;30083;30084;30085;30086;30087;30088;30089;30090;30091;30092;30093;30094;30095;30096;30097;30098;46985;46986;46987;46988;46989;46990;46991;46992;46993;46994;46995;46996;46997;46998;46999;47000;47001;47002;47003;47004;47005;47006;47007;47008;47009;47010;47011;51358;53601;53602;53603;53604;53605;5360…	7893;15195;24205;30091;46987;51358;53601;63885;74437;84107;89376;112958;113243	215;216;217	101;120;237
sp|O35488|S27A2_MOUSE	25	25	25	1	25	25	25	44.4	44.4	44.4	70.422	620	620	0	323.31	57940000000	223	464	241;580;1258;3140;5266;6927;7644;10587;10909;11509;12350;12767;13748;13842;22217;22844;24372;25371;26146;27129;27130;28105;29419;29420;29646	True;True;True;True;True;True;True;True;True;True;True;True;True;True;True;True;True;True;True;True;True;True;True;True;True	267;635;1358;3398;5760;7571;8342;11507;11508;11853;12542;13454;13455;13893;13894;14952;15051;24391;25065;26749;26750;27835;28682;29748;29749;30819;30820;32211;32212;32474	732;1834;1835;1836;1837;1838;3800;3801;3802;3803;3804;3805;3806;3807;3808;3809;3810;8857;8858;8859;8860;8861;8862;8863;8864;8865;8866;8867;17094;17095;17096;17097;17098;17099;22578;22579;22580;22581;24822;24823;24824;24825;24826;34588;34589;34590;34591;34592;35641;35642;37680;37681;37682;37683;37684;37685;37686;37687;37688;37689;40020;40021;40022;40023;40024;40025;40026;40027;40028;40029;40030;40…	1040;2637;2638;2639;2640;5268;5269;5270;5271;5272;5273;5274;5275;5276;5277;5278;5279;5280;12180;12181;12182;12183;12184;12185;12186;12187;12188;12189;12190;12191;12192;12193;12194;12195;12196;23295;23296;23297;23298;23299;23300;23301;31019;31020;31021;33994;33995;33996;33997;33998;47127;47128;47129;48498;48499;51461;51462;51463;51464;51465;51466;51467;51468;51469;51470;51471;51472;51473;51474;514…	1040;2638;5273;12185;23297;31019;33997;47127;48498;51461;54532;56240;59987;60288;92268;94580;100225;104776;108486;112674;112677;116837;121927;121930;122708	238;239;240;241	131;468;579;605
sp|O54734|OST48_MOUSE	14	14	14	1	14	14	14	38.3	38.3	38.3	49.027	441	441	0	323.31	28721000000	128	516	1822;4140;5044;7683;14139;15400;19025;19659;23497;23994;24108;24953;28895;29806	True;True;True;True;True;True;True;True;True;True;True;True;True;True	1990;4523;5506;8383;15371;16734;20987;21656;25793;26336;26462;27365;31659;32644	5440;5441;5442;5443;12319;12320;12321;12322;12323;12324;16529;24904;24905;45235;45236;48877;59882;59883;59884;59885;59886;59887;59888;59889;61676;61677;71905;71906;71907;71908;71909;71910;71911;71912;73214;73215;73618;73619;73620;73621;73622;73623;73624;73625;73626;73627;73628;73629;73630;73631;73632;73633;73634;73635;73636;73637;73638;73639;73640;73641;73642;73643;73644;73645;73646;76434;76435;7…	7457;16918;16919;16920;16921;16922;16923;16924;16925;16926;16927;16928;16929;22545;34107;61326;61327;61328;66103;66104;66105;66106;80868;80869;80870;80871;80872;80873;80874;80875;80876;80877;80878;80879;80880;83340;83341;83342;83343;96798;96799;96800;96801;96802;96803;96804;96805;96806;96807;96808;96809;96810;96811;96812;98511;98512;99027;99028;99029;99030;99031;99032;99033;99034;99035;99036;9903…	7457;16921;22545;34107;61328;66105;80875;83343;96811;98511;99043;102815;119955;123329
sp|O54909|RDH16_MOUSE	12	6	6	1	12	6	6	39.4	25.9	25.9	35.743	317	317	0	323.31	5036800000	22	531	5170;13242;13580;24260;25307;25908;26909;28354;29285;29286;29753;29907	True;True;False;True;False;True;False;True;False;False;False;True	5639;14402;14403;14773;26632;27764;28424;29511;31090;32073;32074;32587;32751	16840;16841;16842;16843;16844;16845;16846;42542;42543;42544;42545;42546;42547;42548;43518;74131;74132;77532;77533;77534;77535;79682;79683;79684;82956;82957;82958;82959;82960;82961;82962;82963;82964;82965;82966;82967;87346;89930;89931;89932;89933;89934;91208;91600	22931;22932;22933;22934;57876;57877;57878;57879;57880;57881;57882;57883;57884;59145;99694;99695;104423;104424;104425;104426;104427;104428;107310;107311;107312;107313;107314;111909;111910;111911;111912;111913;111914;111915;111916;117916;121390;121391;121392;121393;121394;121395;123123;123642	22931;57878;59145;99694;104427;107314;111916;117916;121390;121395;123123;123642	270	225
sp|O88587|COMT_MOUSE	8	8	8	1	8	8	8	41.9	41.9	41.9	29.486	265	265	0	323.31	25926000000	113	643	2558;2559;8657;8823;8972;12793;19471;29521	True;True;True;True;True;True;True;True	2780;2781;9439;9440;9613;9614;9779;13921;13922;21460;32323	7425;7426;7427;7428;7429;7430;7431;7432;7433;7434;7435;7436;7437;7438;7439;7440;7441;27807;27808;27809;27810;27811;27812;27813;27814;27815;27816;27817;27818;27819;27820;27821;27822;27823;27824;27825;27826;27827;27828;27829;28279;28280;28281;28282;28827;41346;41347;41348;41349;41350;41351;41352;41353;41354;41355;41356;41357;41358;41359;41360;41361;41362;41363;41364;61078;61079;90556;90557;90558;90…	10225;10226;10227;10228;10229;10230;10231;10232;10233;10234;10235;10236;10237;10238;10239;10240;10241;10242;10243;10244;10245;10246;10247;10248;10249;38149;38150;38151;38152;38153;38154;38155;38156;38157;38158;38159;38160;38161;38162;38163;38164;38165;38166;38167;38168;38169;38170;38171;38172;38173;38174;38175;38176;38757;38758;38759;38760;38761;38762;39576;56348;56349;56350;56351;56352;56353;563…	10240;10249;38176;38760;39576;56353;82548;122248	323;324;325	93;180;244
sp|O88986|KBL_MOUSE	6	6	6	1	6	6	6	25.2	25.2	25.2	44.93	416	416	0	323.31	2413100000	42	681	1162;1240;6357;8867;16139;17130	True;True;True;True;True;True	1254;1255;1339;6959;9662;9663;17517;18619;18620	3555;3556;3557;3558;3559;3560;3561;3757;3758;20708;20709;20710;20711;28406;28407;28408;28409;28410;28411;28412;50875;53855;53856;53857;53858;53859;53860;53861;53862;53863	4948;4949;4950;4951;4952;4953;4954;4955;5225;5226;5227;5228;5229;5230;5231;5232;28294;28295;28296;28297;28298;28299;38923;38924;38925;38926;38927;38928;38929;68951;72763;72764;72765;72766;72767;72768;72769;72770;72771;72772;72773;72774;72775	4949;5228;28295;38926;68951;72772	342;343;344;345;346	250;311;320;331;349
sp|P00186|CP1A2_MOUSE;sp|P00184|CP1A1_MOUSE	23;5	23;5	23;5	2	23	23	23	48.5	48.5	48.5	58.183	513	513;524	0	323.31	45536000000	217	697	2795;3318;3935;4165;6663;6664;10631;10661;12669;13071;16111;18784;18937;19576;21702;22173;22305;23066;24328;25646;26165;27412;29523	True;True;True;True;True;True;True;True;True;True;True;True;True;True;True;True;True;True;True;True;True;True;True	3031;3591;4291;4549;7284;7285;11555;11586;13787;13788;14226;17488;20729;20888;21568;23837;24343;24484;25324;25325;26703;28141;28703;28704;30059;32325	8043;8044;8045;8046;8047;8048;8049;8050;8051;8052;9494;9495;9496;9497;9498;11757;11758;11759;11760;11761;11762;11763;11764;12371;12372;12373;12374;12375;12376;12377;12378;21828;21829;21830;21831;21832;21833;21834;21835;21836;21837;21838;21839;21840;21841;21842;21843;21844;34693;34694;34695;34696;34697;34766;34767;40913;40914;40915;40916;40917;40918;40919;40920;40921;40922;40923;40924;40925;40926;…	11069;11070;11071;11072;11073;11074;11075;11076;11077;11078;11079;11080;11081;11082;11083;11084;13001;13002;13003;13004;13005;13006;16128;16129;16130;16131;16132;16133;16134;17001;17002;17003;17004;17005;17006;17007;17008;17009;17010;17011;17012;29854;29855;29856;29857;29858;29859;29860;29861;29862;29863;29864;29865;29866;29867;29868;29869;29870;29871;29872;29873;29874;29875;29876;29877;29878;298…	11075;13004;16130;17001;29865;29877;47257;47338;55782;57284;68818;80118;80555;83071;90422;92121;92585;95287;99985;106084;108567;113817;122283	350;351;352;353	122;215;447;497
sp|P01027|CO3_MOUSE	44	44	41	1	44	44	41	31.1	31.1	29.2	186.48	1663	1663	0	323.31	14955000000	176	709	259;366;2430;3445;3748;3879;4049;5787;7994;9258;10483;15100;15585;16013;16478;17169;19023;19027;19085;19217;19320;19470;19871;19984;21125;22192;22504;23578;24698;25524;25619;25688;26200;26265;26695;27171;27172;27356;27426;27906;28294;28572;29514;29959	True;True;True;True;True;True;True;True;True;True;True;True;True;True;True;True;True;True;True;True;True;True;True;True;True;True;True;True;True;True;True;True;True;True;True;True;True;True;True;True;True;True;True;True	285;400;2642;3731;4062;4225;4418;6336;8714;10083;11397;16393;16935;17384;17878;18680;18681;20985;20989;20990;21051;21199;21305;21306;21459;21896;22016;23237;24364;24700;25883;27098;28008;28111;28186;28743;28814;28815;29284;29793;29794;29992;30079;30080;30608;31024;31316;32316;32809	803;804;805;806;807;1151;7086;10119;10120;10121;10122;11061;11062;11460;11461;12078;12079;18651;18652;18653;18654;18655;18656;18657;18658;18659;18660;25812;29622;29623;34302;34303;47913;47914;47915;49476;49477;50584;50585;50586;51734;54014;54015;54016;54017;59875;59876;59877;59893;59894;60064;60065;60066;60067;60068;60069;60070;60071;60394;60649;60650;60651;60652;61077;62324;62654;65732;65733;683…	1155;1156;1157;1158;1159;1160;1161;1162;1625;9744;13909;13910;13911;13912;13913;15142;15143;15659;15660;15661;15662;16593;16594;16595;16596;25431;25432;25433;25434;25435;25436;25437;25438;25439;25440;35334;35335;40588;40589;46764;46765;46766;64797;64798;64799;64800;64801;67049;67050;68555;68556;68557;68558;70022;72981;72982;72983;72984;72985;80860;80861;80884;80885;80886;80887;81131;81132;81133;8…	1157;1625;9744;13912;15142;15659;16593;25433;35334;40588;46764;64798;67050;68558;70022;72984;80860;80886;81132;81585;81964;82545;84196;84598;88651;92184;93326;97060;101772;105439;105964;106302;108703;109010;110837;112780;112782;113653;113912;116102;117646;118702;122204;123821	363;364;365;366;367;368;369	369;463;639;826;875;1294;1384
sp|P02088|HBB1_MOUSE	7	5	3	1	7	5	3	54.4	41.5	24.5	15.84	147	147	0	323.31	45776000000	135	728	3310;8884;12749;14211;15097;26859;29142	True;True;True;False;False;True;True	3582;9684;13875;15449;16390;29459;31918;31919	9436;9437;9438;9439;9440;9441;9442;9443;9444;9445;9446;9447;9448;9449;9450;9451;9452;9453;9454;9455;9456;28510;41199;41200;41201;41202;41203;41204;41205;41206;41207;41208;41209;41210;41211;45503;45504;45505;45506;47882;47883;47884;47885;47886;47887;47888;47889;47890;47891;82791;82792;82793;82794;82795;82796;82797;82798;82799;82800;82801;82802;82803;82804;82805;82806;82807;82808;82809;82810;82811;…	12913;12914;12915;12916;12917;12918;12919;12920;12921;12922;12923;12924;12925;12926;12927;12928;12929;12930;12931;12932;12933;12934;12935;39089;56149;56150;56151;56152;56153;56154;56155;56156;56157;56158;56159;56160;56161;56162;56163;61685;61686;61687;61688;64758;64759;64760;64761;64762;64763;64764;64765;64766;64767;64768;64769;64770;64771;64772;64773;64774;111693;111694;111695;111696;111697;1116…	12923;39089;56159;61687;64763;111718;120910	376	56
sp|P05202|AATM_MOUSE	25	25	25	1	25	25	25	64.4	64.4	64.4	47.411	430	430	0	323.31	101570000000	327	756	1971;3071;3179;4670;4761;5765;7233;9401;10041;11402;11403;12661;17575;18442;18456;18657;19815;20039;20265;21495;24126;25249;26491;26492;26497	True;True;True;True;True;True;True;True;True;True;True;True;True;True;True;True;True;True;True;True;True;True;True;True;True	2148;3323;3324;3440;5102;5103;5202;6312;7903;10236;10918;12427;12428;13779;19291;19292;20357;20372;20373;20590;21822;22073;22318;23621;26482;27698;29060;29061;29066	5798;5799;5800;8610;8611;8612;8613;8979;8980;8981;8982;8983;8984;8985;8986;8987;8988;8989;8990;8991;8992;8993;8994;8995;8996;15409;15410;15411;15412;15413;15414;15415;15416;15417;15418;15419;15670;15671;15672;15673;18587;18588;18589;18590;18591;18592;18593;18594;18595;18596;18597;18598;18599;18600;18601;23607;23608;23609;23610;23611;23612;23613;23614;23615;23616;23617;23618;23619;23620;30093;3009…	7933;7934;7935;11835;11836;11837;11838;12364;12365;12366;12367;12368;12369;12370;12371;12372;12373;12374;12375;12376;12377;12378;12379;12380;12381;12382;12383;21032;21033;21034;21035;21036;21037;21038;21039;21040;21041;21042;21043;21044;21045;21046;21047;21404;21405;21406;21407;21408;25362;25363;25364;25365;25366;25367;25368;25369;25370;25371;25372;25373;25374;25375;25376;25377;25378;25379;25380;…	7934;11836;12369;21036;21408;25374;32420;41208;44834;50757;50770;55740;75022;78979;79020;79654;83863;84768;85768;89723;99125;104093;109959;109968;109984	391;392;393;394	60;174;244;402
sp|P05213|TBA1B_MOUSE	14	14	0	1	14	14	0	41.9	41.9	0	50.151	451	451	0	323.31	5449800000	83	757	2335;2377;2614;4240;4864;6005;10673;14409;18440;20106;20851;22643;24605;26560	True;True;True;True;True;True;True;True;True;True;True;True;True;True	2540;2585;2837;4629;5314;6577;6578;11599;15664;20355;22149;22941;24850;26996;29133	6781;6949;6950;6951;7549;7550;7551;7552;12869;12870;12871;16035;19619;19620;19621;19622;19623;34824;34825;34826;34827;34828;34829;46086;58460;58461;58462;58463;58464;58465;58466;58467;58468;58469;58470;58471;63101;63102;63103;63104;63105;63106;65075;65076;65077;65078;65079;65080;65081;65082;65083;65084;65085;65086;65087;65088;65089;65090;65091;69710;69711;69712;75361;81748;81749;81750;81751	9324;9554;9555;9556;10375;10376;10377;10378;10379;10380;10381;10382;17600;17601;17602;21901;26827;26828;26829;47413;47414;47415;47416;47417;47418;47419;62406;62407;78954;78955;78956;78957;78958;78959;78960;78961;78962;78963;78964;78965;78966;78967;78968;78969;78970;85166;85167;85168;85169;85170;85171;85172;85173;87829;87830;87831;87832;87833;87834;87835;87836;87837;87838;87839;87840;87841;87842;8…	9324;9554;10379;17600;21901;26827;47417;62406;78957;85170;87831;93877;101344;110233
sp|P07724|ALBU_MOUSE	20	18	18	1	20	18	18	37	33.2	33.2	68.692	608	608	0	323.31	14222000000	154	780	48;491;1797;4200;4501;5302;8370;9759;12651;13194;15390;16114;16679;19365;21304;21678;21760;22820;25625;29576	True;True;True;True;False;True;True;True;True;True;True;True;True;True;True;True;True;False;True;True	50;539;1964;4586;4915;5800;5801;9112;10622;13769;14353;16724;17491;18094;21353;23421;23811;23899;25040;28117;28118;32382;32383	108;109;1535;5366;5367;5368;5369;5370;5371;5372;5373;5374;5375;12764;12765;12766;13679;17202;17203;17204;17205;17206;17207;17208;17209;17210;17211;17212;17213;17214;17215;17216;17217;17218;17219;17220;26928;31493;31494;40859;40860;40861;40862;40863;42392;42393;48863;48864;50804;50805;50806;50807;50808;50809;50810;50811;50812;50813;52488;52489;52490;52491;60814;66099;66100;66101;66102;66103;66104;…	171;172;173;2188;2189;7353;7354;7355;7356;7357;7358;7359;7360;7361;7362;7363;7364;7365;7366;7367;7368;7369;17443;17444;17445;17446;17447;17448;18882;23445;23446;23447;23448;23449;23450;23451;23452;23453;23454;23455;23456;23457;23458;23459;23460;23461;23462;23463;23464;23465;23466;23467;23468;23469;23470;23471;23472;23473;23474;36842;43137;43138;43139;43140;43141;43142;43143;43144;55704;55705;5570…	173;2189;7355;17444;18882;23470;36842;43138;55708;57662;66083;68839;70979;82172;89156;90299;90648;94496;105976;122465	415;416;417	159;288;572
sp|P07759|SPA3K_MOUSE	8	8	6	1	8	8	6	28.2	28.2	22.2	46.879	418	418	0	323.31	5062200000	63	784	1546;2425;3764;16198;17698;18497;24980;29847	True;True;True;True;True;True;True;True	1665;2637;4079;17580;19463;20414;27398;32688	4533;7051;7052;7053;7054;7055;7056;7057;7058;7059;7060;7061;7062;7063;7064;7065;7066;7067;7068;7069;7070;7071;7072;7073;7074;7075;7076;7077;11093;51039;51040;51041;51042;51043;51044;56124;58600;76538;76539;91446	6194;9688;9689;9690;9691;9692;9693;9694;9695;9696;9697;9698;9699;9700;9701;9702;9703;9704;9705;9706;9707;9708;9709;9710;9711;9712;9713;9714;9715;9716;9717;9718;9719;9720;9721;9722;9723;9724;9725;9726;9727;9728;9729;9730;9731;9732;9733;15182;69163;69164;69165;69166;69167;69168;69169;69170;69171;69172;75799;79150;102945;123436;123437	6194;9733;15182;69165;75799;79150;102945;123436
sp|P08003|PDIA4_MOUSE	24	24	24	1	24	24	24	40.1	40.1	40.1	71.982	638	638	0	323.31	46076000000	241	786	246;3285;3663;5690;5869;6043;6323;6346;6347;6359;8712;9291;10158;10236;16620;19410;20840;21443;21634;23255;24283;26241;26242;29236	True;True;True;True;True;True;True;True;True;True;True;True;True;True;True;True;True;True;True;True;True;True;True;True	272;3556;3968;6230;6432;6620;6924;6947;6948;6961;9497;10117;11051;11132;11133;18030;21399;22929;23568;23767;25534;26656;28788;28789;32020;32021	741;742;743;744;745;9343;10860;10861;10862;10863;18354;18355;18356;18357;18358;18359;18360;18361;18362;18363;18364;18365;18366;18367;18368;18933;18934;18935;18936;18937;19710;19711;19712;19713;19714;19715;19716;19717;20560;20561;20562;20563;20564;20565;20566;20567;20568;20569;20570;20571;20572;20573;20574;20575;20576;20577;20578;20579;20580;20581;20582;20583;20584;20674;20675;20676;20677;20678;20…	1050;1051;1052;1053;1054;1055;1056;1057;1058;12789;12790;14868;14869;14870;25035;25036;25037;25038;25039;25040;25041;25042;25043;25044;25045;25046;25047;25048;25049;25050;25051;25052;25053;25054;25055;25056;25057;25058;25059;25060;25061;25062;25063;25789;25790;25791;25792;25793;25794;26937;26938;26939;26940;26941;26942;26943;26944;26945;26946;26947;26948;28096;28097;28098;28099;28100;28101;28102;…	1053;12789;14869;25051;25793;26941;28118;28247;28256;28301;38442;40715;45501;45744;70688;82304;87791;89594;90168;95925;99834;108918;108932;121241	419;420	120;272
sp|P08113|ENPL_MOUSE	33	33	31	1	33	33	31	41.8	41.8	40	92.475	802	802	0	323.31	65455000000	366	790	3551;4469;4470;4556;4563;4620;4632;5070;5071;5830;6895;8194;9148;10905;12098;12691;14115;14316;14404;16266;18479;18516;18517;21871;22462;22603;24151;24293;25697;25698;26403;29610;29804	True;True;True;True;True;True;True;True;True;True;True;True;True;True;True;True;True;True;True;True;True;True;True;True;True;True;True;True;True;True;True;True;True	3846;4879;4880;4881;4974;4982;5045;5046;5059;5533;5534;6387;7537;8926;9964;11848;11849;13175;13176;13813;15346;15562;15659;17654;17655;20396;20433;20434;20435;24013;24014;24656;24808;26508;26666;28196;28197;28963;28964;28965;32434;32642	10460;10461;13573;13574;13575;13576;13577;13578;13579;13580;13581;13582;13583;13584;13585;13586;13837;13838;13839;13840;13841;13842;13843;13844;13845;13859;14085;14086;14087;14088;14089;14090;14091;14092;14093;14094;14095;14096;14097;14098;14099;14100;14101;14102;14103;14104;14105;14106;14107;14108;14109;14110;14111;14112;14113;14114;14115;14116;14117;14118;14165;16624;16625;16626;18803;18804;188…	14338;18717;18718;18719;18720;18721;18722;18723;18724;18725;18726;18727;18728;18729;18730;18731;18732;19078;19079;19080;19081;19082;19083;19084;19085;19086;19087;19106;19107;19479;19480;19481;19482;19483;19484;19485;19486;19487;19488;19489;19490;19491;19492;19493;19494;19495;19496;19497;19498;19499;19500;19501;19502;19503;19504;19505;19506;19507;19508;19509;19510;19511;19512;19513;19514;19515;195…	14338;18718;18732;19079;19106;19511;19568;22653;22655;25634;30819;36224;40169;48486;53502;55892;61248;62079;62389;69362;79074;79210;79226;91054;93162;93754;99217;99872;106339;106340;109637;122601;123316	421;422;423;424;425;426;427;428	154;336;425;426;541;622;658;711
sp|P08249|MDHM_MOUSE	14	14	14	1	14	14	14	56.2	56.2	56.2	35.611	338	338	0	323.31	25285000000	207	794	663;1690;4773;5514;7163;7480;9233;10428;16349;17345;24615;26049;26136;27546	True;True;True;True;True;True;True;True;True;True;True;True;True;True	719;720;1849;5216;6032;7830;7831;8170;10057;11339;17741;18950;18951;27007;28575;28672;30220	2053;2054;2055;2056;2057;2058;2059;2060;2061;2062;2063;5062;5063;5064;5065;15708;17831;17832;17833;17834;17835;17836;17837;17838;17839;17840;23339;23340;23341;23342;23343;23344;23345;23346;23347;23348;23349;24423;24424;24425;24426;24427;24428;24429;24430;24431;29554;29555;29556;29557;29558;29559;29560;34116;34117;34118;34119;34120;34121;34122;34123;34124;34125;34126;51453;51454;51455;51456;51457;…	2926;2927;2928;2929;2930;2931;2932;2933;2934;2935;2936;6879;6880;21440;21441;24332;24333;24334;24335;24336;24337;24338;24339;24340;24341;24342;24343;24344;24345;24346;24347;24348;32056;32057;32058;32059;32060;32061;32062;32063;32064;32065;32066;32067;33474;33475;33476;33477;33478;33479;33480;33481;33482;33483;33484;33485;33486;40494;40495;40496;40497;40498;40499;40500;40501;46497;46498;46499;4650…	2928;6880;21441;24342;32061;33478;40500;46505;69691;74018;101385;108054;108401;114483	431;432;433	251;266;315
sp|P09103|PDIA1_MOUSE	20	20	20	1	20	20	20	38.7	38.7	38.7	57.058	509	509	0	323.31	49858000000	328	802	3428;4358;6160;9748;10419;10915;10916;10981;11005;11807;12676;13877;14418;20819;23090;24530;26118;26697;27328;29716	True;True;True;True;True;True;True;True;True;True;True;True;True;True;True;True;True;True;True;True	3713;4756;6745;10611;11330;11859;11860;11861;11931;11955;12866;13797;15089;15674;15675;22908;25354;26916;28649;29286;29962;32548	10065;10066;10067;10068;10069;13243;13244;13245;13246;20070;20071;20072;20073;20074;20075;20076;20077;20078;20079;20080;20081;20082;20083;20084;20085;20086;31427;31428;31429;31430;31431;31432;31433;31434;31435;31436;31437;31438;31439;31440;31441;31442;31443;31444;31445;31446;31447;31448;31449;31450;31451;31452;31453;31454;31455;31456;31457;31458;34092;34093;34094;34095;34096;34097;35668;35669;356…	13838;13839;13840;13841;13842;18210;18211;18212;18213;18214;27425;27426;27427;27428;27429;27430;27431;27432;27433;27434;27435;27436;27437;27438;27439;27440;27441;27442;27443;27444;27445;27446;27447;27448;27449;27450;27451;27452;27453;27454;27455;27456;27457;27458;27459;27460;27461;27462;27463;27464;27465;42998;42999;43000;43001;43002;43003;43004;43005;43006;43007;43008;43009;43010;43011;43012;430…	13840;18213;27441;43029;46480;48534;48548;48808;48927;52560;55816;60395;62445;87742;95397;100890;108324;110860;113533;123003	436;437	326;358
sp|P10126|EF1A1_MOUSE	15	15	9	1	15	15	9	34	34	20.1	50.113	462	462	0	323.31	10137000000	123	823	3395;3396;3397;4789;10551;12224;12225;15468;19823;20883;22348;23711;24531;26312;30023	True;True;True;True;True;True;True;True;True;True;True;True;True;True;True	3673;3674;3675;5233;11467;13318;13319;16809;21831;21832;22974;24530;24531;26028;26917;28866;28867;32875	9887;9888;9889;9890;9891;9892;9893;9894;9895;9896;9897;15760;15761;15762;15763;15764;15765;34456;34457;34458;34459;34460;34461;34462;34463;34464;39670;39671;39672;39673;49052;49053;49054;49055;62136;62137;62138;62139;62140;65149;65150;65151;65152;68838;68839;68840;68841;72390;72391;72392;72393;72394;72395;72396;72397;72398;72399;75038;75039;75040;75041;75042;75043;75044;75045;80995;80996;80997;80…	13577;13578;13579;13580;13581;13582;13583;13584;13585;13586;13587;13588;13589;13590;13591;21525;21526;21527;21528;21529;21530;21531;21532;46955;46956;46957;46958;46959;46960;46961;46962;46963;46964;54067;54068;54069;54070;54071;54072;54073;54074;54075;66354;66355;66356;66357;66358;66359;66360;66361;66362;83919;83920;83921;83922;83923;83924;83925;83926;83927;83928;83929;83930;83931;83932;83933;879…	13578;13582;13589;21530;46958;54068;54072;66357;83925;87916;92742;97430;100920;109234;124087	441;442;443	276;404;410
sp|P11276|FINC_MOUSE	38	38	38	1	38	38	38	20.9	20.9	20.9	272.53	2477	2477	0	323.31	5053100000	141	842	1762;2195;4472;4898;5761;6214;7108;7562;7653;8355;8472;9144;9292;10022;10187;10689;11632;11904;14125;16222;17725;18577;19337;19888;20356;23536;23608;23709;23968;24154;24264;24716;25474;25623;26324;28766;29126;29690	True;True;True;True;True;True;True;True;True;True;True;True;True;True;True;True;True;True;True;True;True;True;True;True;True;True;True;True;True;True;True;True;True;True;True;True;True;True	1924;2388;4883;5350;6307;6808;7771;7772;8255;8351;9097;9242;9960;10118;10898;11081;11616;12673;12969;15357;17606;19500;20502;21323;21913;22416;25837;25915;26026;26308;26511;26636;27116;27949;28115;28879;31523;31901;32520	5220;5221;6376;13589;13590;13591;13592;16109;16110;16111;18582;20242;23095;23096;23097;24613;24614;24615;24616;24836;26897;27276;29305;29723;29724;29725;29726;29727;29728;29729;32769;32770;32771;32772;32773;32774;32775;33419;34895;34896;34897;34898;34899;34900;38010;38011;38012;38794;38795;38796;45203;45204;45205;45206;45207;45208;51092;51093;51094;51095;51096;56206;58830;58831;60714;60715;60716;…	7107;7108;8782;8783;18735;18736;18737;18738;18739;18740;18741;18742;18743;18744;18745;18746;21995;21996;21997;25357;27681;31688;31689;31690;31691;31692;31693;33714;33715;33716;33717;33718;34015;34016;36808;36809;37336;40160;40161;40716;40717;40718;40719;40720;40721;40722;40723;40724;40725;44745;44746;44747;44748;44749;44750;45572;47493;47494;47495;47496;47497;47498;47499;51886;52926;52927;52928;5…	7107;8783;18740;21997;25357;27681;31691;33714;34015;36808;37336;40161;40724;44750;45572;47496;51886;52927;61284;69231;75897;79436;82060;84235;86138;96923;97134;97420;98427;99226;99706;101836;105190;105971;109263;119558;120840;122927	453	1373
sp|P11714|CP2D9_MOUSE	17	11	11	1	17	11	11	43.5	32.9	32.9	56.949	504	504	0	323.31	10197000000	62	852	3206;4439;5232;6205;7062;8482;8911;11878;12673;18606;19567;19850;22265;22752;23611;25511;27797	True;True;True;True;False;True;True;True;False;False;False;False;True;False;True;True;True	3467;4845;4846;5715;5716;6796;7721;9253;9254;9713;12942;13794;20534;21559;21870;21871;24443;24967;25918;27994;30492	9056;9057;13492;13493;13494;13495;13496;13497;17014;17015;17016;17017;17018;20206;20207;20208;20209;22971;22972;22973;22974;22975;22976;22977;22978;22979;27308;27309;28653;38732;38733;38734;38735;38736;38737;38738;38739;38740;38741;38742;38743;38744;38745;38746;38747;38748;40953;40954;58891;58892;58893;58894;61414;61415;61416;61417;61418;61419;61420;61421;61422;61423;61424;61425;62249;62250;62251…	12465;12466;18609;18610;18611;18612;18613;18614;18615;18616;18617;18618;18619;18620;18621;18622;23191;23192;23193;23194;23195;23196;27633;27634;27635;31542;31543;31544;31545;31546;31547;31548;31549;31550;37378;37379;37380;37381;39325;52836;52837;52838;52839;52840;52841;52842;52843;52844;52845;52846;52847;52848;52849;52850;52851;52852;52853;52854;52855;52856;52857;52858;52859;52860;52861;52862;558…	12465;18619;23196;27635;31549;37381;39325;52840;55811;79514;82997;84080;92438;94237;97137;105418;115670	461;462;463;464	81;93;180;300
sp|P13707|GPDA_MOUSE	13	13	13	1	13	13	13	41.3	41.3	41.3	37.572	349	349	0	323.31	4326700000	65	879	1691;3743;3915;5057;6806;12535;12963;13944;15696;16253;18393;26086;28119	True;True;True;True;True;True;True;True;True;True;True;True;True	1850;4055;4056;4266;5519;7442;13649;14106;15158;15159;15160;17050;17639;20308;28615;30837	5066;5067;11047;11048;11049;11664;16569;16570;16571;16572;16573;16574;16575;16576;16577;16578;16579;16580;22212;22213;40537;40538;40539;40540;40541;40542;40543;40544;41783;41784;41785;41786;44728;44729;44730;44731;44732;44733;44734;44735;44736;44737;44738;44739;49775;51162;51163;58350;58351;58352;58353;58354;58355;80288;86564	6881;6882;6883;15120;15121;15122;15123;15124;15125;15969;22606;22607;22608;22609;22610;22611;22612;22613;22614;22615;22616;22617;22618;22619;30420;30421;55234;55235;55236;55237;55238;55239;55240;55241;55242;55243;55244;55245;56904;56905;56906;56907;60699;60700;60701;60702;60703;60704;60705;60706;60707;60708;60709;67431;67432;67433;69312;69313;78813;78814;78815;78816;78817;78818;108207;116888	6883;15121;15969;22610;30420;55238;56904;60704;67432;69313;78814;108207;116888	484;485;486	144;148;181
sp|P14206|RSSA_MOUSE	10	10	10	1	10	10	10	42.7	42.7	42.7	32.838	295	295	0	323.31	21181000000	109	886	350;1062;4816;5792;7112;12666;15096;22111;22339;29888	True;True;True;True;True;True;True;True;True;True	382;1149;5262;5263;6342;7776;13784;16389;24268;24520;24521;32731	1094;1095;1096;1097;1098;3228;3229;3230;3231;3232;3233;3234;3235;3236;3237;3238;15876;15877;15878;15879;15880;15881;15882;15883;15884;15885;15886;15887;15888;15889;15890;15891;15892;18674;18675;18676;18677;18678;18679;18680;18681;18682;23101;23102;40906;40907;40908;40909;47877;47878;47879;47880;47881;68108;68109;68110;68111;68806;68807;68808;68809;68810;68811;68812;68813;68814;68815;68816;91543;9…	1550;1551;1552;1553;1554;1555;1556;1557;1558;1559;1560;1561;1562;1563;4512;4513;4514;4515;4516;4517;4518;4519;4520;4521;4522;4523;4524;4525;4526;4527;4528;4529;21682;21683;21684;21685;21686;21687;21688;21689;21690;21691;21692;21693;21694;21695;21696;21697;21698;21699;21700;21701;21702;21703;21704;21705;25452;25453;25454;25455;25456;25457;25458;25459;25460;25461;25462;25463;25464;31698;31699;31700…	1555;4516;21688;25460;31699;55761;64747;91810;92707;123564	489;490	10;198
sp|P14211|CALR_MOUSE	15	15	15	1	15	15	15	41.6	41.6	41.6	47.994	416	416	0	323.31	12213000000	129	887	2798;2799;3167;3168;3838;5375;6083;7191;7288;9372;10237;10904;12592;13739;26710	True;True;True;True;True;True;True;True;True;True;True;True;True;True;True	3034;3035;3427;3428;4172;5876;6662;7860;7962;10205;11134;11847;13708;13709;14941;29299	8055;8056;8057;8058;8059;8060;8061;8062;8063;8064;8065;8066;8067;8068;8069;8070;8071;8072;8073;8074;8075;8931;8932;8933;8934;8935;8936;8937;8938;8939;8940;8941;8942;8943;11367;17398;17399;17400;19861;19862;19863;19864;23513;23514;23515;23516;23517;23518;23519;23520;23774;30008;30009;33556;33557;33558;33559;33560;33561;33562;33563;33564;33565;33566;33567;33568;33569;33570;33571;33572;33573;33574;3…	11087;11088;11089;11090;11091;11092;11093;11094;11095;11096;11097;11098;11099;11100;11101;11102;11103;11104;11105;11106;11107;11108;11109;11110;11111;11112;11113;11114;11115;11116;12277;12278;12279;12280;12281;12282;12283;12284;12285;12286;12287;12288;12289;12290;12291;12292;12293;12294;12295;12296;12297;12298;12299;12300;15545;15546;15547;23766;23767;23768;23769;23770;23771;27153;27154;27155;271…	11088;11096;12281;12298;15545;23768;27154;32313;32602;41095;45757;48480;55398;59880;110900	491	257
sp|P16332|MUTA_MOUSE	16	16	16	1	16	16	16	27	27	27	82.843	748	748	0	323.31	6406700000	105	924	779;842;2992;2993;5590;8144;10726;11004;14449;16301;16808;18764;19041;19066;24450;24959	True;True;True;True;True;True;True;True;True;True;True;True;True;True;True;True	843;912;3237;3238;6114;8874;11657;11658;11954;15709;17691;18236;20708;21005;21030;21031;26832;27372	2377;2378;2528;2529;2530;2531;2532;8432;8433;8434;8435;8436;18058;18059;26209;26210;26211;26212;26213;26214;35045;35046;35047;35048;35049;35050;35912;35913;35914;35915;35916;46227;51302;51303;51304;51305;52913;52914;52915;59270;59929;59987;59988;59989;59990;59991;59992;59993;59994;59995;59996;59997;59998;59999;60000;60001;60002;60003;60004;60005;60006;60007;60008;60009;60010;60011;60012;60013;600…	3367;3368;3562;3563;3564;3565;3566;3567;3568;3569;3570;11577;11578;11579;11580;11581;11582;11583;24623;24624;24625;35850;35851;35852;35853;35854;35855;35856;47700;47701;47702;47703;47704;47705;47706;47707;48910;48911;48912;48913;48914;62570;69504;69505;69506;69507;69508;69509;69510;71533;71534;71535;80018;80938;81023;81024;81025;81026;81027;81028;81029;81030;81031;81032;81033;81034;81035;81036;81…	3368;3564;11577;11579;24624;35853;47704;48910;62570;69504;71533;80018;80938;81049;100535;102841	508;509	237;251
sp|P16546|SPTN1_MOUSE	40	40	40	1	40	40	40	19.7	19.7	19.7	284.59	2472	2472	0	323.31	13994000000	165	929	801;1457;1891;2981;3611;3612;3681;3784;3796;4397;7530;8137;9343;10035;10248;12349;12406;12508;12736;12839;13079;13272;13662;13876;14256;14465;14630;15810;17564;17673;18841;20443;20482;20577;21188;23505;24046;26223;28879;29836	True;True;True;True;True;True;True;True;True;True;True;True;True;True;True;True;True;True;True;True;True;True;True;True;True;True;True;True;True;True;True;True;True;True;True;True;True;True;True;True	867;1570;2065;3226;3915;3916;3988;4102;4115;4116;4799;8223;8867;10173;10911;11148;13453;13515;13620;13861;13970;14234;14435;14861;15088;15498;15725;15726;15900;17174;19273;19274;19429;19430;20787;22509;22550;22651;23303;25802;26393;28769;31643;32674;32675	2425;2426;4299;4300;4301;5630;5631;8411;8412;10700;10701;10702;10703;10704;10705;10706;10707;10904;10905;10906;10907;11141;11142;11143;11160;11161;11162;11163;11164;11165;11166;11167;13418;24552;26188;29850;29851;29852;29853;32813;33616;33617;33618;33619;40017;40018;40019;40181;40459;41152;41153;41154;41464;42096;42097;42098;42099;42100;42645;42646;43773;43774;43775;43776;43777;44471;44472;44473;…	3426;3427;3428;3429;5888;5889;5890;5891;5892;7716;7717;7718;7719;11546;11547;14658;14659;14660;14661;14662;14663;14664;14665;14666;14930;14931;14932;14933;15245;15246;15247;15264;15265;15266;15267;15268;15269;15270;15271;15272;18511;33635;35821;40875;40876;40877;40878;40879;44796;45827;45828;45829;54512;54513;54514;54515;54516;54517;54736;54737;55138;56080;56081;56082;56083;56497;56498;57302;5730…	3429;5889;7717;11546;14658;14666;14932;15245;15265;18511;33635;35821;40876;44796;45828;54515;54737;55138;56081;56498;57303;58004;59509;60394;61874;62629;63211;67921;74968;75654;80295;86427;86584;86828;88806;96836;98759;108850;119923;123402	516;517;518;519;520	380;653;1725;2302;2304
sp|P17427|AP2A2_MOUSE	19	19	16	1	19	19	16	26.2	26.2	21.1	104.02	938	938	0	323.31	2240700000	69	940	2214;2340;6167;7196;13537;14942;16172;16249;17214;20980;21237;23527;24529;25373;25480;25565;26550;29226;29405	True;True;True;True;True;True;True;True;True;True;True;True;True;True;True;True;True;True;True	2409;2545;2546;6753;6754;7865;14724;14725;16224;17552;17635;18754;23074;23353;25827;26915;27837;27838;27955;28052;29123;32009;32197	6427;6428;6429;6803;6804;6805;6806;20108;20109;20110;20111;20112;23529;43394;43395;47537;47538;50969;51155;51156;51157;54225;65374;65958;71970;75005;75006;75007;75008;75009;77769;77770;77771;77772;77773;77774;78110;78483;78484;81732;81733;81734;89793;90275;90276	8857;8858;9357;9358;9359;9360;9361;9362;9363;27524;27525;27526;27527;27528;27529;27530;32322;32323;32324;58989;58990;58991;58992;58993;58994;64301;64302;64303;69071;69303;69304;69305;69306;69307;73265;88208;88209;88210;88957;96892;100879;100880;100881;100882;100883;100884;104778;104779;104780;104781;104782;104783;104784;104785;104786;104787;104788;105201;105685;105686;105687;110212;110213;110214;…	8858;9363;27527;32323;58993;64301;69071;69304;73265;88210;88957;96892;100881;104785;105201;105686;110213;121222;121879	530;531;532;533;534	185;395;601;831;914
sp|P17717|UDB17_MOUSE	19	19	18	1	19	19	18	37.2	37.2	34.9	60.855	530	530	0	323.31	110790000000	401	945	1628;3887;6096;6097;7009;7149;7342;7924;7925;10805;12781;19933;20095;22155;23140;25101;27357;28649;28765	True;True;True;True;True;True;True;True;True;True;True;True;True;True;True;True;True;True;True	1785;4233;6675;6676;7666;7815;7816;8020;8638;8639;11742;13908;21961;22136;22137;22138;24321;25409;27540;29993;31400;31522	4925;4926;4927;4928;4929;4930;4931;4932;4933;4934;4935;4936;4937;4938;4939;4940;11588;11589;11590;11591;11592;11593;11594;11595;11596;11597;11598;19897;19898;19899;19900;19901;19902;19903;19904;19905;19906;19907;19908;19909;19910;19911;19912;19913;19914;19915;19916;19917;22805;22806;22807;22808;22809;22810;23266;23267;23268;23269;23270;23271;23272;23273;23274;23275;23276;23277;23278;23279;23280;2…	6701;6702;6703;6704;6705;6706;6707;6708;6709;6710;6711;6712;6713;6714;6715;6716;6717;6718;6719;6720;6721;6722;6723;15869;15870;15871;15872;15873;15874;15875;15876;15877;15878;15879;15880;27203;27204;27205;27206;27207;27208;27209;27210;27211;27212;27213;27214;27215;27216;27217;27218;27219;27220;27221;27222;27223;27224;27225;27226;27227;27228;27229;27230;27231;27232;27233;31334;31335;31336;31337;31…	6704;15869;27206;27233;31335;32003;32816;34980;34990;47991;56301;84413;85124;92065;95580;103382;113660;118950;119476	538;539;540	101;251;256
sp|P20029|BIP_MOUSE	30	30	28	1	30	30	28	48.9	48.9	47.2	72.421	655	655	0	323.31	91912000000	601	971	1080;3075;3880;5006;6065;10381;10822;10824;11834;11862;12254;12281;12449;12667;12680;16928;17397;18108;18874;20250;22117;23344;23680;24278;24713;25717;26257;27393;28072;28509	True;True;True;True;True;True;True;True;True;True;True;True;True;True;True;True;True;True;True;True;True;True;True;True;True;True;True;True;True;True	1169;1170;3328;3329;4226;5464;6643;6644;11288;11761;11763;12897;12926;13355;13384;13560;13785;13801;18364;19022;19023;19998;20821;22302;24276;25630;25994;26650;26651;27113;28216;28806;30035;30784;31250	3285;3286;3287;3288;3289;3290;3291;3292;3293;3294;3295;3296;3297;3298;3299;3300;3301;3302;3303;8638;8639;8640;8641;8642;8643;8644;8645;8646;8647;8648;8649;8650;8651;8652;8653;8654;8655;8656;8657;8658;8659;8660;8661;8662;8663;11462;11463;11464;11465;11466;11467;11468;11469;11470;11471;11472;11473;11474;11475;11476;11477;11478;11479;11480;11481;11482;11483;11484;11485;11486;11487;11488;11489;11490;…	4596;4597;4598;4599;4600;4601;4602;4603;4604;4605;4606;4607;4608;4609;4610;4611;4612;4613;4614;4615;4616;4617;4618;4619;4620;4621;4622;4623;11870;11871;11872;11873;11874;11875;11876;11877;11878;11879;11880;11881;11882;11883;11884;11885;11886;11887;11888;11889;11890;11891;11892;11893;11894;11895;11896;11897;11898;11899;11900;11901;11902;11903;11904;15663;15664;15665;15666;15667;15668;15669;15670;1…	4614;11899;15744;22394;27062;46281;48082;48130;52677;52771;54188;54267;54937;55765;55841;71860;74256;77511;80372;85719;91848;96276;97321;99760;101823;106411;108989;113772;116630;118466	554;555;556;557;558	149;154;197;333;340
sp|P20852|CP2A5_MOUSE;sp|P15392|CP2A4_MOUSE	20;14	18;13	18;13	2	20	18	18	41.5	38.5	38.5	56.74	494	494;494	0	323.31	8957900000	132	977	3237;4648;5142;5812;6047;6973;7630;8883;9658;11511;12045;12564;12580;17650;21694;23690;25038;25662;29014;29214	True;True;True;True;True;False;True;True;True;True;True;True;True;True;True;True;True;True;True;False	3503;5079;5611;6365;6366;6367;6624;7622;8328;9682;9683;10508;12544;13120;13679;13695;13696;19394;19395;23827;26005;27475;28157;31785;31995	9156;9157;9158;9159;9160;9161;9162;9163;9164;9165;9166;9167;9168;14205;14206;14207;16784;18735;18736;18737;18738;18739;18740;18741;18742;18743;18744;19722;19723;19724;19725;19726;19727;19728;19729;19730;19731;19732;19733;22695;22696;22697;22698;22699;22700;22701;22702;22703;22704;22705;24795;24796;24797;24798;24799;28507;28508;28509;31019;31020;31021;31022;31023;31024;31025;31026;31027;31028;3102…	12586;12587;12588;12589;12590;12591;12592;12593;12594;12595;19619;19620;22877;25537;25538;25539;25540;25541;25542;25543;25544;25545;25546;25547;25548;26954;26955;26956;26957;26958;26959;26960;26961;26962;26963;26964;26965;26966;26967;26968;31202;31203;31204;31205;31206;31207;31208;31209;31210;31211;33954;33955;33956;33957;33958;39085;39086;39087;39088;42497;42498;42499;42500;42501;42502;42503;425…	12590;19619;22877;25547;26959;31204;33954;39086;42502;51483;53337;55313;55349;75485;90396;97342;103131;106126;120403;121181	561;562;563;564;565;566	288;318;349;365;368;394
sp|P24270|CATA_MOUSE	29	29	29	1	29	29	29	63.9	63.9	63.9	59.795	527	527	0	323.31	146340000000	488	1016	2093;3084;3111;3389;3922;4324;4365;6766;7051;7052;7318;7363;8563;9716;11492;13207;13618;14024;15273;16634;17971;18190;18562;19391;19402;21703;21965;21966;26369	True;True;True;True;True;True;True;True;True;True;True;True;True;True;True;True;True;True;True;True;True;True;True;True;True;True;True;True;True	2278;3339;3368;3667;4274;4275;4720;4763;7400;7710;7711;7993;8046;9340;9341;10573;12524;14366;14816;15249;16601;16602;18045;19841;19842;20088;20485;21380;21391;23838;24114;24115;28927	6123;6124;6125;6126;6127;6128;6129;6130;6131;6132;6133;6134;6135;6136;6137;6138;6139;6140;6141;6142;6143;6144;6145;6146;6147;6148;6149;6150;6151;6152;6153;6154;6155;6156;6157;6158;6159;6160;8700;8701;8702;8703;8704;8705;8706;8707;8708;8709;8710;8711;8712;8713;8714;8715;8716;8717;8718;8719;8720;8721;8722;8723;8724;8725;8726;8778;8779;9871;11711;11712;11713;11714;13153;13154;13155;13156;13157;13158…	8412;8413;8414;8415;8416;8417;8418;8419;8420;8421;8422;8423;8424;8425;8426;8427;8428;8429;8430;8431;8432;8433;8434;8435;8436;8437;8438;8439;8440;8441;8442;8443;8444;8445;8446;8447;8448;8449;8450;8451;8452;8453;8454;8455;8456;8457;8458;8459;8460;8461;8462;8463;8464;8465;8466;8467;8468;8469;8470;8471;8472;8473;8474;8475;8476;8477;8478;11958;11959;11960;11961;11962;11963;11964;11965;11966;11967;1196…	8419;11986;12067;13550;16052;18063;18257;30227;31507;31514;32749;32921;37733;42845;51386;57715;59390;60980;65576;70770;76904;77880;79382;82244;82263;90424;91329;91333;109431	585;586;587;588	42;61;181;519
sp|P24456|CP2DA_MOUSE;sp|P24457|CP2DB_MOUSE	18;11	18;11	10;4	2	18	18	10	37.1	37.1	22	57.233	504	504;504	0	323.31	29632000000	127	1019	3209;3462;5649;6105;6203;7062;8774;12673;17651;18606;19567;19850;21638;21882;22752;22835;27796;29204	True;True;True;True;True;True;True;True;True;True;True;True;True;True;True;True;True;True	3470;3749;6180;6684;6794;7721;9562;13794;19396;19397;20534;21559;21870;21871;23771;24025;24967;25056;30491;31985	9060;10241;10242;18235;18236;18237;18238;19932;19933;20192;20193;20194;20195;20196;20197;20198;20199;20200;20201;20202;20203;20204;22971;22972;22973;22974;22975;22976;22977;22978;22979;28186;40953;40954;55930;55931;55932;55933;55934;55935;55936;55937;55938;55939;55940;55941;55942;55943;55944;55945;55946;55947;55948;55949;58891;58892;58893;58894;61414;61415;61416;61417;61418;61419;61420;61421;6142…	12469;14065;14066;24871;24872;24873;24874;24875;24876;24877;24878;24879;27246;27247;27618;27619;27620;27621;27622;27623;27624;27625;27626;27627;27628;27629;27630;31542;31543;31544;31545;31546;31547;31548;31549;31550;38648;55811;55812;55813;75513;75514;75515;75516;75517;75518;75519;75520;75521;75522;75523;75524;75525;75526;75527;75528;75529;75530;75531;75532;75533;75534;75535;75536;75537;75538;755…	12469;14065;24873;27246;27624;31549;38648;55811;75547;79514;82997;84080;90177;91086;94237;94559;115669;121157	464;592;593	76;81;356
sp|P25688|URIC_MOUSE	20	20	20	1	20	20	20	67.7	67.7	67.7	35.039	303	303	0	323.31	52947000000	332	1031	884;885;887;2717;4002;4190;4311;4603;5591;5834;7656;9937;12247;17288;18257;19058;21592;24963;25485;25486	True;True;True;True;True;True;True;True;True;True;True;True;True;True;True;True;True;True;True;True	960;961;963;2947;4366;4575;4705;5028;6115;6391;8354;10810;13347;18868;18869;20160;21022;23724;27377;27960;27961	2714;2715;2716;2717;2718;2719;2720;2721;2722;2723;2724;2725;2726;2727;2728;2730;7845;7846;7847;7848;11945;11946;11947;11948;11949;11950;12454;12455;12456;12457;12458;12459;12460;12461;12462;12463;12464;12465;12466;12467;12468;12469;12470;12471;12472;12473;12474;12475;12476;12477;12478;12479;12480;12481;12482;12483;12484;12485;12486;12487;12488;12489;12490;12491;12492;12493;12494;12495;12496;12497…	3805;3806;3807;3808;3809;3810;3811;3812;3813;3814;3815;3816;3817;3818;3819;3820;3821;3822;3823;3824;3825;3826;3828;10779;10780;10781;10782;10783;10784;16406;16407;16408;16409;16410;17106;17107;17108;17109;17110;17111;17112;17113;17114;17115;17116;17117;17118;17119;17120;17121;17122;17123;17124;17125;17126;17127;17128;17129;17130;17131;17132;17133;17134;17135;17136;17137;17138;17139;17140;17141;17…	3823;3826;3828;10782;16407;17144;17952;19428;24642;25658;34040;44364;54166;73729;78152;80966;90048;102882;105267;105274	598	272
sp|P26039|TLN1_MOUSE	42	42	39	1	42	42	39	23.7	23.7	22.4	269.82	2541	2541	0	323.31	6709700000	116	1035	152;694;889;1233;1974;2131;2298;2316;2529;3620;5631;8127;8990;10935;11680;12320;12376;13067;13812;14509;14708;14999;15234;17070;17823;17842;20271;22549;23727;24721;24916;24992;25002;25898;26255;26494;26503;27055;27345;27446;27736;28208	True;True;True;True;True;True;True;True;True;True;True;True;True;True;True;True;True;True;True;True;True;True;True;True;True;True;True;True;True;True;True;True;True;True;True;True;True;True;True;True;True;True	165;166;752;965;1332;2151;2318;2500;2519;2750;3924;6160;8857;9799;11880;12729;13424;13483;14221;15020;15775;15980;16285;16558;18539;19635;19665;19666;22324;24750;26046;27121;27326;27415;27431;28413;28414;28804;29063;29072;29668;29669;29980;30112;30113;30428;30934	492;493;2140;2732;2733;3742;3743;3744;5804;6224;6665;6666;6667;6668;6669;6720;7337;7338;7339;7340;10720;10721;18200;18201;18202;26173;26174;28873;35709;38151;39916;39917;40097;42060;42061;44319;46413;46414;46972;46973;46974;46975;47665;47666;47667;47668;47669;47670;47671;47672;48378;48379;48380;53613;53614;56502;56565;56566;56567;56568;63551;63552;63553;63554;69462;69463;69464;72451;75767;76346;7…	699;700;701;3029;3831;5200;5201;5202;7940;7941;7942;8561;9153;9154;9155;9156;9157;9158;9221;10108;14689;14690;14691;14692;14693;14694;14695;14696;24830;24831;35802;39635;39636;48607;52091;54382;54383;54620;57260;57261;60211;62801;62802;62803;63525;63526;63527;63528;63529;63530;64492;64493;64494;64495;64496;64497;64498;64499;64500;65412;65413;65414;65415;72430;72431;76305;76306;76378;76379;76380;7…	701;3029;3831;5202;7942;8561;9154;9221;10108;14691;24830;35802;39636;48607;52091;54382;54620;57260;60211;62802;63527;64498;65412;72430;76306;76381;85797;93572;97487;101862;102691;102982;103022;107258;108979;109971;110007;112385;113621;114070;115485;117206	600;601;602;603;604;605	1407;1596;2121;2290;2494;2508
sp|P26231|CTNA1_MOUSE;sp|Q65CL1|CTNA3_MOUSE	19;1	19;1	13;1	2	19	19	13	27.9	27.9	20.1	100.11	906	906;895	0	323.31	4674700000	79	1040	507;986;1334;2460;9961;11910;13076;13562;14275;14777;15016;15272;18538;20331;20419;20736;21025;24107;28632	True;True;True;True;True;True;True;True;True;True;True;True;True;True;True;True;True;True;True	558;559;1067;1068;1441;2674;2675;10834;12975;14231;14753;14754;15519;16051;16052;16303;16304;16599;16600;20458;22387;22388;22483;22821;23122;26461;31381	1571;1572;3032;3033;3034;3035;3036;3037;3038;3986;3987;3988;7151;7152;32559;32560;32561;38806;42091;43485;43486;43487;43488;45696;45697;45698;45699;45700;47132;47133;47134;47135;47136;47137;47702;47703;47704;47705;47706;47707;47708;47709;48481;48482;48483;48484;48485;48486;58711;58712;58713;63735;63736;63737;63738;63739;63740;63741;63982;63983;63984;64840;65467;73614;73615;73616;73617;88081	2241;2242;4252;4253;4254;4255;4256;4257;4258;4259;5500;9838;9839;9840;44467;44468;44469;44470;44471;44472;44473;44474;44475;52942;57297;59106;59107;59108;59109;59110;59111;61922;61923;61924;61925;61926;63765;63766;63767;63768;63769;63770;64534;64535;64536;64537;64538;64539;64540;64541;65562;65563;65564;65565;65566;65567;79284;79285;79286;86030;86031;86032;86033;86034;86035;86036;86037;86038;86039…	2242;4254;5500;9840;44472;52942;57297;59108;61923;63766;64536;65564;79285;86035;86368;87516;88326;99024;118886	608;609;610;611;612;613;614;615;616	144;190;319;352;387;584;673;816;826
sp|P26443|DHE3_MOUSE	26	26	26	1	26	26	26	55.2	55.2	55.2	61.336	558	558	0	323.31	80232000000	389	1043	1124;2677;3006;3564;4094;5248;7107;7721;9457;10729;10730;11666;12363;15705;17835;18543;19255;19368;19651;21571;21647;23991;24377;28510;29627;29818	True;True;True;True;True;True;True;True;True;True;True;True;True;True;True;True;True;True;True;True;True;True;True;True;True;True	1214;1215;2903;3252;3860;3861;4471;4472;5737;5738;7769;7770;8422;8423;10297;11661;11662;12715;13468;13469;17061;19651;19652;20465;21237;21356;21648;23701;23780;26333;26755;26756;31251;32453;32656	3423;3424;3425;3426;3427;3428;3429;3430;3431;3432;3433;3434;3435;3436;3437;3438;3439;3440;3441;3442;3443;3444;3445;3446;3447;3448;3449;3450;7719;7720;7721;7722;7723;7724;7725;7726;7727;7728;7729;7730;8459;8460;10484;10485;10486;10487;10488;10489;10490;10491;10492;10493;10494;10495;10496;10497;12176;12177;12178;12179;12180;12181;12182;12183;12184;17052;17053;17054;17055;17056;23078;23079;23080;230…	4788;4789;4790;4791;4792;4793;4794;4795;4796;4797;4798;4799;4800;4801;4802;4803;4804;4805;4806;4807;4808;4809;4810;4811;4812;4813;4814;4815;4816;4817;4818;4819;4820;4821;10599;10600;10601;10602;10603;10604;10605;10606;10607;10608;10609;10610;10611;10612;10613;10614;11616;11617;11618;14369;14370;14371;14372;14373;14374;14375;14376;14377;14378;14379;14380;14381;14382;14383;14384;14385;14386;14387;1…	4820;10603;11617;14381;16732;23245;31668;34223;41498;47714;47715;52034;54573;67473;76337;79326;81737;82190;83301;89972;90207;98505;100263;118469;122647;123358	619;620;621;622;623;624;625;626	69;168;207;226;233;317;468;514
sp|P27046|MA2A1_MOUSE	31	31	30	1	31	31	30	35	35	34.3	131.63	1150	1150	0	323.31	9885200000	138	1050	61;698;1907;3174;6650;6727;8025;9249;10193;10787;10803;10995;11524;11790;12140;12361;13752;14520;16951;18475;19224;20450;24329;24763;27128;27264;27744;28927;29199;29563;30018	True;True;True;True;True;True;True;True;True;True;True;True;True;True;True;True;True;True;True;True;True;True;True;True;True;True;True;True;True;True;True	66;757;2083;3435;7271;7359;8746;10074;11087;11723;11740;11945;12559;12848;13223;13466;14956;15788;18387;20392;21206;22516;26704;27163;29747;29893;30436;31693;31980;32367;32870	228;229;230;2152;2153;5670;5671;8963;8964;8965;8966;21804;21805;21806;21807;21987;21988;25908;25909;29600;29601;33442;35218;35219;35260;35883;35884;35885;37746;37747;37748;37749;37750;37751;38475;39384;39385;39386;40059;44148;44149;44150;46445;46446;46447;46448;46449;46450;46451;53225;58543;58544;60406;60407;64052;64053;64054;64055;74348;74349;75887;75888;83529;83530;83531;83532;83533;83534;83535…	325;326;327;328;3040;3041;7760;7761;7762;7763;7764;7765;12337;12338;12339;12340;29811;29812;29813;29814;29815;29816;29817;29818;29819;29820;29821;29822;29823;29824;30063;30064;35460;35461;35462;35463;40553;40554;40555;45602;47914;47915;47964;47965;48868;48869;48870;48871;48872;48873;51546;51547;51548;51549;52503;53669;53670;53671;53672;54563;60003;60004;60005;60006;60007;62844;62845;62846;62847;6…	325;3041;7761;12339;29820;30064;35462;40553;45602;47914;47964;48871;51546;52503;53669;54563;60005;62854;71919;79066;81602;86468;99990;102000;112663;113113;115498;120079;121131;122418;124067
sp|P27773|PDIA3_MOUSE	25	25	25	1	25	25	25	50.5	50.5	50.5	56.678	505	505	0	323.31	63911000000	274	1059	1200;1201;3125;3652;3734;3959;4473;5120;5748;5841;6424;6425;6432;7194;7748;12326;12695;13051;15244;17093;20309;23995;23996;24354;29292	True;True;True;True;True;True;True;True;True;True;True;True;True;True;True;True;True;True;True;True;True;True;True;True;True	1297;1298;3382;3957;4043;4319;4884;5589;6293;6400;7035;7036;7037;7038;7045;7863;8451;13430;13817;14204;16568;18570;22365;26337;26338;26730;32080	3667;3668;3669;3670;3671;3672;3673;3674;3675;3676;3677;3678;3679;3680;3681;3682;3683;3684;3685;3686;3687;3688;8800;8801;8802;8803;8804;8805;8806;8807;8808;8809;10812;10813;10814;10815;11026;11858;13593;16738;16739;16740;16741;16742;16743;16744;16745;16746;16747;16748;16749;16750;16751;16752;16753;18533;18534;18535;18536;18537;18538;18539;18540;18541;18542;18543;18544;18545;18546;18547;18548;18549…	5110;5111;5112;5113;5114;5115;5116;5117;5118;5119;5120;5121;5122;5123;5124;5125;5126;5127;5128;5129;5130;12101;12102;12103;12104;12105;12106;12107;12108;12109;12110;12111;12112;12113;12114;12115;12116;12117;14813;14814;14815;15096;16282;18747;22803;22804;22805;22806;22807;22808;22809;22810;22811;22812;22813;22814;22815;22816;22817;22818;22819;22820;22821;22822;22823;22824;22825;22826;22827;22828;…	5127;5130;12112;14814;15096;16282;18747;22825;25311;25714;28613;28624;28638;32318;34341;54401;55913;57213;65460;72642;85971;98515;98530;100140;121412	631	247
sp|P28666|MUG2_MOUSE	34	34	17	1	34	34	17	29.2	29.2	17.4	162.38	1451	1451	0	323.31	9380400000	241	1081	850;1437;1957;2277;2344;2345;4570;5499;5500;6974;8448;9462;9894;9913;10205;15871;17746;18000;19345;19757;19758;21049;21191;21208;23658;24910;25361;26161;27121;27658;27823;28994;29198;29601	True;True;True;True;True;True;True;True;True;True;True;True;True;True;True;True;True;True;True;True;True;True;True;True;True;True;True;True;True;True;True;True;True;True	920;1550;2133;2478;2550;2551;4989;4990;6017;6018;7623;9217;9218;10302;10765;10785;11099;11100;17237;19527;19528;19876;21332;21333;21759;21760;23154;23155;23306;23323;25970;27320;27822;28699;29739;30345;30521;31765;31979;32422;32423	2547;2548;2549;4257;4258;4259;4260;4261;4262;4263;5767;5768;5769;5770;6613;6821;6822;6823;6824;13882;13883;13884;13885;13886;13887;13888;13889;13890;13891;13892;13893;13894;13895;13896;13897;13898;17759;17760;17761;17762;22706;22707;22708;22709;27212;27213;27214;27215;30300;30301;30302;30303;31922;31923;31924;31925;31926;31927;32429;32430;32431;32432;33464;33465;33466;33467;50249;56264;56265;5626…	3584;3585;3586;5822;5823;5824;5825;5826;5827;5828;5829;5830;5831;5832;7888;7889;7890;7891;7892;9083;9386;9387;9388;9389;19140;19141;19142;19143;19144;19145;19146;19147;19148;19149;19150;19151;19152;19153;19154;19155;19156;19157;19158;19159;19160;19161;19162;19163;19164;19165;19166;19167;19168;19169;19170;24236;24237;24238;24239;24240;31212;31213;31214;31215;31216;31217;37217;37218;37219;41526;415…	3584;5826;7890;9083;9386;9387;19155;24236;24238;31214;37218;41528;43734;44286;45638;68122;75984;77041;82100;83637;83645;88409;88816;88860;97278;102681;104718;108532;112604;115008;115796;120347;121124;122558	637;640;641;642;645;646;647;648;649	32;190;222;526;529;686;933;953;1355
sp|P28843|DPP4_MOUSE	16	16	16	1	16	16	16	26.3	26.3	26.3	87.436	760	760	0	323.31	5492700000	81	1085	2943;6144;6915;9521;9889;11556;11705;12465;13280;17483;21377;25699;25785;28675;29667;30013	True;True;True;True;True;True;True;True;True;True;True;True;True;True;True;True	3186;6729;7558;10367;10760;12594;12759;13577;14443;19142;19143;19144;23500;28198;28291;31426;32497;32865	8342;20028;20029;22508;22509;22510;22511;22512;30612;31906;31907;31908;31909;31910;37824;37825;37826;37827;37828;37829;37830;37831;37832;37833;38205;38206;38207;40355;42656;42657;42658;42659;42660;55220;55221;55222;55223;55224;55225;55226;55227;55228;55229;66296;66297;66298;66299;66300;66301;66302;66303;66304;66305;78973;78974;78975;79297;79298;88194;90971;90972;90973;90974;91909	11456;11457;27368;27369;27370;30882;30883;30884;30885;30886;30887;30888;30889;41964;43715;43716;43717;43718;43719;43720;43721;43722;51642;51643;51644;51645;51646;51647;51648;51649;51650;51651;51652;52155;52156;54985;58019;74598;74599;74600;74601;74602;74603;74604;74605;74606;74607;74608;74609;74610;74611;74612;74613;74614;89407;89408;89409;89410;89411;89412;89413;89414;89415;89416;89417;89418;894…	11456;27368;30887;41964;43718;51644;52155;54985;58019;74607;89409;106342;106767;119022;122794;124053	650;651	497;503
sp|P29758|OAT_MOUSE	16	16	16	1	16	16	16	49	49	49	48.354	439	439	0	323.31	25941000000	149	1095	651;3878;8133;8259;9837;10093;11942;12688;13057;15529;19380;19476;21514;27214;28737;29193	True;True;True;True;True;True;True;True;True;True;True;True;True;True;True;True	707;4224;8863;8992;10703;10978;13009;13809;14210;16876;21368;21369;21465;23641;29839;31492;31493;31974	2013;2014;2015;2016;2017;2018;2019;2020;2021;2022;2023;2024;11458;11459;26181;26182;26612;26613;26614;26615;26616;26617;26618;31758;31759;31760;31761;31762;31763;31764;31765;33079;33080;33081;33082;33083;33084;33085;33086;38894;38895;38896;38897;40983;40984;42031;42032;42033;42034;42035;42036;42037;49305;49306;49307;49308;49309;49310;60843;60844;61086;61087;61088;61089;61090;61091;61092;61093;610…	2880;2881;2882;2883;2884;2885;2886;2887;2888;2889;2890;2891;2892;2893;2894;15656;15657;15658;35813;35814;36419;36420;36421;36422;36423;36424;36425;36426;36427;43499;43500;43501;43502;43503;43504;43505;43506;43507;43508;43509;43510;43511;43512;45127;45128;45129;45130;45131;45132;45133;45134;45135;45136;45137;45138;45139;53046;53047;53048;53049;53050;53051;55856;55857;55858;57223;57224;57225;57226;…	2885;15658;35814;36427;43502;45138;53048;55857;57223;66763;82215;82567;89782;112919;119347;121108	657;658	70;287
sp|P30999|CTND1_MOUSE	19	19	19	1	19	19	19	27.8	27.8	27.8	104.92	938	938	0	323.31	6113100000	90	1107	25;1433;8079;8778;9209;9285;9528;12120;12304;15254;16528;17163;18605;22110;25089;25648;26548;27939;29751	True;True;True;True;True;True;True;True;True;True;True;True;True;True;True;True;True;True;True	25;1545;8803;9566;10030;10111;10374;13199;13407;16581;17932;18670;18671;20533;24267;27527;28143;29121;30644;32584;32585	41;4242;4243;4244;4245;4246;4247;4248;4249;4250;26036;26037;26038;26039;26040;28196;28197;28198;29467;29468;29469;29470;29471;29472;29473;29699;29700;30629;30630;30631;30632;39318;39871;39872;48447;48448;48449;48450;51853;51854;53985;53986;53987;58889;58890;68104;68105;68106;68107;76800;76801;78781;78782;78783;81730;86049;91196;91197;91198;91199;91200;91201;91202	58;59;5801;5802;5803;5804;5805;5806;5807;5808;5809;5810;5811;5812;5813;5814;5815;5816;35640;35641;35642;35643;35644;35645;35646;35647;35648;38665;38666;38667;40357;40358;40359;40360;40361;40362;40363;40364;40365;40366;40367;40687;40688;41980;41981;41982;41983;41984;41985;53578;54332;65522;65523;65524;65525;65526;70166;70167;70168;72948;72949;72950;72951;72952;72953;79510;79511;79512;91804;91805;9…	59;5806;35643;38666;40357;40688;41981;53578;54332;65525;70168;72952;79510;91805;103333;106092;110210;116196;123114	662	487
sp|P32020|NLTP_MOUSE	22	22	22	1	22	22	22	46.6	46.6	46.6	59.125	547	547	0	323.31	98908000000	400	1119	337;1667;2356;4478;6709;7954;8836;8837;9526;9885;10085;10550;12167;12476;15756;17272;17585;24550;26482;28901;29249;29277	True;True;True;True;True;True;True;True;True;True;True;True;True;True;True;True;True;True;True;True;True;True	366;367;368;1825;2563;4890;7337;8670;9627;9628;10372;10755;10756;10966;10967;10968;11466;13251;13252;13253;13588;17119;18841;18842;19306;19307;26936;29047;29048;31665;32036;32065	1000;1001;1002;1003;1004;1005;1006;1007;1008;1009;1010;1011;1012;1013;1014;1015;1016;1017;1018;1019;1020;1021;1022;1023;1024;1025;1026;1027;1028;1029;1030;1031;1032;1033;1034;1035;1036;1037;1038;1039;1040;1041;1042;1043;1044;1045;1046;1047;1048;1049;1050;1051;1052;1053;1054;1055;1056;1057;1058;1059;1060;1061;1062;1063;1064;1065;1066;1067;1068;1069;1070;1071;1072;5026;6891;6892;13600;21956;21957;2…	1437;1438;1439;1440;1441;1442;1443;1444;1445;1446;1447;1448;1449;1450;1451;1452;1453;1454;1455;1456;1457;1458;1459;1460;1461;1462;1463;1464;1465;1466;1467;1468;1469;1470;1471;1472;1473;1474;1475;1476;1477;1478;1479;1480;1481;1482;1483;1484;1485;1486;1487;1488;1489;1490;1491;1492;1493;1494;1495;1496;1497;1498;1499;1500;1501;1502;1503;1504;1505;1506;1507;1508;1509;1510;1511;1512;1513;1514;1515;1516…	1497;6836;9473;18758;30024;35183;38836;38837;41974;43709;45105;46939;53839;55027;67725;73581;75230;101002;109900;119980;121302;121379	665;666;667;668;669;670;671;672	21;210;405;499;508;512;529;533
sp|P34914|HYES_MOUSE	23	23	23	1	23	23	23	53.2	53.2	53.2	62.515	554	554	0	323.31	53472000000	302	1132	303;1084;1085;1989;2171;2319;3565;3566;3837;7768;7939;8565;11201;11823;12366;19856;20063;22172;22639;26922;28068;28772;29715	True;True;True;True;True;True;True;True;True;True;True;True;True;True;True;True;True;True;True;True;True;True;True	330;1174;1175;2166;2362;2522;2523;2524;3862;3863;3864;4169;4170;4171;8471;8653;9343;12176;12177;12885;12886;13472;21878;22101;24342;24846;29527;29528;30780;31530;32547	918;3310;3311;3312;3313;3314;3315;3316;3317;3318;3319;3320;3321;3322;3323;3324;3325;3326;3327;3328;3329;3330;3331;3332;5836;5837;6317;6318;6319;6320;6726;6727;6728;6729;6730;6731;6732;6733;6734;6735;6736;6737;6738;6739;6740;6741;6742;6743;6744;6745;6746;6747;6748;6749;6750;6751;10498;10499;10500;10501;10502;10503;10504;10505;10506;10507;10508;10509;10510;10511;10512;10513;11337;11338;11339;11340;…	1318;4631;4632;4633;4634;4635;4636;4637;4638;4639;4640;4641;4642;4643;4644;4645;4646;4647;4648;4649;4650;4651;4652;4653;4654;4655;4656;4657;4658;4659;4660;4661;4662;4663;4664;4665;4666;4667;4668;4669;4670;7976;7977;7978;8693;8694;8695;8696;8697;8698;9226;9227;9228;9229;9230;9231;9232;9233;9234;9235;9236;9237;9238;9239;9240;9241;9242;9243;9244;9245;9246;9247;9248;9249;9250;9251;9252;9253;9254;9255…	1318;4635;4664;7976;8693;9261;14399;14410;15519;34383;35109;37755;49665;52635;54590;84153;84973;92119;93865;111957;116608;119585;122995	681;682;683;684;685;686;687;688;689	67;96;196;198;291;361;370;489;502
sp|P35979|RL12_MOUSE	5	5	5	1	5	5	5	43	43	43	17.804	165	165	0	323.31	8611400000	47	1163	2982;4881;9855;10600;20352	True;True;True;True;True	3227;5331;10722;11522;22411	8413;16072;31805;31806;31807;31808;31809;31810;31811;31812;31813;31814;31815;31816;34619;34620;34621;34622;34623;63784;63785;63786;63787;63788;63789;63790;63791;63792;63793	11548;21953;43565;43566;43567;43568;43569;43570;43571;43572;43573;43574;43575;43576;43577;43578;43579;43580;43581;43582;43583;43584;43585;43586;43587;47168;47169;47170;47171;86100;86101;86102;86103;86104;86105;86106;86107;86108;86109;86110;86111;86112;86113;86114;86115;86116;86117	11548;21953;43565;47170;86112
sp|P37040|NCPR_MOUSE	23	23	23	1	23	23	23	43.5	43.5	43.5	77.043	678	678	0	323.31	25152000000	282	1170	1514;3333;4256;5201;5615;5927;8424;8998;9765;11599;13542;14301;18344;18777;19873;23928;24057;25070;25739;26687;28576;28587;30017	True;True;True;True;True;True;True;True;True;True;True;True;True;True;True;True;True;True;True;True;True;True;True	1630;1631;3607;4647;4648;5671;6142;6493;9186;9187;9808;10628;12638;14730;15547;20256;20722;21898;26264;26404;27507;28241;28242;29275;31320;31332;32869	4461;4462;4463;4464;9530;9531;12920;12921;12922;16903;16904;18166;18167;19361;19362;19363;19364;19365;27117;27118;27119;27120;27121;27122;27123;27124;27125;27126;27127;28910;28911;28912;28913;28914;28915;31514;31515;31516;31517;31518;31519;31520;31521;31522;31523;37924;37925;37926;37927;37928;37929;37930;37931;37932;37933;37934;43401;45757;45758;45759;45760;45761;45762;45763;45764;45765;45766;457…	6102;6103;6104;6105;6106;6107;6108;6109;6110;6111;6112;13054;13055;17672;17673;17674;17675;17676;23000;23001;24791;26494;26495;26496;26497;26498;26499;26500;37094;37095;37096;37097;37098;37099;37100;37101;37102;37103;37104;37105;37106;37107;39689;39690;39691;43170;43171;43172;43173;43174;43175;43176;43177;43178;43179;43180;43181;43182;43183;43184;43185;43186;51768;51769;51770;51771;51772;51773;51…	6112;13054;17673;23000;24791;26498;37106;39689;43176;51781;59005;62007;78635;80089;84199;98321;98788;103234;106514;110811;118709;118745;124061	714;715;716;717	110;184;511;654
sp|P38647|GRP75_MOUSE	20	20	20	1	20	20	20	35.3	35.3	35.3	73.46	679	679	0	323.31	81728000000	249	1174	1863;3073;5404;5436;5509;12681;13649;14733;16980;17398;18023;20280;20383;22118;23395;23682;25476;26220;26808;27802	True;True;True;True;True;True;True;True;True;True;True;True;True;True;True;True;True;True;True;True	2034;3326;5912;5947;6027;13802;14847;16006;18417;18418;19024;19025;19904;22333;22445;24277;24278;25684;25997;27951;28765;28766;29404;30499	5529;5530;5531;5532;5533;5534;5535;5536;5537;5538;5539;5540;5541;5542;5543;8616;8617;8618;8619;8620;8621;8622;8623;8624;8625;8626;8627;8628;8629;8630;8631;17506;17507;17508;17509;17510;17511;17512;17513;17514;17592;17810;40970;43748;47027;47028;47029;47030;47031;47032;47033;47034;53294;53295;54955;54956;54957;54958;54959;54960;54961;54962;54963;54964;54965;54966;54967;54968;54969;54970;57164;5716…	7564;7565;7566;7567;7568;7569;7570;7571;7572;7573;7574;7575;7576;7577;7578;7579;7580;11841;11842;11843;11844;11845;11846;11847;11848;11849;11850;11851;11852;11853;11854;11855;11856;11857;11858;11859;11860;23934;23935;23936;23937;23938;23939;23940;23941;23942;23943;23944;23945;24056;24288;55845;59486;63603;63604;63605;63606;63607;63608;63609;63610;63611;63612;63613;63614;63615;63616;63617;63618;63…	7573;11855;23935;24056;24288;55845;59486;63604;71997;74273;77187;85834;86233;91871;96459;97325;105196;108844;111311;115701	721;722;723;724;725	172;174;389;584;650
sp|P41216|ACSL1_MOUSE	36	36	33	1	36	36	33	53.1	53.1	50.6	77.951	699	699	0	323.31	65677000000	277	1192	466;965;1284;2754;3417;4384;5580;7406;7990;8091;8316;9235;10346;10426;10538;10892;11590;12211;13081;13082;14811;15098;15175;16497;17192;17611;19668;21663;22038;23341;23342;24001;26905;27249;28754;28764	True;True;True;True;True;True;True;True;True;True;True;True;True;True;True;True;True;True;True;True;True;True;True;True;True;True;True;True;True;True;True;True;True;True;True;True	508;1046;1385;1386;2986;3699;4783;6102;8091;8092;8710;8816;9055;10059;11252;11337;11454;11834;11835;12629;13303;14236;14237;16088;16391;16480;16481;17898;17899;18716;18717;19344;19345;21665;23796;24192;25627;25628;26344;29506;29878;31511;31521	1445;1446;2966;2967;2968;2969;2970;2971;2972;2973;2974;2975;2976;2977;2978;2979;2980;2981;2982;2983;3864;3865;3866;3867;3868;3869;3870;3871;3872;3873;3874;3875;3876;3877;3878;3879;3880;3881;3882;7919;7920;7921;7922;7923;7924;7925;7926;7927;10031;10032;10033;13376;13377;13378;18029;18030;24230;24231;24232;24233;24234;24235;24236;24237;24238;25795;25796;25797;25798;25799;25800;25801;25802;25803;258…	2061;2062;4175;4176;4177;4178;4179;4180;4181;4182;4183;4184;4185;4186;5351;5352;5353;5354;5355;5356;5357;5358;5359;5360;5361;5362;5363;5364;5365;5366;5367;5368;5369;5370;5371;5372;5373;5374;5375;5376;10887;10888;10889;10890;10891;10892;10893;10894;10895;10896;13797;13798;13799;13800;18446;18447;18448;18449;24592;24593;24594;33205;33206;33207;33208;33209;33210;33211;33212;33213;33214;33215;33216;3…	2061;4184;5369;10887;13799;18448;24592;33211;35316;35676;36699;40505;46134;46491;46911;48412;51732;53990;57310;57311;63848;64787;65209;70076;73122;75349;83367;90252;91555;96252;96254;98555;111885;113054;119416;119453	731;732;733;734;735;736;737	1;12;59;228;288;432;498
sp|P47199|QOR_MOUSE	11	11	11	1	11	11	11	52.3	52.3	52.3	35.268	331	331	0	323.31	2290800000	51	1240	689;4565;5558;9008;9195;12588;15819;16618;26366;26661;28433	True;True;True;True;True;True;True;True;True;True;True	747;4984;6079;9818;9819;10016;13704;17183;18028;28924;29243;31174	2108;2109;13861;13862;13863;13864;13865;13866;17967;17968;28936;28937;28938;28939;28940;29438;29439;29440;29441;40656;40657;40658;40659;40660;50124;50125;50126;50127;52249;52250;52251;81142;81143;81144;81145;82075;82076;82077;82078;87589;87590	2992;2993;2994;19109;19110;19111;19112;19113;19114;24519;24520;39719;39720;39721;39722;39723;39724;39725;40326;40327;40328;40329;40330;55368;55369;55370;55371;55372;55373;55374;55375;55376;67958;67959;67960;67961;70680;70681;70682;70683;70684;109410;109411;109412;109413;109414;110675;110676;110677;110678;110679;118216;118217	2994;19112;24519;39721;40329;55371;67960;70682;109410;110675;118217	761	226
sp|P47738|ALDH2_MOUSE;sp|Q62148|AL1A2_MOUSE	24;2	24;2	23;1	2	24	24	23	53.9	53.9	52.4	56.537	519	519;518	0	323.31	111130000000	518	1242	78;1638;4381;4572;5028;9219;12692;12693;12875;14014;14552;24255;24335;24336;24374;24586;24646;25763;25863;25874;28097;28280;29237;29992	True;True;True;True;True;True;True;True;True;True;True;True;True;True;True;True;True;True;True;True;True;True;True;True	85;1795;4779;4992;4993;5490;10042;13814;13815;14010;15238;15239;15820;26626;26710;26711;26752;26976;27040;28267;28375;28387;30811;31009;32022;32843	294;295;296;297;298;299;300;301;302;303;4955;13327;13328;13329;13330;13331;13332;13333;13334;13335;13336;13337;13338;13339;13340;13341;13342;13343;13344;13345;13346;13347;13348;13349;13350;13351;13352;13353;13354;13355;13356;13357;13358;13359;13360;13361;13362;13363;13364;13365;13366;13367;13368;13369;13901;13902;13903;13904;13905;13906;13907;13908;13909;13910;13911;13912;13913;13914;13915;13916;…	420;421;422;423;424;425;426;427;428;429;430;431;432;433;6739;18343;18344;18345;18346;18347;18348;18349;18350;18351;18352;18353;18354;18355;18356;18357;18358;18359;18360;18361;18362;18363;18364;18365;18366;18367;18368;18369;18370;18371;18372;18373;18374;18375;18376;18377;18378;18379;18380;18381;18382;18383;18384;18385;18386;18387;18388;18389;18390;18391;18392;18393;18394;18395;18396;18397;18398;18…	428;6739;18388;19234;22494;40442;55894;55900;56605;60905;62938;99663;100009;100023;100247;101247;101479;106691;107017;107154;116790;117580;121272;123983	762;763	210;424
sp|P48036|ANXA5_MOUSE	16	16	16	1	16	16	16	53.6	53.6	53.6	35.752	319	319	0	323.31	14959000000	83	1262	3801;3802;5556;6445;8225;8978;16878;17532;18140;21480;22183;22184;22631;25113;27292;28697	True;True;True;True;True;True;True;True;True;True;True;True;True;True;True;True	4121;4122;6077;7059;8958;9786;18310;19221;19222;20034;20035;23606;24354;24355;24837;24838;27554;29925;31449	11175;11176;17951;17952;17953;17954;17955;17956;17957;17958;17959;17960;17961;17962;17963;17964;21001;21002;21003;21004;21005;26529;26530;26531;26532;26533;26534;26535;26536;26537;26538;26539;26540;26541;26542;26543;26544;26545;28851;53076;55405;55406;55407;55408;55409;57474;57475;57476;57477;57478;57479;57480;57481;57482;66542;66543;68364;68365;68366;69691;69692;69693;76870;84060;84061;84062;840…	15282;15283;15284;15285;15286;24506;24507;24508;24509;24510;24511;24512;24513;24514;24515;28705;28706;28707;28708;28709;36321;36322;36323;36324;36325;36326;36327;36328;36329;36330;36331;36332;36333;36334;36335;36336;36337;36338;36339;36340;39602;71739;71740;74814;74815;74816;74817;77603;77604;77605;77606;77607;77608;77609;77610;77611;77612;89695;89696;89697;92161;92162;92163;93853;93854;93855;103…	15282;15286;24509;28707;36329;39602;71739;74814;77606;89695;92161;92163;93854;103434;113373;119115	774;775	150;297
sp|P50136|ODBA_MOUSE	10	10	10	1	10	10	10	33.3	33.3	33.3	50.37	442	442	0	323.31	10964000000	89	1295	2297;4323;9437;11664;14498;19866;21045;21525;23068;24182	True;True;True;True;True;True;True;True;True;True	2498;2499;4718;4719;10276;12712;12713;15764;21889;23150;23653;25327;25328;25329;26543	6651;6652;6653;6654;6655;6656;6657;6658;6659;6660;6661;6662;6663;6664;13149;13150;13151;13152;30220;30221;38091;38092;38093;38094;38095;38096;38097;38098;38099;38100;38101;38102;38103;38104;38105;38106;38107;38108;38109;38110;46391;62311;65526;65527;65528;66632;70830;70831;70832;70833;70834;70835;70836;70837;70838;70839;70840;70841;70842;70843;70844;73863;73864;73865;73866;73867;73868;73869;73870…	9135;9136;9137;9138;9139;9140;9141;9142;9143;9144;9145;9146;9147;9148;9149;9150;9151;9152;18049;18050;18051;18052;18053;41404;41405;51998;51999;52000;52001;52002;52003;52004;52005;52006;52007;52008;52009;52010;52011;52012;52013;52014;52015;52016;52017;52018;52019;52020;52021;52022;52023;52024;52025;52026;52027;52028;52029;52030;52031;62769;84183;88398;88399;88400;88401;89811;95312;95313;95314;953…	9141;18053;41404;52018;62769;84183;88399;89811;95322;99344	789;790;791;792;793	106;112;129;172;326
sp|P50516|VATA_MOUSE	11	11	11	1	11	11	11	24	24	24	68.325	617	617	0	323.31	1071200000	51	1307	412;6999;9091;9430;12906;13117;14320;15381;19781;24058;26621	True;True;True;True;True;True;True;True;True;True;True	450;7655;9907;10268;14046;14047;14272;15566;16715;21786;26405;26406;29199	1303;1304;22785;22786;29172;29173;29174;30194;30195;41633;41634;41635;41636;41637;41638;41639;42178;42179;42180;42181;45856;45857;48816;48817;48818;48819;48820;48821;48822;48823;61985;61986;73442;73443;73444;73445;81905;81906;81907	1882;1883;31304;31305;39985;39986;39987;39988;39989;39990;41365;41366;41367;41368;41369;56720;56721;56722;56723;56724;56725;56726;56727;56728;56729;56730;57403;62114;62115;65985;65986;65987;65988;65989;65990;65991;65992;65993;83723;83724;83725;83726;98808;98809;98810;98811;110432;110433;110434;110435;110436;110437	1882;31305;39987;41368;56729;57403;62115;65991;83726;98809;110435	805;806	318;368
sp|P50544|ACADV_MOUSE	32	32	32	1	32	32	32	59.9	59.9	59.9	70.875	656	656	0	323.31	56537000000	338	1309	1617;2074;4474;5024;5173;5183;5298;6247;8059;8122;8140;8668;10394;10403;10696;11613;11787;12375;13783;17413;18776;22228;22254;22255;22355;22955;23417;24433;25836;26007;26058;27677	True;True;True;True;True;True;True;True;True;True;True;True;True;True;True;True;True;True;True;True;True;True;True;True;True;True;True;True;True;True;True;True	1769;1770;2258;4885;5484;5642;5652;5795;6841;6842;6843;8782;8852;8870;9452;11303;11312;11624;12653;12845;13482;14990;14991;19042;19043;20720;20721;24402;24403;24432;24433;24538;25186;25707;26813;28346;28347;28348;28530;28586;30368	4864;4865;4866;4867;4868;4869;4870;4871;4872;4873;4874;4875;4876;4877;4878;6090;13594;16472;16473;16849;16850;16851;16852;16874;17191;17192;17193;17194;17195;17196;20336;20337;20338;20339;20340;20341;20342;20343;20344;20345;20346;20347;20348;20349;20350;20351;20352;20353;20354;20355;25997;25998;25999;26000;26001;26158;26159;26160;26161;26162;26163;26164;26165;26166;26167;26193;27850;34000;34001;3…	6640;6641;6642;6643;6644;6645;6646;6647;6648;8361;18748;22464;22465;22466;22940;22941;22942;22943;22944;22945;22946;22947;22948;22968;23432;23433;23434;23435;23436;23437;23438;27804;27805;27806;27807;27808;27809;27810;27811;27812;27813;27814;27815;27816;27817;27818;27819;27820;27821;27822;27823;35593;35594;35595;35596;35785;35786;35787;35788;35789;35790;35791;35792;35793;35794;35795;35827;38194;4…	6642;8361;18748;22465;22941;22968;23438;27811;35595;35794;35827;38194;46346;46380;47541;51839;52453;54617;60096;74319;80054;92288;92360;92401;92816;94944;96541;100464;106935;107845;108091;115332	809;810;811;812;813;814;815;816;817	78;345;353;441;444;479;503;602;642
sp|P51174|ACADL_MOUSE	16	16	16	1	16	16	16	36.3	36.3	36.3	47.907	430	430	0	323.31	44576000000	193	1315	640;2776;6163;6423;7784;10469;12319;13364;15379;15380;20601;21712;21848;22446;23148;27791	True;True;True;True;True;True;True;True;True;True;True;True;True;True;True;True	696;3011;3012;6748;7033;7034;8487;8488;11383;13423;14533;16713;16714;22677;23847;23989;24638;25417;25418;30485;30486	1984;1985;1986;1987;1988;7989;7990;7991;7992;7993;7994;7995;7996;7997;7998;7999;8000;8001;8002;8003;8004;8005;8006;20096;20097;20098;20099;20931;20932;20933;20934;20935;20936;25180;25181;25182;25183;25184;25185;25186;25187;25188;25189;25190;25191;25192;25193;25194;25195;25196;25197;25198;25199;25200;34248;34249;34250;34251;34252;34253;34254;34255;34256;34257;34258;34259;34260;34261;34262;34263;34…	2841;2842;2843;2844;2845;2846;2847;10989;10990;10991;10992;10993;10994;10995;10996;10997;10998;10999;11000;11001;11002;11003;11004;11005;11006;11007;11008;11009;11010;11011;11012;11013;27505;27506;27507;27508;27509;27510;28589;28590;28591;28592;28593;28594;28595;28596;28597;28598;28599;28600;28601;28602;28603;34467;34468;34469;34470;34471;34472;34473;34474;34475;34476;34477;34478;34479;34480;3448…	2844;10995;27509;28595;34473;46701;54381;58309;65981;65984;86896;90445;90956;93111;95618;115638	820;821;822;823;824	161;172;239;285;418
sp|P51660|DHB4_MOUSE	27	27	27	1	27	27	27	44.8	44.8	44.8	79.481	735	735	0	323.31	93224000000	335	1322	248;249;1260;1261;1633;2589;3127;7403;8748;8762;9954;10194;10294;11090;13940;15988;18699;18882;19912;20230;21751;22448;23047;24038;24788;25340;28332	True;True;True;True;True;True;True;True;True;True;True;True;True;True;True;True;True;True;True;True;True;True;True;True;True;True;True	274;275;1360;1361;1790;2812;3384;8088;9534;9548;9549;10827;11088;11197;12050;12051;15154;17357;20640;20830;21939;22279;22280;23888;23889;24640;25297;26385;27189;27800;31065	747;748;749;750;751;752;753;754;755;756;757;758;759;760;761;3812;3813;3814;3815;3816;3817;3818;3819;3820;3821;3822;3823;3824;3825;3826;3827;3828;3829;4947;4948;4949;4950;7500;7501;7502;7503;7504;7505;7506;7507;7508;7509;7510;8811;8812;8813;8814;8815;8816;8817;8818;8819;8820;8821;8822;8823;8824;8825;8826;8827;24198;24199;24200;24201;24202;24203;24204;24205;24206;24207;24208;24209;24210;24211;24212…	1061;1062;1063;1064;1065;1066;1067;1068;1069;1070;1071;1072;1073;1074;1075;1076;1077;1078;1079;1080;1081;1082;1083;1084;1085;1086;1087;1088;5282;5283;5284;5285;5286;5287;5288;5289;5290;5291;5292;5293;5294;5295;5296;5297;5298;5299;5300;5301;5302;5303;5304;5305;5306;5307;6730;6731;6732;6733;6734;10316;10317;10318;10319;10320;10321;10322;10323;10324;10325;10326;10327;10328;10329;12120;12121;12122;12…	1061;1078;5283;5295;6732;10320;12132;33170;38534;38611;44442;45606;45970;49277;60692;68469;79851;80401;84324;85649;90594;93119;95194;98715;102077;104596;117825	833;834;835;836	148;264;442;576
sp|P51881|ADT2_MOUSE;sp|Q3V132|ADT4_MOUSE	18;3	18;3	11;0	2	18	18	11	47.3	47.3	26.8	32.931	298	298;320	0	323.31	124280000000	275	1329	289;3259;4641;5378;7473;8040;8465;8869;8870;12396;14860;17545;17789;20713;20714;24101;24143;29170	True;True;True;True;True;True;True;True;True;True;True;True;True;True;True;True;True;True	316;3528;5070;5879;8162;8763;9235;9665;9666;9667;13504;13505;16139;19247;19589;22798;22799;26455;26500;31948	885;886;887;888;889;890;891;9250;9251;9252;9253;9254;9255;9256;9257;9258;9259;9260;9261;9262;9263;9264;9265;9266;9267;9268;9269;9270;9271;9272;9273;14189;17404;17405;17406;17407;17408;17409;17410;17411;17412;17413;17414;17415;17416;17417;17418;17419;17420;17421;17422;17423;17424;17425;17426;17427;24406;24407;24408;24409;24410;24411;25954;27250;27251;27252;27253;27254;27255;27256;27257;27258;27259…	1278;1279;1280;1281;1282;12680;12681;12682;12683;12684;12685;12686;12687;12688;12689;12690;12691;12692;12693;12694;12695;12696;12697;12698;12699;12700;12701;12702;12703;12704;12705;12706;12707;12708;19597;23776;23777;23778;23779;23780;23781;23782;23783;23784;23785;23786;23787;23788;23789;23790;23791;23792;23793;23794;23795;23796;23797;23798;23799;23800;23801;23802;23803;23804;23805;23806;23807;23…	1280;12689;19597;23814;33452;35538;37300;38979;38993;54691;64085;74892;76199;87437;87458;98975;99185;121019	837	250
sp|P52825|CPT2_MOUSE	21	21	21	1	21	21	21	40.1	40.1	40.1	73.98	658	658	0	323.31	41284000000	234	1345	738;2243;2814;3404;3808;4114;4644;5051;6153;7934;9139;12372;14304;19343;19740;21517;22288;24263;24935;29367;29541	True;True;True;True;True;True;True;True;True;True;True;True;True;True;True;True;True;True;True;True;True	800;2439;3050;3682;4128;4129;4494;5073;5513;6738;8648;9955;13479;15550;21329;21741;23645;24467;26635;27346;32157;32343	2245;2246;2247;2248;2249;2250;2251;2252;6489;6490;6491;6492;6493;8102;9954;9955;9956;9957;9958;9959;9960;9961;9962;9963;9964;9965;9966;9967;9968;9969;9970;9971;9972;11188;11189;11190;11191;11192;11193;11194;11195;11196;11197;11198;11199;11200;11201;11202;11203;11204;11205;11206;11207;11208;11209;11210;11211;11212;12243;14192;14193;16551;16552;16553;16554;16555;16556;16557;20047;20048;20049;20050;…	3162;3163;3164;3165;3166;3167;3168;3169;3170;3171;3172;3173;3174;3175;3176;3177;3178;3179;3180;3181;3182;3183;3184;3185;3186;3187;3188;3189;3190;3191;8930;8931;8932;8933;8934;8935;11154;13682;13683;13684;13685;13686;13687;13688;13689;13690;13691;13692;13693;13694;13695;13696;13697;13698;13699;13700;13701;13702;13703;13704;13705;13706;13707;13708;13709;13710;13711;13712;13713;13714;13715;15302;153…	3180;8935;11154;13694;15323;16817;19601;22586;27390;35067;40136;54614;62052;82081;83590;89797;92533;99702;102741;121747;122354	845	342
sp|P54869|HMCS2_MOUSE	21	21	20	1	21	21	20	41.9	41.9	39.8	56.822	508	508	0	323.31	224170000000	560	1374	1773;2047;6754;7045;8902;8903;10507;13589;15160;15582;16015;16741;16742;17268;17751;19863;20065;21746;24709;27470;29880	True;True;True;True;True;True;True;True;True;True;True;True;True;True;True;True;True;True;True;True;True	1936;2229;2230;7388;7704;9703;9704;9705;11423;14782;16461;16462;16932;17386;18164;18165;18835;19534;19535;19536;21886;22103;22104;23883;27109;30137;32722	5238;5239;5240;5241;5242;5243;5244;5245;5246;5247;5248;5249;5250;5251;5252;5253;5254;5255;5256;5257;5258;5259;5260;5261;5262;5263;5264;5265;5266;5267;5268;5269;5270;5271;5272;5273;5274;5275;5276;5277;5278;5279;5280;5281;5282;5283;5284;5285;5286;5287;5288;5289;5290;5291;5971;5972;5973;5974;5975;5976;5977;5978;5979;5980;5981;5982;5983;5984;5985;5986;5987;5988;5989;5990;5991;5992;5993;5994;5995;5996…	7133;7134;7135;7136;7137;7138;7139;7140;7141;7142;7143;7144;7145;7146;7147;7148;7149;7150;7151;7152;7153;7154;7155;7156;7157;7158;7159;7160;7161;7162;7163;7164;7165;7166;7167;7168;7169;7170;7171;7172;7173;7174;7175;7176;7177;7178;7179;7180;7181;7182;7183;7184;7185;7186;7187;7188;7189;7190;7191;7192;7193;7194;7195;7196;7197;7198;7199;7200;7201;7202;7203;7204;7205;7206;7207;7208;7209;7210;7211;7212…	7141;8193;30156;31475;39244;39270;46816;59163;65051;67036;68560;71256;71295;73528;76036;84178;85009;90570;101803;114198;123529	863;864;865;866;867;868;869	93;216;235;316;363;455;464
sp|P56480|ATPB_MOUSE	27	27	27	1	27	27	27	73.7	73.7	73.7	56.3	529	529	0	323.31	262660000000	1112	1396	854;890;4000;4741;6648;7114;7752;8775;9104;10572;11229;11258;11259;11464;11479;12393;16606;20500;22929;24563;25284;25607;25949;25957;26977;26978;28233	True;True;True;True;True;True;True;True;True;True;True;True;True;True;True;True;True;True;True;True;True;True;True;True;True;True;True	925;966;4364;5180;5181;7268;7269;7778;8455;9563;9920;11492;12210;12211;12259;12260;12261;12492;12493;12494;12510;13501;18015;22570;22571;25156;25157;26949;26950;27738;27739;28096;28097;28469;28477;28478;29587;29588;30960	2560;2561;2562;2563;2564;2565;2566;2567;2568;2569;2570;2571;2572;2573;2574;2575;2576;2577;2578;2579;2580;2581;2582;2583;2584;2585;2734;2735;2736;2737;2738;2739;2740;2741;2742;2743;2744;2745;2746;2747;2748;2749;2750;2751;2752;2753;2754;2755;2756;2757;2758;2759;2760;2761;2762;2763;2764;2765;2766;2767;2768;2769;2770;2771;2772;2773;2774;2775;2776;2777;2778;2779;2780;2781;2782;2783;2784;2785;2786;2787…	3600;3601;3602;3603;3604;3605;3606;3607;3608;3609;3610;3611;3612;3613;3614;3615;3616;3617;3618;3619;3620;3621;3622;3623;3624;3625;3626;3627;3628;3629;3630;3631;3632;3633;3634;3635;3636;3637;3832;3833;3834;3835;3836;3837;3838;3839;3840;3841;3842;3843;3844;3845;3846;3847;3848;3849;3850;3851;3852;3853;3854;3855;3856;3857;3858;3859;3860;3861;3862;3863;3864;3865;3866;3867;3868;3869;3870;3871;3872;3873…	3635;3846;16403;21340;29791;31708;34350;38652;40028;47080;49804;50117;50125;51117;51324;54672;70428;86626;94846;101094;104239;105889;107477;107544;112148;112154;117301	877;878;879;880;881;882;883;884;885;886;887;888	113;145;176;217;250;272;339;342;408;443;478;509
sp|P58281|OPA1_MOUSE	20	20	19	1	20	20	19	23.9	23.9	23.1	111.34	960	960	0	323.31	4847900000	95	1429	1082;1383;2364;6749;9984;10280;11575;11814;17408;18106;18588;21226;21881;22677;24050;24600;25403;26836;28107;28434	True;True;True;True;True;True;True;True;True;True;True;True;True;True;True;True;True;True;True;True	1172;1494;2571;7382;10857;11183;12614;12875;19037;19996;20513;23341;24024;24887;24888;26397;26991;27870;27871;29435;30822;31175	3306;3307;4131;6904;22042;32637;32638;32639;32640;32641;32642;32643;33699;33700;37865;37866;37867;37868;37869;38554;38555;38556;38557;54990;54991;57381;57382;57383;57384;57385;57386;57387;57388;57389;57390;57391;57392;57393;58850;65942;67566;67567;69778;69779;69780;69781;69782;69783;69784;69785;73411;73412;73413;73414;73415;73416;75351;75352;75353;75354;75355;75356;77857;77858;77859;77860;82662;8…	4626;4627;5663;9489;30140;44568;44569;44570;44571;44572;44573;44574;44575;44576;44577;44578;45927;45928;51694;51695;51696;51697;51698;51699;52598;52599;52600;52601;74301;74302;77491;77492;77493;77494;77495;77496;77497;77498;77499;77500;77501;77502;77503;77504;77505;77506;77507;79459;79460;79461;88931;91082;91083;91084;93962;93963;93964;93965;93966;93967;93968;93969;93970;93971;93972;93973;93974;9…	4626;5663;9489;30140;44569;45928;51696;52599;74302;77491;79459;88931;91082;93975;98768;101333;104906;111431;116857;118218	916;917	307;455
sp|P58710|GGLO_MOUSE	17	17	17	1	17	17	17	47	47	47	50.478	440	440	0	323.31	23619000000	147	1436	4050;4960;5633;5637;9103;9460;9464;10472;12657;13352;13400;17927;20695;21468;25750;28204;28277	True;True;True;True;True;True;True;True;True;True;True;True;True;True;True;True;True	4419;4420;5416;5417;6162;6168;9919;10300;10304;11386;13775;14519;14520;14577;14578;19790;22779;23593;28254;30930;31006	12080;12081;12082;12083;12084;12085;12086;16318;16319;16320;16321;16322;16323;16324;18204;18213;18214;29198;29199;29200;29201;29202;29203;30298;30313;30314;30315;34278;34279;34280;34281;34282;34283;34284;34285;40878;40879;40880;40881;40882;42863;42864;42865;42866;42867;42868;42869;42870;42871;43024;43025;43026;43027;43028;43029;43030;43031;56853;56854;56855;64714;64715;64716;64717;64718;64719;647…	16597;16598;16599;16600;16601;16602;16603;16604;16605;16606;22260;22261;22262;22263;22264;22265;22266;22267;22268;22269;22270;22271;22272;22273;24833;24845;24846;40020;40021;40022;40023;40024;40025;40026;40027;41524;41541;41542;41543;41544;41545;41546;41547;46738;46739;46740;46741;46742;55724;55725;55726;55727;55728;55729;55730;55731;58270;58271;58272;58273;58274;58275;58276;58277;58278;58279;582…	16601;22269;24833;24846;40023;41524;41544;46738;55724;58279;58496;76745;87364;89651;106640;117181;117541	919;920;921;922;923	362;366;387;410;429
sp|P59242|CING_MOUSE	12	12	12	1	12	12	12	11.3	11.3	11.3	136.45	1191	1191	0	323.31	1357300000	33	1447	2216;11022;13015;13016;13129;13312;14822;19927;20089;20466;23699;27748	True;True;True;True;True;True;True;True;True;True;True;True	2411;11973;14162;14163;14164;14285;14476;16099;21955;22130;22532;26015;30440	6431;35974;41940;41941;41942;41943;41944;42216;42217;42730;47264;62476;62477;62478;62479;62480;62481;63040;63041;64094;64095;72360;72361;85534;85535	8860;49004;57113;57114;57115;57116;57117;57118;57119;57442;57443;57444;57445;57446;58087;58088;63911;84392;84393;84394;84395;84396;84397;84398;84399;85098;85099;85100;86524;86525;97382;97383;97384;115515;115516	8860;49004;57116;57118;57446;58088;63911;84398;85098;86524;97383;115515	924	864
sp|P63260|ACTG_MOUSE;sp|P60710|ACTB_MOUSE	17;17	17;17	6;6	2	17	17	6	61.6	61.6	26.9	41.792	375	375;375	0	323.31	62764000000	263	1468	692;2374;2905;3790;3823;4128;4919;9251;9808;10736;12067;12233;13253;13314;23927;25431;25978	True;True;True;True;True;True;True;True;True;True;True;True;True;True;True;True;True	750;2582;3146;3147;4108;4109;4148;4149;4509;5372;5373;10076;10671;10672;10673;11668;13142;13330;13331;14414;14478;26263;27901;27902;28501	2132;2133;2134;2135;6920;6921;6922;6923;6924;6925;6926;6927;6928;6929;6930;6931;6932;6933;6934;6935;6936;6937;6938;8281;8282;8283;8284;8285;8286;8287;11149;11150;11151;11152;11153;11250;11251;11252;11253;11254;11255;11256;11257;11258;11259;11260;11261;11262;11263;11264;11265;11266;11267;11268;11269;11270;11271;11272;11273;11274;11275;11276;11277;11278;11279;12277;12278;12279;12280;12281;12282;161…	3021;3022;9512;9513;9514;9515;9516;9517;9518;9519;9520;9521;9522;9523;9524;9525;9526;9527;9528;9529;9530;9531;9532;9533;9534;9535;9536;9537;9538;11364;11365;11366;11367;11368;11369;11370;11371;15254;15255;15256;15385;15386;15387;15388;15389;15390;15391;15392;15393;15394;15395;15396;15397;15398;15399;15400;15401;15402;15403;15404;15405;15406;15407;15408;15409;15410;15411;15412;15413;15414;15415;15…	3021;9513;11371;15254;15406;16853;22095;40560;43422;47730;53400;54104;57912;58091;98303;105025;107726	937;938;939;940;941;942;943;944	44;47;153;190;269;283;305;325
sp|P62880|GBB2_MOUSE;sp|P29387|GBB4_MOUSE	10;3	10;3	5;1	2	10	10	5	40.3	40.3	22.1	37.331	340	340;340	0	323.31	5097200000	61	1559	304;383;5130;12083;12164;14319;14792;15086;26663;27864	True;True;True;True;True;True;True;True;True;True	331;419;5599;13160;13248;15565;16068;16069;16377;29245;30565;30566	919;920;921;922;923;924;925;1186;16769;16770;16771;39224;39225;39226;39227;39469;39470;45842;45843;45844;45845;45846;45847;45848;45849;45850;45851;45852;45853;45854;45855;47167;47168;47843;47844;47845;47846;47847;47848;47849;82080;82081;82082;82083;82084;82085;82086;85835;85836;85837	1319;1320;1321;1322;1323;1324;1325;1326;1327;1328;1329;1330;1681;22851;22852;22853;22854;22855;22856;22857;22858;22859;53444;53445;53446;53799;53800;53801;53802;53803;62097;62098;62099;62100;62101;62102;62103;62104;62105;62106;62107;62108;62109;62110;62111;62112;62113;63806;63807;64712;64713;64714;64715;64716;64717;64718;64719;110681;115923;115924;115925;115926	1321;1681;22856;53446;53803;62104;63807;64713;110681;115925	989;990	300;325
sp|P63017|HSP7C_MOUSE	21	19	14	1	21	19	14	39.3	37.6	29.7	70.87	646	646	0	323.31	14891000000	167	1574	1967;2883;3074;6064;6081;8516;9997;10822;10823;14944;17862;18894;18940;21626;22331;22627;23345;25477;25680;26094;26257	True;True;True;True;True;True;True;False;True;True;True;True;True;True;True;True;True;True;True;True;False	2143;3123;3327;6642;6660;9289;10871;11761;11762;16226;19692;19693;20842;20843;20892;20893;23759;24511;24512;24833;25631;27952;28176;28624;28806	5786;5787;5788;5789;8251;8632;8633;8634;8635;8636;8637;19799;19800;19831;19832;19833;19834;19835;19836;19837;19838;19839;19840;19841;19842;19843;19844;19845;19846;19847;19848;19849;19850;27431;32678;32679;32680;32681;35329;35330;35331;35332;35333;35334;35335;35336;35337;35338;35339;35340;35341;35342;35343;35344;35345;35346;35347;35348;35349;35350;35351;35352;35353;35354;35355;35356;35357;35358;35…	7915;7916;7917;7918;7919;7920;11329;11861;11862;11863;11864;11865;11866;11867;11868;11869;27060;27061;27101;27102;27103;27104;27105;27106;27107;27108;27109;27110;27111;27112;27113;27114;27115;27116;27117;27118;27119;27120;27121;27122;27123;27124;27125;27126;27127;27128;27129;27130;27131;27132;27133;27134;27135;27136;37555;44624;44625;44626;44627;44628;44629;48060;48061;48062;48063;48064;48065;480…	7918;11329;11867;27060;27116;37555;44629;48082;48126;64306;76493;80443;80571;90151;92656;93839;96296;105198;106276;108251;108989	999;1000;1001;1002	61;122;237;549
sp|P63038|CH60_MOUSE	29	29	29	1	29	29	29	65.6	65.6	65.6	60.955	573	573	0	323.31	103510000000	448	1577	256;1351;2708;2782;3472;3937;4578;7415;9079;9080;10559;11146;11376;11519;11757;12438;12609;15930;16677;17966;20216;21260;24045;24862;25593;26530;26549;26583;28029	True;True;True;True;True;True;True;True;True;True;True;True;True;True;True;True;True;True;True;True;True;True;True;True;True;True;True;True;True	282;1459;1460;1461;2937;3018;3760;3761;4293;4294;4295;4296;5000;8101;9892;9893;9894;11477;12116;12117;12118;12399;12400;12553;12813;13549;13726;17297;18092;19836;22265;23377;26392;27269;28082;29100;29122;29157;30739	775;776;777;778;779;780;781;782;783;784;785;786;787;788;789;790;791;792;793;794;795;796;797;798;799;800;4034;4035;4036;4037;4038;4039;4040;4041;4042;4043;4044;4045;4046;4047;4048;4049;4050;4051;4052;4053;4054;4055;7808;8014;8015;8016;8017;8018;8019;8020;8021;8022;8023;8024;8025;10270;10271;10272;10273;10274;10275;10276;10277;10278;10279;10280;10281;10282;10283;10284;10285;10286;10287;10288;10289;…	1102;1103;1104;1105;1106;1107;1108;1109;1110;1111;1112;1113;1114;1115;1116;1117;1118;1119;1120;1121;1122;1123;1124;1125;1126;1127;1128;1129;1130;1131;1132;1133;1134;1135;1136;1137;1138;1139;1140;1141;1142;1143;1144;1145;1146;1147;1148;1149;1150;1151;5559;5560;5561;5562;5563;5564;5565;5566;5567;5568;5569;5570;5571;5572;5573;5574;5575;5576;5577;5578;10718;10719;10720;11023;11024;11025;11026;11027;1…	1110;5566;10718;11032;14101;16158;19301;33243;39950;39953;47021;49478;50666;51530;52305;54909;55525;68288;70969;76877;85579;89015;98753;102491;105785;110140;110211;110299;116515	1005;1006;1007;1008;1009;1010;1011;1012;1013;1014;1015;1016	40;55;145;190;477;506;513;558;561;564;568;572
sp|P67778|PHB_MOUSE	12	12	12	1	12	12	12	54.4	54.4	54.4	29.82	272	272	0	323.31	22718000000	110	1592	62;3768;5970;6232;9100;12473;13402;18392;19628;20122;26373;27223	True;True;True;True;True;True;True;True;True;True;True;True	67;4085;6539;6826;9916;13585;14580;20307;21624;22166;28931;29848	231;232;233;234;235;236;237;238;239;240;241;242;243;244;245;246;247;248;249;250;251;11109;11110;11111;11112;11113;11114;19483;19484;19485;20303;20304;29186;29187;40377;40378;40379;40380;40381;43037;58344;58345;58346;58347;58348;58349;61592;61593;61594;61595;61596;61597;63143;63144;63145;63146;63147;63148;63149;63150;63151;63152;63153;63154;63155;63156;81162;81163;81164;81165;81166;81167;81168;837…	329;330;331;332;333;334;335;336;337;338;339;340;341;342;343;344;345;346;347;348;349;350;351;352;353;354;355;356;357;358;359;360;361;362;15200;15201;15202;15203;15204;15205;15206;15207;15208;15209;15210;26649;26650;27746;27747;27748;27749;40007;40008;40009;55015;55016;55017;55018;55019;55020;55021;58510;58511;58512;78808;78809;78810;78811;78812;83246;83247;83248;83249;83250;83251;85212;85213;85214…	339;15207;26649;27749;40008;55015;58511;78809;83249;85222;109443;112947
sp|P68040|RACK1_MOUSE	11	11	11	1	11	11	11	53.9	53.9	53.9	35.076	317	317	0	323.31	12119000000	59	1597	477;3208;3391;7014;9705;10888;16817;16846;25039;28476;29983	True;True;True;True;True;True;True;True;True;True;True	522;3469;3669;7672;10558;11830;18245;18276;27476;31217;32833	1482;9059;9883;22820;22821;22822;31245;31246;31247;35560;35561;35562;35563;35564;35565;35566;35567;35568;35569;35570;52928;52929;52930;52931;52932;52933;52934;52935;52936;52937;52938;52939;53001;53002;76680;76681;76682;76683;87689;87690;91799;91800	2122;2123;12468;13572;31349;31350;31351;31352;42779;42780;42781;42782;48385;48386;48387;48388;48389;48390;48391;48392;48393;48394;48395;48396;48397;48398;48399;48400;71554;71555;71556;71557;71558;71559;71560;71561;71562;71563;71564;71565;71566;71567;71568;71650;71651;71652;103134;103135;103136;103137;103138;103139;103140;103141;103142;103143;103144;103145;103146;118349;123911	2123;12468;13572;31351;42780;48394;71568;71650;103142;118349;123911
sp|P97429|ANXA4_MOUSE	9	9	9	1	9	9	9	28.8	28.8	28.8	35.915	319	319	0	323.31	5148600000	51	1713	215;6637;8223;8224;11348;18288;18289;22701;27347	True;True;True;True;True;True;True;True;True	241;7257;8956;8957;12369;20196;20197;24912;29982	673;21758;21759;21760;26520;26521;26522;26523;26524;26525;26526;26527;26528;37121;37122;37123;37124;37125;37126;37127;37128;57926;57927;57928;57929;57930;57931;57932;57933;57934;57935;57936;57937;57938;57939;57940;57941;57942;69847;69848;84238;84239	956;29742;29743;29744;36306;36307;36308;36309;36310;36311;36312;36313;36314;36315;36316;36317;36318;36319;36320;50567;50568;50569;50570;50571;50572;78246;78247;78248;78249;78250;78251;78252;78253;78254;78255;78256;78257;78258;78259;78260;78261;78262;78263;78264;78265;78266;78267;78268;78269;94062;113624;113625	956;29742;36306;36309;50568;78256;78267;94062;113624
sp|P97449|AMPN_MOUSE	19	19	19	1	19	19	19	28.4	28.4	28.4	109.65	966	966	0	323.31	6750400000	99	1716	379;1885;2467;3819;4277;5481;9411;12768;15759;17505;17956;21646;22137;24275;24815;25109;27383;28213;29548	True;True;True;True;True;True;True;True;True;True;True;True;True;True;True;True;True;True;True	414;2058;2684;4141;4142;4670;5996;10246;13895;17122;19181;19182;19824;23779;24301;26647;27217;27549;27550;30021;30022;30939;32351	1177;5608;5609;5610;5611;7168;7169;7170;7171;7172;7173;11236;11237;11238;13007;13008;13009;17694;30118;30119;30120;41279;49996;49997;49998;49999;50000;50001;55333;55334;55335;55336;55337;55338;55339;55340;55341;55342;55343;55344;55345;56920;56921;66921;66922;68217;68218;74165;76077;76078;76852;76853;76854;76855;76856;76857;76858;76859;76860;76861;76862;76863;76864;76865;84317;84318;84319;84320;84…	1664;7688;7689;7690;7691;7692;9862;9863;9864;9865;9866;9867;9868;9869;9870;9871;9872;9873;15366;15367;15368;15369;17825;17826;17827;17828;17829;24173;41249;41250;56252;67787;67788;67789;67790;67791;67792;67793;67794;67795;67796;67797;74736;74737;74738;74739;74740;74741;74742;74743;74744;74745;76845;76846;76847;76848;76849;90203;90204;90205;91953;91954;99746;102329;102330;102331;103412;103413;1034…	1664;7692;9868;15366;17827;24173;41249;56252;67788;74745;76846;90205;91953;99746;102329;103420;113726;117221;122377	1067;1068;1069;1070;1071	212;443;468;485;779
sp|P99029|PRDX5_MOUSE	11	11	11	1	11	11	11	56.7	56.7	56.7	21.897	210	210	0	323.31	17033000000	91	1768	1372;2166;2167;6998;9056;12756;14512;24535;26501;26502;27489	True;True;True;True;True;True;True;True;True;True;True	1483;2356;2357;7653;7654;9868;13882;15778;26921;29070;29071;30157	4106;4107;4108;4109;6292;6293;6294;6295;6296;6297;6298;6299;6300;6301;6302;6303;6304;6305;6306;6307;6308;6309;22779;22780;22781;22782;22783;22784;29069;29070;41222;41223;41224;41225;46419;46420;46421;46422;75057;75058;75059;75060;75061;75062;75063;75064;75065;75066;75067;75068;75069;75070;75071;75072;81573;81574;84703;84704;84705;84706;84707	5635;5636;8657;8658;8659;8660;8661;8662;8663;8664;8665;8666;8667;8668;8669;8670;8671;8672;8673;8674;8675;8676;8677;8678;8679;8680;8681;31297;31298;31299;31300;31301;31302;31303;39862;39863;39864;39865;39866;39867;39868;56173;56174;56175;56176;62808;62809;62810;62811;62812;62813;62814;100933;100934;100935;100936;100937;100938;100939;100940;100941;100942;100943;100944;100945;100946;100947;100948;10…	5635;8661;8681;31300;39865;56176;62813;100952;110005;110006;114277	1098	179
sp|Q01279|EGFR_MOUSE;sp|P70424|ERBB2_MOUSE;sp|Q61527|ERBB4_MOUSE	18;1;1	18;1;1	18;1;1	3	18	18	18	17.6	17.6	17.6	134.85	1210	1210;1256;1308	0	323.31	11928000000	95	1787	2465;4130;5062;7004;11431;11796;12721;13677;16390;17330;18572;19222;19261;20246;26092;27076;28779;29768	True;True;True;True;True;True;True;True;True;True;True;True;True;True;True;True;True;True	2682;4511;5524;7661;12458;12854;13846;14878;17786;18931;20496;21204;21243;22297;28622;29691;31537;31538;32603	7162;7163;7164;12286;12287;16590;22797;37340;37341;37342;37343;37344;37345;37346;37347;38492;38493;38494;38495;38496;38497;38498;41111;43818;51548;51549;51550;51551;51552;51553;54731;58812;58813;58814;58815;58816;58817;60399;60400;60401;60402;60403;60503;60504;63485;63486;63487;63488;63489;63490;80302;80303;80304;80305;80306;83360;83361;88601;88602;88603;88604;88605;88606;88607;91256;91257;91258	9849;9850;9851;9852;16860;16861;16862;16863;16864;22626;31318;31319;31320;50854;50855;50856;50857;50858;50859;50860;50861;50862;50863;50864;50865;52521;52522;52523;56031;59553;59554;69793;69794;69795;69796;69797;69798;69799;69800;69801;69802;69803;69804;69805;73946;73947;73948;73949;73950;79411;79412;79413;79414;79415;79416;79417;79418;81591;81592;81593;81752;81753;85693;85694;85695;85696;85697;8…	9852;16862;22626;31320;50854;52523;56031;59554;69805;73949;79415;81591;81752;85699;108230;112437;119603;123195	1104	883
sp|Q02248|CTNB1_MOUSE	17	17	15	1	17	17	15	30.2	30.2	26.8	85.47	781	781	0	323.31	5831700000	113	1798	153;272;276;2270;2979;12909;14217;14765;16693;16696;17146;17555;18103;18429;19307;22372;23267	True;True;True;True;True;True;True;True;True;True;True;True;True;True;True;True;True	167;168;298;299;303;2470;3224;14051;15455;16039;18110;18114;18644;18645;19262;19263;19993;20344;21292;24555;25547;25548	494;495;496;497;832;833;834;835;836;837;838;839;840;841;842;861;862;6594;6595;8408;8409;41649;41650;41651;45524;45525;45526;45527;47099;47100;52548;52549;52554;53921;53922;53923;53924;53925;53926;53927;53928;53929;53930;53931;53932;53933;53934;55525;55526;55527;55528;55529;55530;57374;57375;57376;57377;57378;58437;58438;58439;58440;60608;68956;68957;71298;71299;71300;71301;71302;71303;71304;71305	702;703;704;705;706;707;708;709;710;711;712;713;714;715;716;1194;1195;1196;1197;1198;1199;1200;1201;1202;1203;1204;1205;1206;1207;1208;1243;1244;1245;9058;11542;11543;11544;56748;56749;56750;61706;61707;61708;61709;61710;61711;63725;63726;71061;71065;72848;72849;72850;72851;72852;72853;72854;72855;72856;72857;72858;72859;72860;72861;72862;72863;72864;72865;72866;72867;72868;74942;74943;74944;7494…	708;1196;1243;9058;11544;56750;61706;63725;71061;71065;72854;74946;77482;78925;81899;92894;95981	1114;1115;1116;1117;1118;1119;1120	98;107;174;194;436;437;566
sp|Q03265|ATPA_MOUSE	26	26	26	1	26	26	26	51.2	51.2	51.2	59.752	553	553	0	323.31	167880000000	437	1812	1749;2348;4499;4932;5061;5343;5577;6082;8429;9287;13490;14477;19157;19303;20632;21050;21742;21855;23715;24387;24485;25341;27272;28221;28222;28223	True;True;True;True;True;True;True;True;True;True;True;True;True;True;True;True;True;True;True;True;True;True;True;True;True;True	1911;2555;4913;5386;5523;5844;6099;6661;9195;9196;10113;14675;15739;21131;21288;22709;22710;23156;23157;23879;23996;26033;26766;26868;27801;29902;30947;30948;30949	5192;5193;5194;5195;5196;5197;5198;5199;6831;6832;6833;6834;6835;6836;6837;6838;6839;6840;6841;6842;6843;6844;6845;6846;6847;6848;6849;6850;6851;6852;6853;6854;6855;6856;6857;6858;6859;6860;6861;6862;6863;6864;6865;6866;6867;6868;6869;6870;6871;6872;6873;6874;6875;6876;6877;6878;13659;13660;13661;13662;13663;13664;13665;13666;13667;13668;13669;13670;13671;13672;13673;13674;13675;13676;16232;16233…	7063;7064;7065;7066;7067;7068;7069;7070;7071;7072;7073;7074;7075;7076;7077;9398;9399;9400;9401;9402;9403;9404;9405;9406;9407;9408;9409;9410;9411;9412;9413;9414;9415;9416;9417;9418;9419;9420;9421;9422;9423;9424;9425;9426;9427;9428;9429;9430;9431;9432;9433;9434;9435;9436;9437;9438;9439;9440;9441;9442;9443;9444;9445;9446;9447;9448;9449;9450;9451;9452;9453;9454;9455;9456;18848;18849;18850;18851;18852…	7067;9415;18852;22150;22625;23637;24577;27150;37127;40694;58853;62680;81362;81882;87043;88412;90562;90974;97460;100312;100687;104666;113204;117248;117258;117260	1125;1126;1127	105;324;479
sp|Q05793|PGBM_MOUSE	41	41	41	1	41	41	41	15	15	15	398.29	3707	3707	0	323.31	3243400000	128	1829	525;750;1555;1592;1884;2185;2670;2718;2944;2946;3492;3976;3977;4808;5971;7035;8412;10092;10323;11413;11822;13524;14104;16442;17067;19451;19459;19483;19937;21105;21113;21127;23195;23303;23387;23884;25394;26191;27678;28155;29105	True;True;True;True;True;True;True;True;True;True;True;True;True;True;True;True;True;True;True;True;True;True;True;True;True;True;True;True;True;True;True;True;True;True;True;True;True;True;True;True;True	579;813;1676;1732;1733;2057;2378;2895;2948;3187;3189;3190;3783;4337;4338;5252;5253;6540;6541;7694;9169;9170;10977;11228;12438;12884;14711;15334;17841;18533;18534;21440;21448;21472;21965;23217;23225;23239;25468;25584;25676;26216;27860;28733;30369;30876;31879	1703;1704;2289;4558;4559;4560;4561;4562;4754;4755;4756;4757;4758;4759;5607;6354;7710;7849;8343;8344;8345;8346;8347;8349;8350;8351;8352;10341;11888;11889;11890;11891;15849;15850;15851;15852;15853;19486;19487;19488;22879;27066;27067;27068;27069;33078;33813;33814;37298;38568;38569;38570;43367;45143;45144;51654;51655;51656;51657;53598;53599;53600;60999;61012;61013;61014;61116;61117;62506;62507;65686;…	2444;2445;2446;3257;6229;6499;6500;6501;6502;6503;7687;8744;10586;10785;11458;11459;11460;11461;11462;11464;11465;11466;11467;11468;11469;14194;16325;16326;16327;16328;16329;16330;21641;21642;21643;21644;21645;21646;26651;26652;26653;31421;37010;37011;37012;37013;37014;37015;37016;45126;46082;46083;46084;46085;46086;50799;52615;52616;52617;52618;52619;52620;58954;58955;58956;58957;61215;61216;699…	2446;3257;6229;6502;7687;8744;10586;10785;11460;11468;14194;16325;16326;21645;26652;31421;37012;45126;46086;50799;52618;58956;61216;69933;72413;82416;82431;82594;84432;88592;88605;88657;95755;96096;96432;98089;104874;108670;115337;117016;120716	1136;1137;1138;1139;1140;1141	626;702;1483;1895;1946;3061
[truncated: 5,560 more rows]
