# Supplementary material for: Rotundic acid improves nonalcoholic steatohepatitis in mice by regulating glycolysis and the TLR4/AP1 signaling pathway
Source: Lipids Health Dis. 2023 Dec 4;22:214. doi: 10.1186/s12944-023-01976-z (PMC10694891; doi:10.1186/s12944-023-01976-z)
Supplement: Supplementary file 8 — Additional file 8. [file 12944_2023_1976_MOESM8_ESM.xlsx]

## Sheet: Sheet1
Supplementary Table 6. Comparison of expression changes in mRNA and protein
	log2（RA/M）
Gene ID	protein	mRNA
66212	-0.2361	-1.2494
19165	-0.1304	-0.3635
20716	-0.3696	-0.5297
269966	-0.0303	-0.0321
23983	-1.3296	-0.5961
19683	-0.1069	0.414
69129	-0.2326	-0.3078
11964	-0.4418	-0.3397
320795	-1.4346	-0.3225
109731	0.0846	-0.6157
71941	-0.2231	-0.6468
66113	-0.2033	0.1998
76974	-0.301	-0.7737
66972	-0.0969	-0.7039
20661	-1.0068	0.3795
109697	-1.6703	4.5236
22145	-1.3992	-0.4365
66890	-0.3896	-0.1739
109900	-1.3792	-0.4235
110213	-0.2976	0.1019
19045	-0.3744	-0.679
74776	0.1647	-0.561
226251	-1.1224	-0.5183
77371	-0.8167	-0.0595
12387	-0.1039	-0.5353
20317	0.1264	0.2805
15505	-0.6712	-0.9267
234673	-0.2449	0.5439
17920	-0.6981	-0.0121
11848	-0.9363	-0.4493
104318	-0.0598	-0.2501
66887	0.1044	-0.3667
16005	0.388	0.5609
12468	-1.0094	-0.8798
14073	-0.1215	0.229
76282	-0.8159	0.0546
15356	-0.0402	-0.4593
68188	-0.7565	-0.1995
52120	0.0623	0.1988
11836	-0.9414	-0.1957
11699	-0.6414	-0.1864
17841	-0.1863	-0.5884
67025	-0.3172	-0.8534
67442	1.1466	1.2926
18081	-0.3428	-0.3949
70495	-0.3883	0.3197
192662	-1.3086	-0.3489
81910	-0.7156	-0.1351
67332	-1.0126	-1.0301
12461	-1.0692	-0.6451
16889	-0.2758	0.0825
113868	-0.094	-0.3372
14528	0.0643	-0.2007
107932	0.3892	-0.2976
60365	-0.2773	-1.008
17155	-0.4788	0.1557
13105	-0.1582	0.2358
54387	-0.5461	-0.2831
14950	-0.1113	0.156
12842	-0.6996	-0.8439
68375	0.0296	-0.8215
11772	-0.208	-0.3113
13138	0.01	0.3394
329828	-0.5821	0.6709
76408	-0.0171	0.145
56075	0.0844	0.993
24045	-0.1475	-0.2729
19344	-0.3399	-0.3894
20224	-1.8722	-0.3387
12492	-0.2949	0.2229
66536	0.0075	-0.6685
15488	-0.259	-0.5344
11722	0.2696	0.1775
58994	-0.5552	-0.8209
403187	0.1576	-0.8015
18130	-1.2329	0.3286
105245	-0.3804	-0.1097
20088	-0.5406	-0.5202
223337	0.017	0.3823
11898	-1.9331	-0.6192
216792	0.1484	-0.4724
229279	-0.8051	-0.4917
12040	0.0259	-0.0409
66248	-0.6193	-0.3276
236792	0.8806	-0.3857
19386	-0.7547	-0.2105
66988	-0.1303	-0.7511
216134	-2.205	-0.8656
13830	-0.5117	0.1756
11877	0.0321	0.4663
170460	-1.3615	-0.2731
50771	-1.3099	0.2181
67426	-0.3525	-0.7671
27176	-0.2794	-0.3835
234564	0.2771	0.8372
16425	-0.1065	0.4373
20416	0.0513	-0.4784
26358	-0.9923	-0.8965
16668	-0.1058	-0.5862
12330	-0.2659	-0.1074
55949	-1.1523	-0.8194
20454	1.7839	0.6016
269252	-0.3685	-0.2776
98956	-0.2976	-0.2918
67097	-0.1261	-0.7385
225131	-1.1528	-0.0132
14712	-0.3476	-0.3444
56316	-0.3182	0.3706
75725	0.1278	0.2786
12385	-0.1332	-0.298
15007	-0.748	-0.1416
67511	-0.2608	-0.2708
78388	-1.3553	-0.9576
26459	-0.2654	0.3589
243385	0.0814	0.1898
170759	-0.354	0.3749
66624	-0.173	-0.3465
110382	0.2222	0.0478
234366	-1.2231	-0.2513
67163	-0.1527	-0.1644
12350	-2.3398	-0.6677
11949	0.115	-0.4137
94175	-0.2244	0.0611
11747	-1.7042	-0.8177
18813	-1.6187	-0.2657
14964	-1.2499	-0.8225
107508	-1.7474	-0.2786
18458	-1.8292	-0.7702
69550	-1.1627	-0.871
71853	-0.3098	-0.1401
20955	-0.3651	-0.656
19942	-0.4963	-1.0028
12686	0.0257	-0.544
14827	-0.2548	-0.348
140570	0.0217	0.289
98910	0.6878	0.5957
12479	-0.0977	-0.1731
76238	-0.0522	-0.3588
94067	0.2647	-0.679
16971	-0.2315	0.5212
68944	-0.2654	-0.2298
14227	-0.1093	-0.4162
12313	-0.6044	-0.832
50798	-1.6076	-0.4556
99887	0.0441	0.2609
219024	0.0454	-0.4394
20526	-0.0547	0.7641
20818	-0.0976	-0.3449
20102	-0.4735	-0.5823
27973	-0.396	-0.4155
60595	-0.2735	-0.203
56050	0.0172	0.3851
50762	-1.7262	-0.4895
234214	-0.5335	-0.3119
54208	-0.1209	-0.1756
226105	-0.5012	-0.1332
257633	0.1706	-0.4633
18670	0.1399	0.2211
11668	-2.2921	-0.7506
16180	-0.542	0.3009
12818	-0.1012	0.8196
216871	-0.3579	0.1167
215999	-0.0919	0.1556
212647	0.1767	-0.1
12727	-0.0515	0.1206
54135	-0.2141	-0.1431
16828	-0.9141	-0.4001
14263	-0.4141	-0.1945
170442	-0.2328	-0.4761
70568	-0.8809	0.2972
23970	-1.5801	-0.2697
11671	-0.502	-0.1575
216344	-0.5875	-0.671
14317	-0.9155	-0.2727
276770	-1.4814	-0.7508
11928	-0.022	0.4561
13123	0.2615	0.3732
235582	0.1584	-0.4925
15481	-0.1644	-1.3136
20068	-0.5484	-0.6493
12268	-0.427	-0.2376
18226	-0.2849	-0.5218
76108	-0.0352	-0.6902
64383	-1.1229	-0.6384
12892	-0.0432	-0.1605
229003	-1.274	0.3299
76737	-0.5307	-1.1814
67815	-1.3896	-0.6702
16432	-1.2597	-0.0814
226646	-0.1053	-0.2257
17992	0.0073	-0.4106
93721	-0.843	0.2345
15494	-0.3539	-0.1966
56048	-1.0628	-0.4196
94179	0.6003	0.923
59042	-1.0181	-0.3837
20701	0.2871	0.1316
65963	-0.3622	-1.0269
18453	-0.284	0.056
14630	-1.7396	-0.5662
117167	-1.0951	-0.8061
16548	-1.5269	-0.2296
245945	-2.8465	-0.2556
67844	-0.7065	-0.7594
208795	0.1991	0.515
12111	-0.6539	0.2612
20222	-0.4044	-0.539
219094	-0.2199	-0.3634
20655	-0.7216	-0.5363
14161	-0.2107	0.1011
238130	-0.061	0.2778
328035	-0.7033	0.1553
14198	-0.2065	-0.0866
110379	-0.6584	-0.5476
394434	-0.3134	0.3882
110052	-0.4361	-1.077
67041	-1.5705	-1.3656
12631	-1.8911	-1.099
14085	-1.8596	-0.38
11637	0.2176	-0.4633
67397	-0.4373	-0.3583
279572	-0.3248	-1.2313
544963	-1.2867	-0.1371
18984	-0.0377	0.5514
216767	-0.2139	0.5512
56347	-1.737	-0.3956
28199	-0.144	-0.3352
11611	0.0333	-0.4739
15458	-1.0412	-1.0298
11750	-0.6908	-0.6696
101706	0.082	-0.0105
67878	-0.0075	-0.2208
109672	-0.2042	-0.4735
27376	0.1278	-0.2505
72265	-0.1606	-0.3003
80280	-1.0897	-0.6225
54683	-0.0963	-0.9237
277753	0.4167	0.163
30934	-0.2721	0.1548
17096	-0.251	-0.4102
19173	-0.2791	-0.5217
69672	-0.084	-0.2463
11428	-2.1343	-0.2136
74142	0.0949	-0.3205
13809	-0.2939	0.4371
73078	0.0305	-0.2931
109700	-0.0729	0.5797
66980	-0.4263	-0.2151
69029	-0.3438	-1.0196
268782	0.0495	-0.5802
20442	0.5518	-0.1521
21411	0.0549	-0.2059
98732	-0.7448	-0.2868
12491	-1.1885	-0.3579
59010	-0.5179	-0.6101
66916	0.551	-0.7653
12266	0.0983	-0.0979
16650	-1.0208	-0.4387
105847	-0.1632	0.3928
15502	-0.2323	-0.1137
76938	0.2593	-0.3988
19130	-0.2541	-0.7351
56494	-0.553	-0.4138
18293	0.2735	-0.3829
56228	-0.2052	-0.5428
22195	-1.3763	-0.6678
18478	-1.6587	-0.2875
13669	-1.0681	-0.6764
17356	0.2998	-0.222
53872	-0.464	-0.7047
14061	0.0289	0.3223
80888	-0.0783	-0.6372
13101	0.1004	0.4516
52635	-0.2554	0.2265
56428	0.0686	-0.2501
13195	2.5094	-0.6912
217365	1.5468	-0.2919
110460	-1.795	-0.5977
76491	-0.5619	-0.4341
73724	-0.0269	-1.0096
11992	0.0617	-0.5182
215449	-0.4503	-0.5199
226747	-0.1316	0.0052
19334	-0.3775	0.2964
14571	0.0347	0.2866
13167	-0.0129	-0.5498
104086	0.1442	0.0626
27407	-1.6067	-0.5075
27395	0.2114	-0.4993
18534	-0.2471	-0.3659
213827	-0.8449	-0.3891
18115	0.0208	-0.3962
16582	0.0528	-0.309
15139	-0.3614	-0.0964
74617	-0.1921	0.3057
20091	-0.4622	-0.7582
78925	-0.4305	-0.1038
224902	-0.1414	-0.4076
216440	-0.5793	0.0895
15528	0.1264	-1.1033
68038	-2.0785	-0.3828
20867	-1.3586	-0.7974
12867	-0.1835	-1.008
69178	-0.0885	-0.4542
320528	0.0836	-0.1097
268373	-0.5349	-0.6149
18145	-0.0367	0.6672
19988	-0.1133	-0.8022
20823	-1.6358	-0.6127
21894	-0.6338	-0.4127
73658	-0.2529	0.2337
11430	0.417	-0.1629
14678	-0.3302	-0.6254
27368	-0.4974	-0.263
319660	-0.2495	0.2091
29810	-0.3679	-0.7692
68087	0.0961	-0.5365
14751	-2.6103	-0.4503
15018	-1.9107	-1.0007
223920	0.011	0.2714
12858	-0.0519	-0.567
22235	-0.5458	-0.6973
14421	-0.4081	-0.2068
14232	-0.3095	-0.5883
15511	0.0768	-0.6383
53421	-0.1678	0.1686
14693	-0.4207	-0.4796
22273	0.0446	-0.266
268980	-0.1268	-0.1104
68953	-0.7143	-0.8711
21873	-0.1461	-0.2749
13350	-0.1455	0.187
14081	0.0191	0.2718
67460	0.154	-0.3504
110391	-0.548	-0.4869
223697	0.108	0.6259
67732	-0.4716	-0.447
51800	0.8965	-0.8797
19357	-0.5765	-0.4466
14149	0.0983	-0.857
67186	-0.1581	-0.8131
69162	-1.5848	-0.2917
217737	-1.2014	-0.798
14618	0.5329	0.2726
20227	-0.2	-0.5198
14068	0.7962	0.1733
19733	-1.981	-0.9502
13119	4.3196	4.586
14194	0.1572	-0.5567
269523	-0.7883	-0.7224
15109	-2.0947	-0.5038
11818	-0.1847	0.1523
12896	0.1006	-0.3062
71753	1.0394	0.0742
52535	-0.0965	-0.6738
76824	-0.0004	-0.5037
56752	0.3306	-0.4325
110842	0.2093	-0.2992
13112	-0.0464	0.2419
20932	-0.4541	-0.1399
20116	-0.0994	-0.8836
26936	-0.2292	-0.2459
19946	-0.6299	-0.6036
107358	-0.2834	-0.1617
26961	-0.3065	-0.4241
67115	-0.1889	-0.9318
75805	-0.4412	-0.4438
70729	-0.1138	-0.9841
11808	0.7593	0.1625
72722	-0.4233	-0.5867
70425	-0.1687	0.3711
50708	0.5395	-0.5331
16783	-0.5845	-0.2666
14109	-0.287	-0.5718
103737	0.5076	-0.5313
17533	-0.0015	0.5627
68463	-0.198	-0.8618
71900	0.2564	-0.1393
56690	0.1995	-0.3876
227292	-0.4209	-0.5183
99712	-0.3532	0.3924
12764	0.2541	-0.5513
13852	-0.2558	-0.9654
319565	-0.3789	0.1049
15369	-0.3473	0.1435
11806	0.0814	0.0885
12558	0.0654	0.4328
14688	-0.4276	-0.3449
22041	-0.1149	-0.5798
107869	-1.1687	-0.5605
22185	-0.5767	-0.5324
66067	0.0105	-0.2822
11981	-0.2668	0.2213
214063	0.0951	0.2921
14958	1.408	-0.3194
20341	-1.9753	-0.738
14080	-0.7845	-0.6178
66508	-0.0222	-0.6029
114664	-0.0584	0.4625
56490	-0.4294	0.6409
140740	-0.3693	-0.2787
67900	0.0285	0.4229
20249	-2.6787	-0.5474
28193	-0.3939	-0.1185
11518	-0.4499	-0.1228
16912	-1.9533	-1.3016
68585	-1.5042	-0.3691
76187	0.1578	-0.5926
117147	-0.1979	-0.2359
71743	0.0465	-0.2741
57440	-0.2021	0.4564
320940	0.1054	0.2308
67273	0.0799	-0.4422
70829	-0.5459	-0.6417
68636	0.2178	-0.584
224088	-0.1729	-0.0594
67895	-1.9138	-0.7544
11720	-1.2499	-0.4752
19345	0.4223	-0.5095
14569	-1.1846	-0.4548
67452	0.0428	0.1864
106861	-0.2227	0.1802
68178	-1.08	-0.5449
12304	-0.2112	-0.156
18648	-2.0422	-0.7546
67477	-0.2369	0.2294
104401	-0.1605	0.16
22333	0.0498	-0.5741
192166	0.0742	0.2329
11308	-0.5496	-0.2682
21969	-0.6127	-0.4334
15944	-1.1512	-0.9043
74383	-1.1251	-0.1564
56378	-0.1457	-0.8578
12874	-1.2074	0.3872
56194	-0.5884	-0.6322
15233	-1.715	-0.5143
102632	0.0229	-0.224
14711	-0.9718	-0.381
66694	0.3995	-0.6728
28295	0.1121	-0.8227
94282	-0.0668	-0.495
17837	-0.6926	0.3569
76263	-0.0909	-0.3025
14972	-1.1226	-0.6132
74126	-0.3664	-0.8564
228869	-0.6566	-0.409
110809	0.7953	-0.3425
67160	-2.1104	-0.4568
26569	-0.2038	0.1757
50529	0.1064	-0.573
20787	-1.4523	0.1378
18604	0.2006	-0.4257
72157	-2.7286	-0.311
19244	3.5135	-0.6618
17886	-1.013	-0.3807
98386	-0.0177	0.3564
76740	0.1269	-0.4266
75986	0.1094	-0.4181
106583	-1.6745	0.2818
67758	-0.0661	0.3085
264895	0.269	-0.1128
12116	-1.4381	-0.6794
15160	-0.9666	0.2964
26926	0.0339	-0.2949
11946	0.0377	-0.5694
225876	0.313	-0.2485
106529	-0.1462	0.1707
268860	-0.0458	-0.5904
236732	-1.1574	-0.4479
57423	0.1935	-0.6625
76846	-0.1849	-0.6506
67812	-0.5621	-0.6487
53310	-0.0801	-0.6871
215210	-0.5452	-0.3319
240832	-0.3204	-0.1701
17387	-0.0881	0.245
12279	0.3333	-0.3741
52538	0.2583	-0.333
269951	-0.0531	-0.5366
13124	1.8235	0.339
70335	-0.249	-0.292
60441	-0.1528	-0.4824
83702	-1.8612	-0.5749
20219	-0.505	-0.9582
107146	0.2141	-0.4259
67809	-0.1113	-0.3351
56212	-1.5041	-0.5829
11745	-2.2512	-1.5265
11950	0.1095	-0.4138
51792	-0.701	-0.5385
192188	0.889	0.5665
107951	-0.3578	-0.2008
110323	-0.0491	-0.5974
16691	-0.0292	-0.6801
108682	0.1849	-0.2219
114641	-0.4609	-0.6373
212933	-0.2528	0.3141
18673	0.0106	-0.3486
56447	-1.3836	-0.6143
80907	0.0043	-0.6275
67300	-0.3065	-0.2921
217734	0.0773	0.2754
104174	0.0968	-0.3351
99470	0.0107	0.3934
13058	-2.664	-1.5265
19933	-0.3613	-0.5896
14595	-0.3044	0.3015
78038	0.1141	-0.4665
76130	-0.2131	-0.5227
382117	-0.1492	0.6941
68436	-0.1768	-0.7198
12282	-0.2473	-0.091
19266	-0.8378	0.3762
12215	-0.2501	-0.3077
68493	0.161	-0.923
381530	0.1544	-0.1314
28250	0.4822	0.6726
20866	-0.0824	0.1843
19184	-1.0627	-0.7989
14674	-0.4127	-0.3987
14679	-0.116	-0.6416
16426	0.3357	-0.2947
16456	-0.0256	0.1956
381314	0.0045	-0.1724
67554	0.5302	1.1854
20778	-0.1676	0.0938
14870	-1.7224	-0.5428
67680	0.0456	-0.4249
13884	0.0661	0.6616
320632	-0.6125	-0.2602
73132	0.0724	-0.446
11975	-0.0417	0.2093
19156	-0.4268	0.0387
14859	-2.0762	-0.682
15486	-0.2681	0.0692
16427	-0.9905	-0.1861
12258	-0.3311	-0.4298
57437	-0.0682	-0.3054
233870	0.0988	-0.4647
70737	-0.2749	-0.3271
13117	3.9428	2.7169
17713	-0.0671	0.734
80708	-0.2078	-0.8098
66052	-0.0285	-0.3321
16898	-0.5369	-0.6741
69865	-1.0937	0.0083
100037283	-0.8388	-0.2971
17836	0.0662	0.4144
13482	0.1711	0.423
15894	-1.2267	-0.5066
11947	0.23	-0.4102
68059	-0.0944	0.3255
18242	-0.67	-0.6242
18979	-0.3892	0.3831
26949	-0.6118	-0.7044
74117	-0.3914	-0.614
59038	0.2652	-0.2108
107141	0.0252	0.2638
213053	-0.2803	0.2659
17274	-0.4386	-0.5144
22143	-1.3342	-0.4079
68015	-0.128	-0.4881
12537	-0.3682	-0.6616
27979	-1.2412	-0.2997
11364	0.1369	-0.4517
12759	-0.1866	-0.0599
56388	0.2255	0.2453
11666	-0.9809	-0.565
56215	-0.2554	-0.3927
19039	-0.7471	0.1834
14862	-2.6237	-1.3342
74159	-0.0696	-0.5118
110611	-1.3509	-0.577
23980	-1.8904	-0.8035
77053	0.4057	0.3178
20005	-0.2262	-0.7994
14151	-0.097	-0.1902
20340	-0.3691	0.1226
18777	0.1526	-0.3812
16480	0.0816	-0.4446
16211	-0.8948	-0.4242
66046	-0.0853	-0.477
23923	0.0679	-0.3368
243168	-0.419	0.0456
223827	0.2054	-0.1531
23897	-0.0775	-0.5764
12894	-0.1481	0.2539
56443	-0.0585	-0.5062
64385	-0.0763	0.2205
225791	0.0079	-0.4061
56462	0.2548	-0.3284
13171	-0.0855	-0.5333
14261	-0.697	-0.3884
67943	-0.3165	-0.4008
15925	-0.3578	-0.4581
100198	-0.3063	0.0969
19647	-0.6579	-0.0153
28200	-0.056	-0.4391
67003	0.2834	-0.4518
11461	-1.0935	-0.1946
84092	-0.5181	-0.381
18220	-0.3425	0.1399
54563	-0.2998	0.1388
27413	0.1447	0.186
269587	0.0737	0.1168
217664	-0.3873	-0.4144
320024	-0.2173	0.7688
227613	-1.5941	-0.7609
67916	0.217	0.6319
21856	0.0653	-0.4299
83945	-0.1714	-0.3711
170752	0.1859	-0.5644
11303	-0.3638	0.3628
12739	-0.1638	0.2929
17938	-1.7662	-0.6755
72792	0.0379	-0.4304
72094	-0.1951	0.4612
110959	-0.2164	-0.5478
66588	-0.7867	-0.962
64009	1.448	-0.1813
20714	0.5297	0.2032
21991	-1.4477	-0.6591
227648	0.0199	-0.2278
56200	-0.1605	-0.4555
16649	-1.2553	-0.6867
66948	0.3522	-0.4285
18854	-0.7636	-0.3381
14719	0.3204	-0.2996
12499	-0.608	-0.1347
100048884	0.1387	0.8722
230125	0.08	-0.4131
68477	-0.5278	-0.5363
66904	-0.0452	-0.3845
75617	-0.6963	-0.6204
19298	-0.6733	-0.3657
13180	-1.8909	-0.8388
22370	-0.8355	0.2559
19384	-0.2086	-0.6645
102339	-1.659	-0.2847
19326	-0.3977	-0.363
13032	-1.1368	-0.2335
26940	-0.2303	-0.6206
66480	1.0091	-0.7048
12780	-0.0401	0.206
20020	-0.0682	-0.2859
78294	-0.592	-0.6498
26365	-0.059	0.1488
240753	-0.094	-0.2496
83409	-0.1074	-0.7783
66789	-0.4886	-0.7476
12034	0.095	-0.4555
18451	-0.2672	0.7486
19210	0.1571	-0.3491
76687	-0.3589	-0.5449
193813	-0.4178	-0.1959
22213	-0.3822	-0.6127
20586	-0.3682	-0.3201
227937	0.1842	-0.3858
71833	-0.3678	-0.3281
595136	-0.0518	-0.7889
233489	-0.1576	0.2073
216987	0.8633	-0.4012
235674	0.0754	-0.2754
99138	0.7048	-0.3686
67220	0.0106	-1.2801
229543	-0.3944	-0.4826
19063	0.0901	-0.2534
11744	-0.6216	-0.4
218335	-0.8835	-0.3177
20148	-0.7327	-0.0878
13885	-1.48	-0.7051
13370	-0.2076	-0.4657
19921	-0.1203	-0.5535
67528	-0.2232	0.6811
18015	-0.2329	0.1775
170760	-0.1315	-0.6314
67673	-0.8762	-0.7592
11534	-0.7922	0.0593
67040	-0.2141	0.1221
70355	-0.4108	0.3907
94230	-1.4671	-0.2305
19123	-0.5082	0.2822
15368	-1.7282	-0.8745
18674	0.0637	-0.2531
19301	-0.1289	-0.7726
27050	-0.4298	-0.6115
24128	0.102	0.1544
81535	-0.574	-0.2046
60440	-2.2232	-0.5
227720	0.7459	-0.2357
56491	-0.0207	-0.4567
71472	-0.4735	-0.302
14775	-0.1097	-0.7511
58992	0.1195	0.2185
66525	-0.1333	-0.5009
19679	-0.391	-0.166
217830	-0.1017	-0.3634
83768	-0.4219	0.2369
233328	0.0074	-0.2204
22117	0.2279	-0.5367
15387	-1.1056	-0.3205
11287	-0.5398	0.3267
71706	-0.6489	-0.2268
59028	-0.0842	0.2809
76279	-0.0086	0.3526
76936	-0.4948	-0.4482
54198	-1.3848	-0.666
15526	0.1151	-0.4443
11625	-0.4199	0.3424
227197	0.1396	-0.3411
21354	-1.4755	-0.4066
68371	-1.0541	-0.2494
52430	0.1575	-0.3532
27054	-0.9912	-0.6051
18815	-0.1154	0.2673
56451	-0.1004	-0.7483
20511	-0.6222	0.4554
105887	0.0359	0.4606
118451	0.0645	-0.5227
53378	-0.6329	0.2374
65019	-0.5778	-0.956
242474	0.4506	0.2764
68304	0.4762	-0.3895
77579	-1.013	0.0053
192196	-0.5226	0.1915
71755	-1.7289	-0.4487
27409	-0.4199	-0.0993
99633	0.2791	0.3526
216136	-0.1784	0.5763
20493	0.8534	0.3946
14731	-1.0363	0.2912
238799	0.2299	-0.0501
67684	-0.149	-0.1676
14251	0.0853	-0.6105
27421	0.1207	0.2716
64138	-0.5173	-0.1404
17904	-0.9304	-0.4861
77407	-0.6162	-0.6445
11657	0.2579	0.504
67375	-2.731	-0.409
110446	0.203	-0.5026
209186	-0.4986	-0.8306
20741	-0.1643	0.5168
74325	-0.5694	-0.7826
72584	-0.4869	-0.9523
22343	-0.2508	-0.674
17448	0.1259	-0.7044
73137	-1.5398	-0.4998
14874	-0.2822	-0.3961
208643	-1.1585	-0.1546
19179	-0.5467	-0.4634
13909	0.3851	0.7303
16424	-0.4078	0.4276
11370	0.0395	-0.422
71679	0.1547	-0.7069
69617	-0.195	-0.4668
93762	-0.0246	-0.3425
103963	-0.2018	0.1367
56373	-1.8117	-0.4809
13082	-0.5835	-0.5125
20704	0.4031	-0.2703
67154	-0.0358	-0.1149
15107	0.1977	-0.6216
19330	-1.0801	-0.4527
102866	-1.6463	-0.5365
19205	-2.0807	-0.4137
74754	-0.6234	-0.3053
53610	-1.3488	-0.5923
68479	1.1961	-0.8218
239570	-1.7444	-0.5273
20462	0.1378	0.2444
102022	-0.1448	0.5358
101568	0.2125	-0.4499
19128	0.3678	-0.1014
71775	-0.1944	0.5083
12847	-0.46	-0.5539
13095	-0.8673	0.3742
68724	-0.4612	-0.4987
12048	-0.5404	-0.2814
13595	-0.304	0.1606
14325	-0.7993	-0.8058
19290	-1.7302	-0.7914
19087	0.019	-0.7361
67838	-0.2188	-0.399
18041	0.0453	-0.7534
13096	-0.1165	0.3738
21762	-0.5257	-0.5796
117160	1.8348	0.1617
69060	-1.4684	6.9542
333433	-1.343	-0.6237
69981	0.0637	-0.2416
68202	-0.007	-1.0258
66870	-0.62	-0.1932
14071	-0.1406	-0.2162
54445	-0.6549	-0.2446
20917	0.109	-0.2866
72759	-0.2237	-0.1843
80707	-0.2105	0.5674
76808	-0.6546	-0.478
170791	-0.5057	0.2572
57320	-0.6636	-0.6848
67126	-0.1197	-0.8829
69354	-0.2535	0.4374
74778	0.7069	-0.659
11966	-0.3436	-0.5463
16790	-0.23	0.1692
66841	0.2367	-0.3156
12870	-0.2279	-0.1681
54150	-0.2817	0.3142
22589	-0.1059	0.218
66383	0.1559	-0.864
13036	-0.2331	-0.1099
11846	-1.9962	-0.6492
72472	-0.7264	0.0047
20703	0.0355	0.2988
53328	-0.4119	-0.2682
16541	-0.4578	-5.5546
404195	0.0204	0.4579
207214	-0.3911	-0.2471
74114	0.2705	-0.5175
268449	-0.1012	-0.8377
382053	-0.0314	0.3931
108100	-0.1336	0.0394
14701	-0.1123	-0.1472
18521	-0.9494	-0.564
13849	-0.3388	0.4888
20085	-0.4936	-0.9775
23996	-1.4248	-0.3988
625249	-0.4896	-0.7474
54170	0.1146	-0.5995
15451	-0.6042	0.0518
70599	-0.8	-0.3593
27370	-0.4194	-1.0114
12466	-2.7805	-0.5968
20202	-3.9087	-4.8745
19899	0.6512	-0.3732
57377	0.1236	0.2055
22154	-0.9642	-0.7972
57312	0.0423	-0.7756
11988	0.2473	0.1238
101488	-0.2085	0.1852
217847	-0.6783	-0.6337
65102	-0.8	-0.7214
18597	0.2198	-0.3445
66116	-0.3952	0.1973
229905	-0.0086	-0.4272
74147	-0.0335	0.132
16412	-0.1889	0.0849
16430	-0.252	0.2074
24059	-0.047	0.3818
11515	-0.1192	0.2878
54405	-0.0153	-1.1398
229445	-0.6609	-0.0659
20322	-2.7556	-0.448
76763	-0.423	-0.5285
12012	-0.2534	-0.8581
22224	-0.8825	-0.3518
12520	-0.3684	0.1097
14411	-0.1884	0.1601
14635	-1.6726	-0.5925
54326	0.1901	0.3071
67044	-0.1472	-0.5034
23827	-0.0589	-0.4424
14792	-0.4286	0.1183
216156	-0.6264	-0.5212
230558	-0.4676	0.0994
52585	-0.5005	-0.6353
13106	0.7252	0.3066
104444	-0.5299	-0.7082
22631	-0.8745	-0.557
94192	-0.7756	-0.4491
20501	0.2141	0.4377
230908	-1.2133	-0.1016
14473	-0.0969	-0.1373
19175	-1.6328	-0.5665
105853	0.121	-0.445
13026	-0.8678	-0.3455
330260	-0.3578	-0.2569
71973	-1.4775	-0.4622
69574	-0.4995	-0.4574
54196	-0.3052	-0.5751
66475	-0.2332	-0.8195
217695	-1.0666	-0.5892
74140	-0.5517	0.1525
26433	-0.647	0.2349
22436	-1.9662	-0.3381
14782	-0.1895	-0.7899
14377	0.1088	0.0555
19134	-0.0458	-0.3858
547253	0.2498	-0.6115
18751	-1.1064	-1.0161
69834	-0.7127	-0.428
28253	-0.0892	0.3308
17975	-1.411	-0.9968
27061	-0.2901	0.0967
66885	0.143	-0.2935
93694	-0.3456	0.2329
11889	0.1705	0.1324
56357	0.0553	-0.6494
232989	-0.7979	-0.2368
16784	-0.3638	0.1772
52633	0.093	-0.5388
68801	-0.1243	0.3833
12317	-0.2968	-0.1362
14132	-0.0894	0.1569
54473	-0.3183	-0.3922
12007	0.0392	0.0795
58810	-0.764	-0.6797
12469	-1.4697	-0.3515
14694	-0.3755	-0.4038
11931	0.005	0.2
72397	-0.1504	-0.616
13506	0.7921	0.2857
18120	0.033	-0.7215
13040	-1.8957	-2.0904
24075	-0.5358	-0.7331
229700	-0.7172	0.3432
14376	-0.4501	0.5314
15360	0.2354	-0.1159
13077	-0.3253	0.121
235587	-2.5342	-0.3583
110826	0.0682	-0.4369
12068	-1.0263	-0.6015
16816	0.301	0.0343
66713	-0.3048	-0.3434
14828	-0.098	-0.4581
56463	-0.9918	-0.1555
11927	-1.3483	-0.9192
72145	0.135	0.2823
108156	-1.3868	-0.5687
101540	-1.124	-0.4388
13360	0.0145	0.4741
19951	-0.1176	-0.6397
26897	0.182	0.7506
102247	-0.3127	-0.167
16402	-0.1305	0.133
12010	-0.7827	-0.7401
234847	0.1893	-0.2605
114896	0.06	-0.363
67681	-0.1971	-0.5222
73046	-0.0369	-0.6954
74840	-0.2981	-1.0897
192187	0.7855	0.8078
68094	-0.5969	-0.4275
14718	-1.6485	-0.4514
11640	0.1237	0.1318
545156	-0.3207	0.501
212442	0.0325	-0.1805
217864	-2.2849	-0.263
66495	-0.1756	-0.7676
14057	-0.1127	-0.3111
15926	-0.2477	-0.5635
12751	1.4174	0.5618
227377	-0.0671	-0.321
26443	-2.2021	-0.548
68137	-0.3591	-0.2794
29811	-1.6665	-0.5211
17916	-0.359	-0.3638
66071	-0.2769	-0.8411
104776	0.0413	-0.4737
110135	-0.6147	0.0941
243537	-2.7647	-0.417
104158	0.1478	0.6127
69276	-0.2111	-0.3847
68292	-0.0604	-0.0485
19186	-2.3469	-1.5277
16835	-0.5093	0.104
18195	0.1006	-0.5085
231507	-0.9182	-2.4695
110695	-0.0243	-0.6432
73124	0.3012	-0.4157
381269	-0.0764	-0.822
14979	0.1719	-0.5682
18946	-1.2797	6.3576
19299	-0.0081	-0.2113
17912	-0.1306	-0.3804
66043	0.0901	-0.5797
110095	-2.9194	-0.4171
57294	-0.2246	-0.9227
30055	0.0066	-0.647
109821	-1.1467	0.2168
67465	-0.0085	-0.0522
51810	-0.3113	-0.5306
243382	-0.3476	-0.7503
19353	-0.5415	-0.2067
50799	0.3124	0.2418
19325	0.0225	-0.1653
66576	0.0402	-0.723
64136	-0.3068	-0.8032
235041	0.6417	-0.2711
70361	-0.4401	0.1705
19046	-0.3443	-0.2864
22201	-2.187	-0.3459
13681	-1.5866	-0.5187
12388	0.1575	-0.1711
26905	-2.0577	-0.6274
28080	-0.2381	-0.5891
104009	-0.0626	0.0664
241062	0.2024	0.8511
269261	-0.3786	-0.5454
238055	0.1234	0.3492
74735	-0.5535	-0.4971
66092	0.3824	-0.4239
12850	0.0022	-1.3469
270106	-0.2911	-0.5329
72560	0.2238	0.8639
50765	-0.0202	0.2539
23997	-0.3486	-0.5346
212862	-0.6467	-0.8163
320011	-0.3153	0.152
233115	0.227	0.2873
218952	-0.3174	-0.1981
13629	-1.4894	-0.3446
21849	-0.2218	-0.5506
68693	-0.6237	-0.5609
67475	-0.3374	-0.2499
19989	0.6468	-0.742
66656	-1.5172	-0.6049
27367	-0.1647	-0.5384
15378	-0.5506	-0.302
94242	0.1071	0.585
19941	-0.4964	-0.8652
71911	0.2589	-0.4942
17777	-0.276	0.6341
27045	0.0475	-0.398
232227	-0.0842	-0.43
78920	0.0706	-0.3898
17254	-0.7054	0.3813
16008	1.413	0.6818
394436	-0.1354	0.3376
12386	-0.2422	-0.3661
50918	-0.2518	0.2464
78781	-1.1988	-0.393
66945	0.201	-0.2353
69019	-0.4325	-0.3566
14651	0.0245	-0.4771
22619	0.6557	0.2024
67996	0.1458	-0.5046
13207	-0.2594	-0.3059
19170	-1.3151	-0.3399
13109	0.1622	0.1853
15204	-0.4079	-0.1134
67458	-0.2399	-0.2234
18416	0.0676	-0.5678
13006	-0.4371	-0.7291
270076	-0.1575	-0.6166
17842	0.1323	-0.199
12306	-1.7216	-1.3876
14872	-1.1537	0.5358
13806	-1.7759	-0.5861
15490	-0.3276	0.3143
276846	-0.5444	0.2068
17192	-0.3718	-0.6273
66493	-0.671	-0.7311
14248	-1.2741	-0.4232
59022	-1.0944	-0.5012
22321	-1.1277	-0.397
11669	0.0658	-0.322
14667	-0.6065	0.0305
15516	-0.573	-0.8177
76614	0.0031	-0.2225
22627	-1.1242	-0.3788
66181	-0.3344	-0.776
66307	-1.2952	-0.5235
11674	-2.0596	-0.6401
208665	-1.6889	-0.3772
22146	-2.2157	-0.8547
28106	-0.1111	-0.2713
14863	-1.2678	-1.1673
50797	-1.7814	-0.4755
100503670	-0.3294	-0.6069
14252	-0.2345	-0.822
98878	-0.1836	-1.0458
93685	-0.2512	-0.9128
69225	0.0076	-0.4407
110198	-0.0239	-0.4026
16880	-0.322	0.6776
26363	-0.2215	0.4284
14672	-0.1575	-0.3138
56473	-0.0074	0.5866
71519	0.0935	0.2482
14555	-0.3773	-0.167
11746	-1.1034	-0.3974
19662	0.9575	-0.1134
12945	-0.2829	1.3913
230866	-0.1833	0.3617
15587	0.0631	0.2147
72599	0.0093	-0.2127
53319	-0.3974	-0.206
56551	-0.0852	-0.3385
230257	-1.2126	-0.097
109959	-0.7227	9.0224
68581	-0.2393	-0.1127
78903	-1.3633	-0.5574
21743	-2.1625	-0.6275
107747	-2.0335	-0.8791
67201	0.1829	-0.6059
20979	0.1306	0.3285
94284	-0.3858	0.1937
17117	0.0973	-0.4106
13107	-0.2813	0.4255
67398	-0.3515	0.0922
11749	-0.818	-0.6245
13052	-0.2093	0.0546
26458	0.1151	0.3564
70564	-0.3098	-0.4678
11740	-0.0196	-0.6868
20384	-0.1693	-0.2056
12623	-0.2048	0.2039
15441	-0.9697	-0.2777
15445	-1.4446	-0.7908
28088	-0.5629	-0.609
12846	-0.1518	0.0824
12857	0.1061	-0.4687
67530	0.0214	-1.3571
171508	-0.3879	-0.2182
269378	-1.7906	-0.5323
319448	-0.1726	0.1995
76884	0.0069	-1.3785
72065	-0.143	-0.5934
11816	-0.307	0.0782
11776	-0.5613	-0.3563
12464	-1.775	-0.6407
72535	-0.9074	-1.475
103711	0.0149	-0.7225
73826	-0.3457	-0.4046
268566	-0.058	0.3887
21763	-0.3242	-0.2907
73166	0.9907	0.5072
17380	-0.4566	0.1962
54634	-0.3427	-0.5983
99571	-0.5912	0.1099
66357	-0.0083	-0.5912
19025	-0.1436	0.2602
19943	0.2891	-0.4275
56248	0.1368	-0.3482
14732	-0.1112	0.2794
68646	-0.135	-0.399
66075	-0.0532	0.3978
192653	-2.0148	-0.7018
12995	-0.1821	-0.1098
11757	-0.0558	-0.6513
227800	-0.0712	0.2841
11972	-0.3811	-0.3271
18643	-1.7135	-0.5941
22352	-1.0817	-1.6245
54604	0.4821	0.1737
20014	-0.1928	0.1938
13518	-0.1436	-0.3405
16905	-0.3309	-0.3485
211286	0.0422	-0.3855
20916	0.0052	-0.3415
68796	0.0668	-0.2271
56374	0.0474	0.0787
99237	-0.4632	0.3204
56695	-0.537	-0.727
24061	-3.5175	-0.3782
69773	-0.1625	-0.301
13854	1.0622	-0.3048
73158	-0.3116	-0.4552
14645	-1.7254	-0.5355
66445	0.0973	-0.3676
226519	0.0276	0.5016
67075	-0.2217	-0.3491
16922	0.2155	-0.5612
170731	-0.0481	-0.4395
232232	-0.9312	-0.5655
58875	-0.1546	-0.4575
12039	-0.1766	-0.5861
11606	0.3193	0.5332
69219	-1.7873	-0.6764
20338	0.2363	-0.1968
17995	0.0172	-0.343
11842	-1.1484	-0.8258
218236	-1.7468	-0.0316
53600	0.0532	-0.4113
227231	0.333	0.3087
17174	0.3272	0.128
58176	-1.783	-0.8405
101118	-0.3579	0.3503
56794	-0.4188	0.2945
22121	-0.0193	-0.7006
231583	-0.2195	0.3446
15507	-0.172	-1.2141
11758	-1.7823	-0.5738
18405	-0.876	-1.6095
12608	-0.8057	-0.3088
15450	-0.2082	0.3669
54126	2.5925	-0.1898
70650	-0.4208	-0.5865
22083	-0.82	-0.3928
270066	-0.1136	-0.2588
67432	0.0497	-0.198
231086	0.1743	0.1801
12263	0.1118	-0.1282
19349	-0.4284	-0.6983
28185	0.0836	-0.4895
98710	-0.7822	-0.788
27377	0.5078	-0.4034
20740	-0.0075	-0.1442
55980	-1.009	-0.2208
107766	-2.5436	-0.4971
19294	0.0764	0.2001
226153	0.0556	-0.3925
71770	-0.0288	-0.2753
11658	-0.1006	0.3344
330177	-0.8119	-0.4782
20909	-0.6128	-0.734
72512	-2.9134	-2
16646	-0.6687	-0.2792
140858	-0.6645	-0.4284
15254	-0.7979	-0.9127
26378	0.087	-0.5803
19035	-0.323	-0.3135
237542	-0.2451	0.2328
18432	-0.7218	-0.2365
225115	-0.9333	-0.086
108114	0.1691	0.3854
52076	-0.3093	-0.2618
235442	-1.1746	-0.643
102294	0.2241	0.2736
231769	-0.3127	0.4232
13358	0.2782	-0.4398
15519	-1.4259	-1.4037
211548	-0.1876	0.2248
13085	-0.0452	0.4556
100163	-0.5238	-0.3508
72106	-0.4897	-0.1828
22272	0.106	-0.4917
12864	0.0754	-0.7705
269823	-0.4923	-0.2964
21356	-1.5793	-0.4478
58809	-0.4325	-0.555
114863	-0.0057	-0.2577
20425	-2.0494	-0.2616
14661	0.046	-0.2238
230161	-0.383	-0.3321
11867	-1.0707	-1.0666
14423	-0.1878	-0.4405
11532	-2.2962	-0.8626
27362	0.7471	-0.8141
20524	-0.461	-0.2858
11522	-1.8343	-0.5881
11807	-0.5313	0.0028
13418	-0.1974	0.0098
11433	-0.1678	0.2444
111175	-0.2357	-0.5249
14268	0.4685	0.4946
14131	-0.419	-1.7579
23831	-0.1014	0.3601
22230	-0.5814	-0.4574
217337	-0.8101	-0.5678
76809	-0.239	0.3282
103425	-0.0852	0.1985
11993	-0.3989	-0.1751
76308	-0.5531	-0.3918
15439	-0.4555	-1.2874
13194	-0.6817	-0.3004
233016	-2.0961	-0.8844
218103	0.2408	0.2302
68917	0.0313	-0.6036
83997	-0.1629	0.0195
192176	-0.2206	-0.489
56398	-0.0892	-0.1437
217214	0.1249	-0.4095
108687	-0.3208	-0.215
14121	-2.5967	-0.4567
14420	-0.1799	0.2915
434437	-0.1768	-0.5825
18000	0.3576	-0.5886
13627	-1.9304	-0.5649
16564	-0.2906	-0.2502
12369	-0.0285	-0.6566
57815	-0.8859	0.487
11845	-1.7754	-0.8043
218865	-0.0705	0.1631
53322	-0.6185	-1.0987
53945	0.1539	0.4095
17850	0.1306	-0.1851
18563	0.1081	-0.226
12345	-1.1014	-0.5776
67264	0.2035	-0.6554
218506	0.1141	-0.5721
225010	-0.3602	0.5726
214627	-0.1976	-0.5582
98238	-0.5511	-0.6651
18148	-0.3042	-1.0143
234199	0.5016	-1.8454
18949	-0.3106	-0.7825
100952	-0.8943	0.4804
52398	-0.9583	-0.6374
69702	-0.4184	-0.7618
26464	0.4491	0.2388
17319	-0.3305	-0.5631
56044	-0.2156	0.2577
19684	0.0634	-0.3263
72039	0.2975	-0.4427
20084	-0.4077	-0.58
23986	0.2415	0.4192
14067	0.7938	0.2434
72027	-0.795	-0.1341
11979	0.1099	0.4956
54608	1.9402	-0.2484
68267	-0.1376	-0.2002
12974	0.1676	-0.1899
70231	-0.1295	-0.6708
13209	-1.3973	-0.2134
51786	-1.2823	-0.4827
107271	-1.1902	-0.4491
15108	0.1677	-0.5989
27207	-0.8307	-0.7022
227095	-0.0468	-0.5996
107513	-0.2566	-0.3784
227154	0.0032	-0.2548
52815	-0.6705	-0.778
433256	-0.1213	0.3517
223650	-0.1518	0.4146
18747	1.0405	-0.5562
12861	-0.029	-0.5749
69227	-0.2506	-0.3138
213233	-0.5705	-0.5933
67512	-0.5827	-0.3194
21672	-1.1458	-0.599
22134	-0.2243	0.1434
66112	0.2138	0.1423
71767	-0.253	-0.323
231871	-0.7912	0.1773
11773	0.4175	-0.5235
71985	-0.2563	-0.3186
70257	-0.0063	-1.0559
21871	0.0896	-0.1778
52331	-0.3691	-0.4868
50720	-0.3209	-0.1853
102060	-0.058	-0.4226
56041	-0.5654	-0.3867
237320	0.1332	-0.5395
18631	-0.2344	-0.2966
232371	-0.0855	0.2026
109154	-0.1307	-0.6704
28000	-0.3778	-0.5003
68861	-0.6016	-0.1687
19089	-0.1909	0.305
664994	0.035	-0.5292
53602	-0.7135	-0.6195
22335	-0.3002	-0.3896
11639	0.3616	-0.2779
15473	-0.5271	-1.0947
93732	-0.3418	-0.2663
54725	-0.2218	0.3313
237754	0.4809	0.8099
59287	-0.2202	0.3893
13087	-1.0995	-0.2611
93747	0.2019	-0.3786
70769	0.2351	-0.7747
73095	0.0759	-0.477
219189	0.0336	0.535
14784	-0.6424	-0.6372
380773	-0.038	-1.6876
17939	-0.2254	0.3429
11737	-1.3159	-0.4039
26554	-0.2844	-0.2559
12540	-0.8626	-0.3632
246221	0.0844	-0.5351
66085	-0.8335	-0.5871
76577	-0.2419	0.1214
68303	-1.176	-0.4654
108654	-0.0111	-0.3808
104721	-0.4088	-0.4698
72244	-1.5357	-0.3021
22238	-0.2239	0.3942
67898	-0.8756	-0.5439
235623	0.0082	0.2284
100126824	-0.0373	-0.3919
13649	0.4588	0.7695
67166	-0.2637	-0.3168
11764	0.5706	-0.3327
14433	-1.6158	-0.5615
72349	-0.7676	-0.3311
66218	0.0159	-0.3847
56095	0.3717	-0.5337
12261	-0.0917	-0.6814
50527	-0.4177	-0.2738
230857	-0.3142	0.316
11905	-0.0849	0.3238
26451	-0.3807	-0.53
71756	0.337	0.1509
12944	-0.2239	0.0639
105675	-0.6483	-0.8974
14412	-0.4107	0.2955
74022	-0.5369	-0.2511
11957	-0.0215	-1.1443
19172	-1.6822	-0.7951
67830	-0.0749	-0.1871
15496	0.3844	0.2426
67891	-0.0708	-0.6714
98256	0.0547	-0.4184
230163	-1.2356	-0.4249
270166	0.1183	-0.8307
19264	-2.502	-1.1931
56738	-0.0166	-0.1624
12359	-0.2643	-0.6776
98193	-0.4013	-0.2753
11812	-0.5281	-0.5869
20463	0.4633	-0.6641
15289	-1.4264	-0.5264
11837	-0.3427	-0.5043
271457	-0.305	-0.4942
66082	0.4425	0.4929
216558	-2.1263	-0.5815
20103	-0.2218	-0.5208
24010	-0.1447	-0.6974
15040	-0.6476	-0.3874
20115	-0.5263	-0.7583
17194	-0.4692	-0.2121
15384	-1.2045	-0.5709
17252	0.2594	0.5836
66141	-0.7414	-0.6222
66286	-0.4738	-0.9522
19193	-0.1974	-0.502
15483	-0.1618	0.3858
84095	0.0501	-0.4199
14629	-1.4125	-0.41
242585	-0.4133	0.2015
76299	-0.2836	-0.2031
17113	-0.2359	-0.2341
11938	-0.2842	-0.1944
20773	-0.9447	-0.1976
66427	-0.0013	-0.438
80898	-0.2588	0.0652
17159	-0.5155	0.441
75909	-0.4955	0.4243
12177	0.2156	-0.5082
56615	-0.2603	-0.4287
18816	-0.4184	0.2639
93742	0.3	0.2974
54411	-0.436	0.3354
20700	0.1951	0.0338
109754	-0.0105	-1.1215
83701	0.1148	-0.4434
227298	-0.0687	-0.2333
17991	0.0241	-0.9641
77582	-0.3576	0.2231
50907	-0.094	-0.3806
57813	-0.0677	-0.459
67993	-0.1151	-0.5884
16648	-0.997	-0.3384
17761	1.8269	0.0377
217149	-0.0752	-0.6223
93684	-0.287	-0.5646
18103	-0.1875	-0.837
11363	0.3251	-0.3703
68045	-0.4716	-0.8436
67771	-0.7402	-1.1779
11826	-0.1644	0.9474
14387	-0.0092	0.4684
13511	-0.9554	0.3573
19182	-1.1502	-0.5996
20656	0.3513	-0.6771
211401	0.3336	0.9314
226856	-0.3081	-0.4033
68021	0.0408	-0.7019
67181	0.3767	-0.6077
12343	-1.1553	-0.8487
108037	-0.0552	-0.4631
210126	-0.4553	-0.0232
24071	0.1335	-0.3464
107589	-1.1699	-0.0777
11655	1.3308	1.0709
53379	-0.7654	-0.2996
228136	0.052	-0.1047
97212	0.0682	-0.2508
19305	-0.2214	-0.4287
53860	0.3578	-0.459
71724	-1.5397	0.017
12684	0.2172	-0.321
76267	0.0061	0.6281
15510	0.1416	-0.9826
20928	-0.2181	0.8136
71960	0.0375	-0.5259
59079	-0.1357	-0.3939
20044	-0.5932	-0.9984
17449	-0.9188	-0.7184
66059	-1.3198	-0.4544
223455	0.065	0.2997
74104	-0.1547	0.429
20742	-0.2295	0.1712
108989	0.2123	-0.8184
71994	-0.2509	-0.4512
14148	0.2456	0.1803
12972	-0.3351	-0.6913
72459	-0.7061	-0.7221
71881	-0.3258	0.2491
231413	0.5998	-0.3245
18412	0.3028	-0.6831
76257	0.1107	0.6022
70930	-0.2986	-0.5896
18082	-0.1342	-0.677
13850	-0.0931	-0.4109
225049	-0.1851	-0.2786
16859	-0.156	-0.5921
20130	-0.5565	-1.2479
20847	0.3053	-0.2895
53817	-0.7843	-0.2582
67247	0.0115	-0.3453
20055	-0.3381	-0.4391
13897	-0.0037	0.6917
20090	-0.5785	-1.0424
73723	-1.1156	-2.1652
14683	-0.1828	-0.4983
67017	0.0346	-0.3015
50493	-0.928	-0.2781
21817	-1.4311	-0.7935
67976	0.1649	-0.1651
11409	0.0009	-0.3282
67856	-0.0165	-0.4924
16785	-0.2533	-0.4535
56298	0.1632	0.1295
18477	-1.2403	-0.5474
319195	-0.4558	-0.5386
28169	-0.0128	0.1077
56085	-1.7496	-0.5178
75956	-0.6624	-0.2875
18703	-0.1193	0.132
76184	0.2012	0.3334
68193	-0.1158	-0.4588
56720	-1.0147	0.1587
22027	-0.3384	-0.4011
18408	0.0411	-0.4497
14824	0.8953	0.1208
18950	-1.7349	-0.6832
20280	0.2404	-0.2233
56189	-0.2124	-0.2652
22361	0.2311	0.5606
18655	-2.2154	-0.7553
59016	0.6336	-0.751
16004	-0.517	0.3702
16337	0.1379	0.2731
16549	-0.1045	-0.6163
16621	-0.083	0.2553
28248	0.3261	0.4649
66409	-0.3839	-0.5132
59083	-0.7531	0.1154
56258	-0.8115	-0.6316
74032	-0.0628	0.2072
72129	-0.0134	-0.3971
80517	0.3868	-0.323
381379	-0.6431	-0.4514
22793	-1.7501	-0.6144
13063	0.0697	-0.6793
280662	-0.7749	0.4988
11306	-0.0209	-0.2674
19246	-0.8856	-0.5107
93673	-0.2679	-0.2258
22123	-1.308	-0.2175
20342	-1.5026	-0.7185
100037258	-0.2863	-0.3579
16644	-0.4041	0.2297
109168	-0.396	-0.2048
319945	0.0323	-0.3604
227697	-0.0723	0.4735
27375	-0.2289	-0.466
56382	0.1307	-0.866
68653	-0.0709	-0.7075
22262	-0.3174	0.0834
12822	-0.4482	0.3254
72479	0.3637	-0.3987
67414	-0.0368	-0.3748
70435	0.8717	-0.197
19125	0.0081	-0.4163
13663	-0.1261	-0.5084
27967	-0.3453	-0.4713
235611	-0.2836	0.229
56348	-0.3375	0.2034
22385	-0.1114	-0.1793
67427	-0.5319	-0.394
