# Supplementary material for: Rotundic acid improves nonalcoholic steatohepatitis in mice by regulating glycolysis and the TLR4/AP1 signaling pathway
Source: Lipids Health Dis. 2023 Dec 4;22:214. doi: 10.1186/s12944-023-01976-z (PMC10694891; doi:10.1186/s12944-023-01976-z)
Supplement: Supplementary file 9 — Additional file 9. [file 12944_2023_1976_MOESM9_ESM.xls]

## Sheet: Sheet1
Supplementary Table 7. Top 10 Hub Proteins of Proteome
Rank	Name	Degree	Full name
1	GPI1	12	glucose-6-phosphate isomerase 1
2	TPI1	10	triosephosphate isomerase 1
3	PGM2	8	phosphoglucomutase 2
4	TKT	6	transketolase
4	ALDOB	6	aldolase B
6	HK2	5	hexokinase 2
6	GAPDH	5	glyceraldehyde-3-phosphate dehydrogenase
6	PGK1	5	phosphoglycerate kinase 1
6	GOT1	5	glutamic-oxaloacetic transaminase 1, soluble
10	FBP1	4	fructose bisphosphatase 1
